# Supplementary material for: Integrated MicroRNA–mRNA Analysis Reveals miR-204 Inhibits Cell Proliferation in Gastric Cancer by Targeting CKS1B, CXCL1 and GPRC5A
Source: Int J Mol Sci. 2017 Dec 28;19(1):87. doi: 10.3390/ijms19010087 (PMC5796037; doi:10.3390/ijms19010087)
Supplement: Supplementary file 1 [file ijms-19-00087-s001.zip]

Archive with 8 entries (7 files):
- ijms-248236-supplementary/
- ijms-248236-supplementary/Additional File-1.xlsx
- ijms-248236-supplementary/Additional File-2.xlsx
- ijms-248236-supplementary/Additional File-3.xlsx
- ijms-248236-supplementary/Additional File-4.xlsx
- ijms-248236-supplementary/Additional File-5.xlsx
- ijms-248236-supplementary/Additional File-6.xlsx
- ijms-248236-supplementary/supplementary materials.pdf
