# Supplementary material for: Integrated MicroRNA–mRNA Analysis Reveals miR-204 Inhibits Cell Proliferation in Gastric Cancer by Targeting CKS1B, CXCL1 and GPRC5A
Source: Int J Mol Sci. 2017 Dec 28;19(1):87. doi: 10.3390/ijms19010087 (PMC5796037; doi:10.3390/ijms19010087)
Supplement: Supplementary file 1 [file ijms-19-00087-s001.zip › ijms-248236-supplementary/Additional File-1.xlsx]

## Sheet: Table S1
Supplementary Table 1
Up-regulated genes in gastric cancer in GPL570
Gene Symbol	Entrez ID	log2FC
HSPA6	3310	1.11054
SCARB1	949	1.51987
MFAP3	4238	1.20377
RBBP6	5930	1.21214
PRUNE2	158471	1.04165
ACAP2	23527	1.014
CDC42SE2	56990	1.05223
STX6	10228	1.16589
ANLN	54443	2.57905
C5orf22	55322	1.0233
0	0	1.15935
FIGNL1	63979	1.58438
CD300LF	146722	1.04978
TIGD1	200765	1.15312
GPR128	84873	1.39735
TAF5	6877	1.30478
ITGB1	3688	1.86109
RANGAP1	5905	1.31072
ATL2	64225	1.35329
FOXC1	2296	1.63725
ITGB1	3688	1.4592
SP1	6667	1.14278
ZNF644	84146	1.09088
JUB	84962	2.45651
ALS2CR4	65062	1.0021
CEL /// LOC100508206	100508206 /// 1056	1.0884
0	0	1.01266
GPNMB	10457	2.58125
BICD1	636	1.19584
NOL9	79707	1.20119
MSRB3	253827	1.1366
OGDH	4967	1.06017
C10orf81	79949	1.80306
COCH	1690	1.21376
HP1BP3	50809	1.09697
CENPL	91687	1.18269
ERAP2	64167	1.08581
DNAJA4	55466	1.31759
DNAJA4	55466	1.50058
COG3	83548	1.17195
ACTR2	10097	1.04125
TK1	7083	1.234
CTNNB1	1499	1.3097
OSGIN2	734	2.1347
ZNF146	7705	1.51785
REG4	83998	2.0068
WAPAL	23063	1.25394
C7orf68	29923	1.93734
CRTAP	10491	1.59967
C16orf13	84326	1.13262
MOXD1	26002	1.29827
HEATR3	55027	1.12568
SUV39H2	79723	1.51398
BPNT1	10380	1.01671
ETV4	2118	1.3909
LMNA	4000	1.55961
ZFYVE16	9765	1.33909
METTL8	79828	1.82624
LAPTM4B	55353	1.37695
TYMS	7298	2.08731
SEPT2	4735	1.58134
MAD2L1	4085	1.78433
UBE3C	9690	1.38189
TIA1	7072	1.04564
FCER1G	2207	1.60202
VIL1	7429	1.27855
VIL1	7429	1.25228
PTGS2	5743	1.40096
FGD6	55785	1.91075
NAMPT	10135	1.15779
C1S	716	2.0822
ZAK	51776	1.0961
EPT1	85465	1.38931
CKAP5	9793	1.21161
LOC100287515 /// ZNF26	100287515 /// 7574	1.25697
ITGB2	3689	1.37178
POF1B	79983	1.25375
ASAH1	427	1.11784
SYNCRIP	10492	1.14424
SLC39A14	23516	1.1421
SLC39A6	25800	1.47957
CELF1	10658	1.21693
FBLIM1	54751	1.2102
DPY30 /// MEMO1	51072 /// 84661	1.32687
TAPBP	6892	1.06941
MBNL1	4154	1.36207
SAE1	10055	1.26294
CMTM3	123920	1.37249
AP1S3	130340	1.07488
AGTRAP	57085	1.32674
CLEC7A	64581	1.77085
CDKN3	1033	2.24516
CDC25A	993	1.17506
CCNL1	57018	1.2783
ESYT2	57488	1.00646
ESYT2	57488	1.76206
LRRC41	10489	1.40257
C9orf30	91283	1.37892
RPS24	6229	1.50093
CD55	1604	1.50619
EIF4A2	1974	1.86423
CSNK1A1	1452	1.00675
ZNF207	7756	1.26382
0	0	1.28542
LOC100507455	100507455	1.27613
0	0	1.11287
CNPY3	10695	1.12562
COL1A1	1277	1.45474
0	0	1.04735
DLEU2	8847	1.08433
DLEU2	8847	1.25675
0	0	1.1927
ITGBL1	9358	1.74334
POLR1B	84172	1.06303
LRPPRC	10128	1.85091
RASAL2	9462	1.24894
MOSPD1	56180	1.06144
0	0	1.46967
0	0	1.31969
0	0	1.32118
CD44	960	1.51691
HSP90AB1	3326	1.81846
PTRF	284119	1.7128
RPAP3	79657	1.03835
LOC647979	647979	1.13465
MATR3	9782	1.26742
BCL2L11	10018	1.10101
CTNNA1	1495	1.1384
STX16	8675	1.24121
KDSR	2531	1.40305
PVT1	5820	1.56709
ESYT2	57488	1.03623
LOC728264	728264	1.34063
FBXO9	26268	1.19126
CXorf61	203413	1.8132
MACC1	346389	1.22987
MEIS1	4211	1.15529
LRCH3	84859	1.247
SAMHD1	25939	1.44242
DDX42	11325	1.28774
0	0	1.2558
0	0	1.25279
NR5A2	2494	1.01368
DPY19L1	23333	1.20754
0	0	1.23313
0	0	1.34673
0	0	1.26819
0	0	1.13003
YTHDF3	253943	1.25132
FUS	2521	1.82007
0	0	1.12445
SUZ12	23512	1.1332
0	0	1.51779
MACC1	346389	1.26102
TGIF1	7050	1.61206
FAM91A2 /// FLJ39739 /// LOC100286793 /// LOC728855 /// LOC728875	100286793 /// 388685 /// 57234 /// 728855 /// 728875	1.36816
SLC35E4	339665	1.08156
0	0	1.05015
0	0	1.01936
CCDC91	55297	1.07141
SART3	9733	1.10199
RAD21	5885	1.09887
AP2B1	163	1.10237
WARS	7453	1.55206
WARS	7453	1.22619
YWHAZ	7534	1.13873
YWHAZ	7534	1.62134
CTSA	5476	1.16298
DNAJB1	3337	1.02464
SPARC	6678	2.27128
SPTBN1	6711	1.03693
PRKCSH	5589	1.01968
MAPRE1	22919	1.24986
ACTR2	10097	1.02812
PGK1	5230	1.03079
RAN	5901	1.00615
CALU	813	1.0636
CALU	813	1.63973
CTSD	1509	1.04768
MAT2A	4144	1.08287
SEPT2	4735	1.13239
PEA15	8682	1.05823
MCL1	4170	1.59071
HSPA1A /// HSPA1B	3303 /// 3304	1.19121
HSPD1	3329	1.45033
ZYX	7791	1.71011
PSMD2	5708	1.09878
BCAP31	10134	1.16873
CTSB	1508	1.71697
CTSB	1508	1.19683
EPRS	2058	1.09155
FLNA	2316	1.40087
RNF114	55905	1.10918
S100A10	6281	1.39526
NOP56	10528	1.59712
RHOC	389	1.00387
MGEA5	10724	1.0704
AHCY	191	1.23259
CCT3	7203	1.0836
KDELR1	10945	1.02916
CCND2	894	1.54325
CCND2	894	1.07143
CCND2	894	1.81093
SERPING1	710	1.15013
CD9	928	1.89483
ANXA1	301	1.35715
PAICS	10606	1.27599
PAICS	10606	1.54181
BLCAP	10904	1.06105
PFKP	5214	1.21016
TGM2	7052	2.00243
MYL9	10398	1.40737
RCN1	5954	1.26926
MMP2	4313	1.17871
SMARCC1	6599	1.0511
KPNA2	3838	1.16655
CBX3	11335	1.33343
LGALS1	3956	1.48996
THBS1	7057	2.63948
THBS1	7057	3.13216
THBS1	7057	2.13952
CSE1L	1434	1.22121
CSE1L	1434	1.416
PSMA7	5688	1.07862
EIF5A	1984	1.93523
ITGB5	3693	1.0196
CDH1	999	1.10765
GPNMB	10457	2.2553
TIMP3	7078	1.32291
TIMP3	7078	1.33623
MBNL1	4154	1.15721
CSDA	8531	1.70818
IGFBP7	3490	1.77513
BHLHE40	8553	2.07393
BHLHE40	8553	1.37298
HTRA1	5654	1.81079
SLC7A5	8140	1.01827
DDX3X	1654	1.57941
ENO1	2023	1.34132
PKM2	5315	1.17358
BGN	633	3.27073
BGN	633	1.43391
PSMC3	5702	1.05219
DAB2	1601	1.03829
ADRM1	11047	1.05333
TOP2A	7153	2.04272
TOP2A	7153	2.13771
WSB1	26118	1.41568
MOBKL1B	55233	1.39412
SEPT11	55752	1.1248
SEPT11	55752	1.37638
IFITM2	10581	1.19809
EMP1	2012	1.22219
EMP1	2012	1.34907
CCT6A	908	1.01649
ETS2	2114	1.60275
ENC1	8507	1.78589
ENC1	8507	1.40799
ZFP36L2	678	1.41004
TPD52L2	7165	1.75444
PSMD3	5709	1.0244
ITGA5	3678	1.36411
TRAP1	10131	1.05489
SOX4	6659	1.17667
CUL4A	8451	1.01612
CLDN4	1364	2.59091
DPYSL3	1809	2.16307
DPYSL3	1809	1.8751
COL6A3	1293	2.63216
CNN3	1266	1.10523
TIA1	7072	1.55359
TIA1	7072	1.29634
BUB3	9184	1.01172
BUB3	9184	1.0119
RUVBL2	10856	1.12845
RRM1	6240	1.32492
DKC1	1736	1.34456
DKC1	1736	1.42367
PYGB	5834	1.15817
MYH11	4629	1.59397
TSN	7247	1.567
LAMB1	3912	1.13795
TGFBI	7045	1.46206
IGFBP4	3487	1.19861
TOMM70A	9868	1.00985
NCBP2	22916	1.03476
RPA1	6117	1.11365
CTNNB1	1499	1.04026
LAMP1	3916	1.42595
MCM3	4172	1.28677
RAE1	8480	1.52575
CLIC4	25932	1.22223
FSCN1	6624	1.48463
NME1	4830	1.19546
PODXL	5420	1.53027
FAT1	2195	1.03799
IFITM1	8519	1.62296
PPP1R12A	4659	1.11163
PWP1	11137	1.00438
ICMT	23463	1.19644
RUVBL1	8607	1.6012
CALD1	800	1.92592
CALD1	800	2.03666
CYB5B	80777	1.14879
CYB5B	80777	1.14367
BST2	684	1.4735
TNC	3371	1.42244
SMC4	10051	2.26154
SMC4	10051	1.35081
TIMP1	7076	2.30684
GJA1	2697	1.0936
USP14	9097	1.00759
DNMT1	1786	1.01475
ENTPD6	955	1.03695
EPB41L2	2037	1.91557
EPB41L2	2037	1.25142
LAPTM5	7805	1.4682
LAPTM5	7805	1.20951
ELAVL1	1994	1.09386
SRSF1	6426	1.30528
CD14	929	1.17013
DAXX	1616	1.05037
SNRPA	6626	1.01311
NCAPD2	9918	1.28428
AEBP1	165	1.86346
LBR	3930	1.11239
VARS	7407	1.35685
MYOF	26509	1.23968
ENG	2022	1.03075
LPCAT1	79888	1.46414
SCARB1	949	1.38461
EPCAM	4072	1.03014
HSPB1	3315	1.38225
CAPG	822	1.45299
COL3A1	1281	1.92461
CDC25B	994	2.07145
ZFR	51663	1.17109
ABCE1	6059	1.16623
ARIH1	25820	1.47541
CEACAM5	1048	1.18466
RRM2	6241	1.47478
PSRC1	84722	1.71968
CKS1B	1163	1.27536
SLC20A1	6574	1.14365
CD55	1604	1.28616
CD55	1604	1.49412
PKP4	8502	1.19351
PLK2	10769	1.10111
CCT2	10576	1.26152
ARPC1B	10095	1.29654
ACAA2	10449	1.24063
PTPN12	5782	1.43425
MEST	4232	2.45974
SMS	6611	1.05975
RAI14	26064	1.82108
KPNA1	3836	1.10283
KPNA1	3836	1.52943
IDH3A	3419	1.0734
HNRNPL	3191	1.18956
CTSL1	1514	1.26699
SLC39A6	25800	1.269
BIRC5	332	1.24225
BIRC5	332	1.86348
MCM2	4171	1.64321
RIOK3	8780	1.01189
WWTR1	25937	1.07142
LY6E	4061	2.32783
NUP62	23636	1.06625
KAT2A	2648	1.27744
KIF22	3835	1.18651
PLOD3	8985	1.30634
LAMA4	3910	1.27071
CUL4B	8450	1.04909
DES	1674	1.38638
NNMT	4837	1.62509
NNMT	4837	1.72117
PLK1	5347	1.07346
CDK4	1019	1.04725
DDAH2	23564	1.61974
LAMC2	3918	1.08464
PDGFRB	5159	1.68804
SERPINF1	5176	1.02372
MGP	4256	1.18346
STAG1	10274	1.02161
TAP1	6890	1.13321
COL1A1	1277	2.9161
COL1A1	1277	3.6802
PPP2R2A	5520	1.0157
UBE4B	10277	1.04007
EHMT2	10919	1.06359
SPOCK1	6695	2.39749
CBFB	865	1.1794
TCOF1	6949	1.01903
NUTF2	10204	1.05912
COL1A2	1278	2.0594
COL1A2	1278	3.53992
PRPF31	26121	1.13785
IGF2 /// INS-IGF2	3481 /// 723961	1.65768
MYC	4609	1.38974
PLSCR1	5359	1.24029
CTSK	1513	1.70018
PCOLCE	5118	1.68567
PAPD7	11044	1.20848
RANBP1	5902	1.25195
SLC2A3	6515	1.73737
SLC2A3	6515	1.55234
SLC2A3	6515	1.44225
KIAA0101	9768	1.19564
TRIM29	23650	2.95128
TNFAIP2	7127	1.85441
DHFR	1719	1.14983
SVIL	6840	1.10066
SVIL	6840	1.69049
DDX19A	55308	1.09444
FOXM1	2305	2.2605
HSPA1A /// HSPA1B	3303 /// 3304	1.71415
TYMS	7298	1.6299
CTPS	1503	1.33963
SERPINE1	5054	1.50553
SERPINE1	5054	2.53866
ICAM1	3383	1.02177
ICAM1	3383	2.13029
TRRAP	8295	1.15439
TNFAIP3	7128	1.42277
LPGAT1	9926	1.4204
SNRPD1	6632	1.20936
CCNB2	9133	1.59448
CAD	790	1.18658
LIG1	3978	1.28808
TRIP10	9322	1.47869
GPC1	2817	1.52469
FBN1	2200	2.10487
FBN1	2200	1.72533
FAM38A	9780	1.72374
UBE2S	27338	1.80029
CLDN7	1366	3.58657
SLC1A3	6507	1.53877
ITGB2	3689	1.2634
MMP14	4323	1.5912
AGT	183	1.62883
SLC16A3	9123	1.46512
SLC16A3	9123	1.48932
IL8	3576	2.78124
CDC20	991	2.23807
ATP6V1C1	528	1.07698
ANPEP	290	1.81828
SIRPA	140885	1.28842
SIRPA	140885	1.64933
NBN	4683	1.25547
CD97	976	1.25629
UBE2C	11065	2.074
DYRK2	8445	1.12742
LOXL2	4017	1.93579
LTBR	4055	1.00473
SSX2IP	117178	1.2135
SSX2IP	117178	1.22098
SSX2IP	117178	1.16586
RNASEH2A	10535	1.40051
TIMELESS	8914	1.17766
C2	717	1.46638
BMS1	9790	1.12966
THBS2	7058	4.45889
TGFB1	7040	1.62741
KIF2A	3796	1.40285
DNM1L	10059	1.19801
GPRC5A	9052	2.06125
UBE2M	9040	1.09324
CCDC86	79080	1.17892
BCL6	604	1.05538
SPAG5	10615	1.56211
IFIT1	3434	1.09693
TIMP2	7077	1.23818
TFAM	7019	1.03209
ALDH1A3	220	1.29654
S100A4	6275	1.30915
NUP98	4928	1.20389
RFC5	5985	1.29702
RFC5	5985	1.26731
CDK1	983	1.78847
CDK1	983	1.94913
PAFAH1B3	5050	1.34644
UPP1	7378	1.56442
THOP1	7064	1.45204
NOTCH3	4854	1.72366
PDLIM5	10611	1.08412
CDH3	1001	2.47418
LMNB1	4001	1.33192
HS2ST1	9653	1.14901
AP1S2	8905	1.29789
TGIF1	7050	1.37391
COL5A1	1289	1.80282
ITGB1BP1	9270	1.21529
EZH2	2146	2.18253
MAD2L1	4085	1.98028
DUSP14	11072	1.78083
PDLIM7	9260	1.47103
APOE	348	1.77143
APOE	348	2.08553
DDB2	1643	1.0173
MMD	23531	1.43259
MFAP2	4237	3.85956
CCNA2	890	1.49448
EIF3B	8662	1.19766
COL15A1	1306	1.08379
FAM178A	55719	1.26578
SIVA1	10572	1.13206
EPHA2	1969	1.06366
TNFRSF1B	7133	1.03021
ZNF318	24149	1.04442
ZNF318	24149	1.21725
S100A9	6280	1.34863
MAP4K5	11183	1.03634
PTTG1	9232	1.53405
ABP1	26	1.78867
GGH	8836	1.61734
FCGR2A	2212	1.14647
FANCG	2189	1.03908
LOXL1	4016	1.68156
NFIL3	4783	1.42736
SLC7A6	9057	1.01261
SLC7A6	9057	1.32274
FSTL3	10272	1.04024
WBP4	11193	1.11092
INPP5F	22876	1.12326
BYSL	705	1.11949
PNO1	56902	1.15698
SKP2	6502	1.32083
ERF	2077	1.17116
PLA2G2A	5320	2.8596
PROCR	10544	1.24149
DGAT1	8694	1.16399
GNS	2799	1.16584
E2F3	1871	1.39697
FRZB	2487	1.29389
DIO2	1734	1.20284
DIO2	1734	1.60138
TTLL4	9654	1.01313
FZD7	8324	1.25949
FZD7	8324	1.00404
DPP4	1803	1.20131
PPRC1	23082	1.02645
ADCY7	113	1.11053
HMGB3	3149	1.65122
RARA	5914	1.07085
BUB1B	701	2.21569
CEACAM6	4680	3.30609
DLGAP5	9787	2.02751
POLRMT	5442	1.23263
DDX28	55794	1.20531
VSNL1	7447	2.06655
VSNL1	7447	2.02549
GUCY1B3	2983	1.47095
IGF2BP3	10643	2.65682
IGF2BP3	10643	2.98458
IL32	9235	2.04512
LRRC32	2615	1.74392
RPS6KA3	6197	1.13179
TRIM32	22954	1.03638
VCAM1	7412	1.18051
MMP11	4320	1.9346
DAPK3	1613	1.16407
HEPH	9843	2.95916
CXCL9	4283	2.40979
CYBB	1536	1.26797
CYBB	1536	1.15782
MMP9	4318	1.47584
CLDN3	1365	3.64215
CLDN3	1365	2.792
MORC2	22880	1.01218
CDC6	990	2.18801
CDC6	990	2.03071
CHAF1A	10036	1.05915
F2R	2149	1.78666
PAWR	5074	1.02191
PAWR	5074	1.37304
FCGR3A /// FCGR3B	2214 /// 2215	2.29525
RFC4	5984	1.09181
IQCJ-SCHIP1 /// SCHIP1	100505385 /// 29970	1.48477
TRIP13	9319	2.35324
RNF144A	9781	1.08861
SFRP4	6424	3.92804
SFRP4	6424	2.89417
PRKX /// PRKY	5613 /// 5616	2.00564
PRKX	5613	1.96642
STK3	6788	1.18294
TPM2	7169	1.19519
SLC5A6	8884	1.5788
AURKA	6790	1.28056
CCL4	6351	1.03533
NID2	22795	2.98786
TYROBP	7305	1.13841
CDC45	8318	1.0702
RFC3	5983	1.46594
RFC3	5983	2.07292
GPR137B	7107	1.06936
RAD51AP1	10635	1.54415
POMZP3 /// ZP3	22932 /// 7784	1.06258
GSTM4	2948	1.40146
NDC80	10403	1.7463
EMILIN1	11117	1.3341
WASF1	8936	1.53972
CKS2	1164	1.84703
FCER1G	2207	1.686
SMC2	10592	1.55583
RLF	6018	1.52972
DBF4	10926	1.19582
CDK2	1017	1.00397
VDR	7421	1.10048
MMP7	4316	2.00947
S100A2	6273	2.21923
TEAD4	7004	1.83244
PMAIP1	5366	1.47467
PMAIP1	5366	1.57468
LOX	4015	1.19664
KBTBD11	9920	1.06574
CREB1	1385	1.13268
GTSE1	51512	1.40527
COL11A1	1301	1.81297
TMC6	11322	1.05137
RGS4	5999	1.03359
SEC23A	10484	1.39447
COL16A1	1307	1.17025
SKAP2	8935	1.40778
SKAP2	8935	1.05848
PIK3CA	5290	1.10167
IFI6	2537	2.22544
APOC1	341	2.02147
FOSL1	8061	1.5535
IFI44L	10964	1.78392
KIF11	3832	1.41554
CSTF2	1478	1.2916
EDNRA	1909	2.50628
EDNRA	1909	1.78503
TIE1	7075	1.02411
CXCL1	2919	1.89236
GEM	2669	1.86374
CD44	960	1.22877
CD44	960	1.33011
BID	637	1.40201
CDC7	8317	1.28071
C12orf24	29902	1.04281
BRCA1	672	1.0412
CXCL10	3627	1.8601
APOC2	344	1.10686
FGFR4	2264	1.08277
MMP12	4321	2.25321
SLC7A7	9056	1.54956
NUAK1	9891	1.01534
DKK1	22943	1.28693
CCDC85B	11007	1.00549
SERPINB2	5055	1.37047
ACD	65057	1.04033
VCAN	1462	1.66921
VCAN	1462	1.84636
TFF3	7033	2.23491
ACP5	54	1.18336
NEK2	4751	2.68295
TFAP2A	7020	2.15973
SHB	6461	1.04601
RNF24	11237	1.0174
SRD5A1	6715	1.36743
CDH5	1003	1.01609
LTBP2	4053	1.59562
C1orf107	27042	1.00997
NFE2L3	9603	1.91088
KIF23	9493	2.17781
CCDC6	8030	1.08853
NCK1	4690	1.23557
KLK6	5653	1.45574
KRT15	3866	1.38972
PTGS2	5743	1.96665
FEN1	2237	1.13203
FEN1	2237	1.15435
TTF1	7270	1.00811
THBS4	7060	2.59539
HOXB7	3217	1.87303
HOXB7	3217	2.89308
FAS	355	1.45498
FAS	355	1.33339
NR2C1	7181	1.49555
MYB	4602	2.43264
TTK	7272	1.53521
MELK	9833	1.63842
CCNF	899	1.02713
ATG12	9140	1.09012
POLA1	5422	1.50377
MLH3	27030	1.00302
ENPEP	2028	1.71358
TCFL5	10732	1.20785
SERPINB5	5268	3.05949
MAD1L1	8379	1.52832
TYMP	1890	1.68301
PDPN	10630	1.45901
HUS1	3364	1.04206
MSLN	10232	2.54436
CPS1	1373	1.19903
TLR2	7097	1.20728
SLC10A3	8273	1.45251
TNFRSF11B	4982	1.76332
TNFRSF11B	4982	1.21053
PTPRG	5793	1.95198
CENPA	1058	1.81745
DDX10	1662	1.53136
GPC4	2239	1.13523
DOCK4	9732	1.46026
GNL3L	54552	1.34821
MBNL2	10150	1.04453
MAP3K8	1326	1.39015
ITGA2	3673	1.24802
CCNE2	9134	1.31126
CFTR	1080	1.69685
CENPE	1062	1.87175
PRIM1	5557	1.11085
NEB	4703	1.29346
SIP1	8487	1.1752
SPRR1B	6699	1.0864
MTMR11	10903	1.24415
CRIP1	1396	1.00492
CCR1	1230	1.13544
EFNA4	1945	1.10105
CCL3 /// CCL3L1 /// CCL3L3	414062 /// 6348 /// 6349	1.74794
VRK2	7444	1.13019
NUFIP1	26747	1.00647
KRT17	3872	2.28592
CDC25C	995	1.1734
DDR2	4921	1.02794
KAL1	3730	2.16043
GPR109B	8843	1.78786
PDGFRL	5157	1.04946
COCH	1690	1.53075
SLC16A4	9122	1.06749
GPSM2	29899	1.47852
SCO2	9997	1.07313
EGR2	1959	1.01068
CD3EAP	10849	1.16225
LIF	3976	1.93272
PITRM1	10531	1.05837
LRP8	7804	1.27787
TFAP2C	7022	1.10383
RBL1	5933	1.22545
DDC	1644	1.75376
EIF2S3	1968	2.28481
MN1	4330	1.24405
STIL	6491	1.5651
BARD1	580	1.36066
USP13	8975	1.17323
PFDN4	5203	1.05579
HOXB6	3216	1.4344
CBR3	874	1.23695
CHEK1	1111	1.5812
CHEK1	1111	2.25635
MRE11A	4361	1.09795
AGPS	8540	2.07706
HSD11B1	3290	1.20393
ITGBL1	9358	2.31119
ATF2	1386	1.10717
SAC3D1	29901	1.31717
HOXB2	3212	1.02267
SCRG1	11341	1.39848
CCL20	6364	1.04769
PLAU	5328	2.43534
ISG15	9636	1.54766
GJB3	2707	1.4773
SRPX2	27286	1.82187
VIL1	7429	2.05594
CALD1	800	1.55587
STEAP1	26872	1.36134
HSPA4L	22824	1.38419
PCSK5	5125	1.91163
PCSK5	5125	1.3559
LAMP3	27074	1.57693
ANGPT2	285	1.5733
BMP1	649	1.11846
HRH1	3269	1.2955
DSG3	1830	1.14905
PRRG1	5638	1.31242
WNT2	7472	1.4841
MMP10	4319	1.07095
BCL2A1	597	1.51554
UBFD1	56061	1.25282
SDS	10993	1.61128
OSMR	9180	1.89902
NCOA2	10499	1.02062
DDX18	8886	1.19704
EREG	2069	1.89546
SLC27A2	11001	1.33468
SLC27A2	11001	1.29595
F12	2161	2.05147
SLC3A1	6519	1.20801
POLG2	11232	1.00665
MMP3	4314	2.62889
GABBR1 /// UBD	10537 /// 2550	2.03282
ADORA2B	136	1.72199
ARSE	415	1.92044
NOLC1	9221	1.53527
CEL /// LOC100508206	100508206 /// 1056	1.07532
COL10A1	1300	2.86845
TDO2	6999	1.92642
ARHGAP8 /// PRR5-ARHGAP8	23779 /// 553158	1.51485
WNT5A	7474	1.58046
PRRX1	5396	1.64983
NMU	10874	1.19028
TNFAIP6	7130	1.96484
TNFAIP6	7130	1.61098
REL	5966	1.01483
ATP2C2	9914	1.17256
EPHA3	2042	1.47387
HMGA1	3159	1.24783
LRRC37A3	374819	1.09939
GINS1	9837	1.86959
SRSF6	6431	1.90655
EGR3	1960	1.09423
TPM1	7168	1.01304
CEACAM7	1087	1.41979
MEOX2	4223	1.11616
GRB14	2888	1.24272
SELE	6401	1.12486
PLA2G7	7941	2.27446
CST1	1469	3.19013
MICB	4277	1.03001
LEFTY1	10637	1.12146
IL18	3606	1.17565
NUDT4 /// NUDT4P1	11163 /// 440672	1.46925
NUDT4	11163	1.16333
FOXD1	2297	1.28824
GUCY2C	2984	1.63689
KNTC1	9735	1.37822
CXCL6	6372	1.30836
SLCO1B3	28234	1.5242
KIF14	9928	2.02579
RARRES1	5918	1.95587
RARRES1	5918	3.26403
NOX1	27035	1.24713
CDX1	1044	1.24156
PRMT1	3276	1.36081
RCC1	1104	1.22705
NUP155	9631	1.26715
MAP4K4	9448	1.17309
PTP4A3	11156	1.09965
TAF1A	9015	1.20874
SLC5A1	6523	1.08061
APOBEC3B	9582	1.14314
ZMYM5	9205	1.15601
BCL2L1	598	1.50115
ZNF165	7718	1.02565
TFEC	22797	1.25736
SPAG9	9043	1.04697
CYP2B6 /// CYP2B7P1	1555 /// 1556	1.51481
PDE5A	8654	1.21135
KCNJ2	3759	1.11867
CBFB	865	1.39515
POU2F1	5451	1.19641
HOXC6	3223	2.91002
CPNE1	8904	1.22584
HSPH1	10808	1.0312
ASS1	445	1.60533
GNB5	10681	1.50547
HMMR	3161	1.61339
CDH11	1009	2.11605
CDH11	1009	2.07358
ISLR	3671	1.78671
NR1I2	8856	1.04228
ROD1	9991	1.60569
TGFBR2	7048	1.15891
ZNF200	7752	1.00067
GK	2710	1.36141
SMTN	6525	1.15818
TNFSF4	7292	1.68427
SLC35A2	7355	1.21861
POLR1C	9533	1.01774
AQP1	358	2.13199
CASK	8573	1.17403
ABCF2	10061	1.63456
TFCP2	7024	1.00467
ENTPD1	953	1.29491
SERPINH1	871	3.27153
CEP170	9859	1.37608
SPAST	6683	1.02535
NUP62	23636	1.25395
PROS1	5627	1.03164
FDXR	2232	1.11213
MAZ	4150	1.16383
CENPF	1063	1.97116
LOC150776 /// SMPD4	150776 /// 55627	1.1949
ACOT7	11332	2.05313
HMGA2	8091	1.20246
LAPTM4B	55353	1.05848
NAB1	4664	1.25044
AURKA	6790	1.60071
TMX1	81542	1.25846
ANP32E	81611	1.78703
PTPRO	5800	1.14061
CPVL	54504	1.16039
EPPK1	83481	1.3113
TRIM31	11074	1.06665
DMBT1	1755	2.10167
GPI	2821	1.1721
MALT1	10892	1.44692
ANXA13	312	1.49839
BRCA2	675	1.37304
LRP8	7804	1.0621
ATM	472	1.495
PRPS1	5631	1.11587
C4A /// C4B /// LOC100509001	100509001 /// 720 /// 721	1.50874
XPO7	23039	1.22186
SPTAN1	6709	1.1093
ACTN1	87	1.30483
ACTN1	87	1.89268
EIF3B	8662	1.1469
PRKDC	5591	1.08661
NONO	4841	1.2669
HSPH1	10808	1.26347
C1S	716	1.07641
ARF1	375	1.0182
ATIC	471	1.11132
LAPTM4B	55353	1.02541
FSTL1	11167	1.74702
ELOVL5	60481	1.25078
PTRF	284119	1.39693
PTRF	284119	1.31719
MCM7	4176	1.26424
HMGB2	3148	1.00036
ATP1B3	483	1.56087
THY1	7070	3.45618
THY1	7070	2.79141
PAK2	5062	1.57964
UBR5	51366	1.02471
DUSP6	1848	1.21381
DDX18	8886	1.05977
C1QBP	708	1.08537
ILF3	3609	1.47526
FADS1	3992	1.29373
PECAM1	5175	1.02297
STAT3	6774	1.08258
TRIO	7204	1.34086
TRIO	7204	1.38243
DNAJB6	10049	1.14166
KRT7	3855	1.94777
TUBB	203068	1.07187
MDK	4192	1.85056
EHD1	10938	1.01432
AQP1	358	2.26305
WHSC1	7468	1.69015
CDC5L	988	1.00274
COL18A1	80781	1.54677
COL18A1	80781	1.74012
JAG1	182	1.37999
KRT6A	3853	1.11992
TRIP6	7205	1.44034
SNAP23	8773	1.01964
TCF3	6929	1.02297
COL6A2	1292	1.6416
PRPF4	9128	1.31222
PRPF4	9128	1.56884
CENPF	1063	1.50701
C10orf10	11067	1.02048
TUBB6	84617	1.39985
WDR46	9277	1.40894
FERMT2	10979	1.51973
ABCF2	10061	1.5114
TSPAN4	7106	1.33238
SLC39A8	64116	1.04959
TFPI2	7980	1.1717
TNFRSF10B	8795	1.81735
TNFRSF10B	8795	1.1094
POLR1C	9533	1.09436
ADCY3	109	1.84158
RGS16	6004	1.15826
RGS16	6004	1.318
IKBKB	3551	1.03469
EFEMP2	30008	1.50923
ECM1	1893	1.31255
MALL	7851	1.68977
CHI3L1	1116	3.22918
CHI3L1	1116	1.94787
BAG2	9532	2.45379
KIF2C	11004	2.56376
MSH2	4436	1.80411
PPAT	5471	1.14536
PPAT	5471	1.45927
C7orf44	55744	2.09935
AURKB	9212	1.7899
ENTPD1	953	1.25379
ENTPD1	953	1.40213
POP7	10248	1.34136
CEACAM1	634	1.30737
RIPK2	8767	1.38342
THBS3	7059	1.02886
RRS1	23212	1.09184
CD200	4345	1.17266
EPHB2	2048	1.80468
MXRA5	25878	1.19699
PDLIM3	27295	1.45895
OSBPL3	26031	1.02572
NFKB2	4791	1.0073
BUB1	699	2.68515
ALDH1B1	219	2.01174
SOCS5	9655	1.18426
PGF	5228	1.61275
KPNA4	3840	1.47795
ITGA7	3679	1.24458
TFPI	7035	1.43316
MTF2	22823	1.05212
MOXD1	26002	1.43643
CDKN3	1033	1.65665
SERPINB9	5272	1.38064
TMPO	7112	1.04479
RRM2	6241	1.5177
PHTF2	57157	1.12084
JAG2	3714	1.21798
KLK10	5655	3.10782
PHLDA2	7262	1.36964
UCK2	7371	1.3146
CD44	960	1.4415
CDH17	1015	3.38926
PSME3	10197	1.17906
CEP57	9702	1.17983
SPP1	6696	4.56638
RELA	5970	1.17937
SPC25	57405	1.89398
PTPN11	5781	1.10553
PTPN11	5781	1.2001
PUF60	22827	1.05948
ATR	545	1.08687
CCL18	6362	1.57391
CD300A	11314	1.0209
MAGEA3	4102	2.49968
VEGFC	7424	1.37138
NCF2	4688	1.53227
FAP	2191	2.96729
STAT1	6772	1.29043
ABCB1	5243	1.24396
OLR1	4973	1.48902
MALT1	10892	1.25807
IDO1	3620	1.93041
CTSZ	1522	1.50616
TPX2	22974	2.49471
TAF5	6877	1.09307
CTSL2	1515	1.71691
IGFBP3	3486	1.04314
CACNA1D	776	1.40101
BANF1	8815	1.05145
EFNA3	1944	1.18926
PLA2G4A	5321	1.0646
HIPK3	10114	1.16378
LILRB4	11006	1.00929
TRIM31	11074	1.22791
CXCL11	6373	1.35759
PDLIM3	27295	1.4367
NR5A2	2494	1.11652
TRIM15	89870	1.51231
SRSF10	10772	1.16706
EIF6	3692	1.12308
FZD2	2535	1.36239
SET	6418	1.09466
PPFIA1	8500	1.17092
ADSL	158	1.21251
MSX2	4488	1.00658
ACLY	47	1.25407
HIST1H2BG	8339	1.13052
CCL14-CCL15 /// CCL15	348249 /// 6359	1.99673
FUT6	2528	1.19705
FUT6	2528	1.02124
TNFRSF10B	8795	1.60672
C6orf26 /// MSH5	401251 /// 4439	1.14303
CHEK2	11200	1.16025
MAPK14	1432	1.48133
TRMT1	55621	1.0833
MAGEA12	4111	1.62986
NONO	4841	1.08129
MYO6	4646	1.12851
FN1	2335	2.51313
NRP1	8829	1.40509
INHBA	3624	4.53606
PRKDC	5591	1.74585
CDK1	983	1.79993
SKP2	6502	1.44166
RECQL	5965	1.16546
MFGE8	4240	1.21239
TNFSF11	8600	1.45405
LAIR1	3903	1.03507
EPHB2	2048	1.4628
EED	8726	1.00082
TFPI	7035	1.4583
TFPI	7035	1.08547
RGPD5 /// RGPD6 /// RGPD8	727851 /// 729540 /// 84220	1.25293
LGALS8	3964	1.25684
LYN	4067	1.19463
NOTCH2	4853	1.29234
DAB2	1601	1.18383
CSE1L	1434	1.57423
NUP98	4928	1.14308
CALCRL	10203	1.28095
PON2	5445	1.32409
MCAM	4162	1.3391
ZEB1	6935	1.53419
GTF2I	2969	1.23274
CD86	942	1.45852
IL13RA1	3597	1.22147
POMZP3	22932	1.05602
CD44	960	1.43977
FSCN1	6624	1.29679
WDR1	9948	1.05027
SRD5A1	6715	1.26012
FGFR1	2260	1.22282
MCM7	4176	1.85896
TRIM29	23650	1.56578
TGM2	7052	1.5108
HSPA4	3308	1.78647
NEK2	4751	1.32256
STK4	6789	1.09653
PRPF4B	8899	1.36244
NFATC1	4772	1.05376
CXCL11	6373	1.91197
ANGPT2	285	1.03623
ACTN1	87	1.34228
COL3A1	1281	1.66998
EPHB2	2048	1.56995
FGFR4	2264	1.29399
DGKA	1606	1.02862
TP53	7157	1.28584
RAE1	8480	1.49196
ILF3	3609	1.24896
FCGR2C	9103	1.16311
MSH6	2956	1.45243
DPP4	1803	1.46844
EIF3B	8662	1.29075
IL8	3576	2.54005
KIF2C	11004	1.16385
MAP3K7	6885	1.02129
GUCY1B3	2983	2.16202
CCNG2	901	1.11234
MAPK14	1432	1.27681
VCAN	1462	2.32115
TGM2	7052	1.03477
MET	4233	1.44782
IL13RA1	3597	1.10799
ARF3	377	1.20107
LAMB1	3912	1.30512
CEACAM6	4680	2.55716
PLAU	5328	2.40149
ARPC4	10093	1.18555
PDLIM5	10611	1.12878
SCD	6319	1.07206
CLEC11A	6320	1.4008
ANXA9	8416	1.39606
TUBB	203068	1.07111
FN1	2335	2.46087
ZNF551	90233	1.09388
BID	637	1.37554
TBCB	1155	1.02637
KPNA2	3838	1.64163
UBE2D1	7321	1.04623
GINS4	84296	1.08988
MTA1	9112	1.15878
CDK2	1017	1.02097
BAX	581	1.22303
MYOF	26509	1.70651
FUT6	2528	1.00103
CEACAM1	634	1.06098
PLAUR	5329	1.44281
IPO5	3843	1.19265
IPO5	3843	1.00766
IPO5	3843	1.07739
COL4A2	1284	1.55002
COL4A2	1284	2.27495
HSP90AA1	3320	1.07414
COL4A1	1282	1.97315
COL4A1	1282	2.91023
SMARCE1	6605	1.2007
UBXN4	23190	1.14635
STIP1	10963	1.38611
PXDN	7837	1.39301
PXDN	7837	1.44419
CD44	960	1.59753
PTBP1	5725	1.15225
MKI67	4288	1.32456
MKI67	4288	1.59775
MKI67	4288	1.76626
MKI67	4288	1.15326
SR140	23350	1.30158
C1R	715	1.44625
CALD1	800	1.17055
GRINA	2907	1.16268
COL6A1	1291	1.42139
DHX9	1660	1.23746
RANGAP1	5905	1.3533
MCM4	4173	1.76636
MCM4	4173	1.16467
IGFBP3	3486	1.28854
AK2	204	1.01695
SERPINE2	5270	1.95656
ANKLE2	23141	1.17637
ANKLE2	23141	1.07098
IFITM3	10410	1.27989
FNBP4	23360	1.10106
KRT17	3872	2.06228
WAPAL	23063	1.23054
LPIN1	23175	1.10821
SLC7A1	6541	1.09197
SGPL1	8879	1.17857
TFDP1	7027	1.22488
SULF1	23213	3.67451
TBC1D1	23216	1.13423
SULF1	23213	3.88497
SULF1	23213	4.15908
MYO1B	4430	1.49957
MYO1B	4430	2.062
MYH10	4628	1.11486
GART	2618	1.15782
TCF4	6925	1.36455
KIAA0090	23065	1.24203
C22orf9	23313	1.13635
0	0	2.06667
FN1	2335	2.62783
TPM4	7171	1.15016
COL5A1	1289	2.39703
COL5A1	1289	2.26718
CEBPB	1051	1.43262
CARM1	10498	1.1117
DDX3X	1654	1.17762
CAP2	10486	1.33374
CAP2	10486	1.57475
SCRIB	23513	1.2804
BOP1	23246	2.27798
STK38L	23012	1.19747
SMCHD1	23347	1.02425
TMEM194A	23306	1.2237
CHN1	1123	1.30654
HIVEP2	3097	1.02819
RFTN1	23180	1.51575
TSFM	10102	1.0783
SPARC	6678	1.37385
CAMK2G	818	1.23962
ELN	2006	1.78085
PPP1R14B	26472	1.09558
NUP188	23511	1.12033
JMJD6	23210	1.05301
RND3	390	1.05719
GM2A	2760	1.16627
CEP170	9859	1.33301
ISG20L2	81875	1.41099
OLFM4	10562	2.68274
DPY19L1	23333	1.29218
STX6	10228	1.1352
PRUNE2	158471	1.00577
CKAP5	9793	1.00077
FAM175B	23172	1.02517
UBXN7	26043	1.0878
SAMD4A	23034	1.08365
CDS2	8760	1.03181
MAPKAPK5	8550	1.04268
HMHA1	23526	1.50842
KLC1	3831	1.08753
C6orf26 /// MSH5	401251 /// 4439	1.12955
C19orf21	126353	1.45256
KIAA1199	57214	2.98289
NCAPH	23397	1.37616
APBB2	323	1.08358
AHNAK2	113146	2.02186
ANGPTL2	23452	1.77386
ANGPTL2	23452	1.45827
FANCI	55215	1.11943
FANCI	55215	1.48685
PRKCDBP	112464	1.1753
SLC43A3	29015	1.4932
NEK3	4752	1.28377
OLFML2B	25903	2.64558
MCAT	27349	1.04919
HOXA10	3206	1.66402
HOXA10	3206	3.54307
SEMA5A	9037	1.0698
SNRPB	6628	1.06814
ROBO1	6091	1.28007
CCNA2	890	1.23632
SACS	26278	1.47399
CTSB	1508	1.67236
EIF2C2	27161	1.28741
KIAA1462	57608	1.33208
CLIC5	53405	1.26745
STIP1	10963	1.18276
TMEM158	25907	2.09376
YAP1	10413	1.0555
KIAA0802	23255	1.13631
SFMBT1	51460	1.43463
PAQR3	152559	1.1485
DDX11 /// DDX12 /// LOC642846	1663 /// 440081 /// 642846	1.28359
STON1	11037	1.49155
HSPA6	3310	1.81104
MXRA8	54587	1.05955
WNT5A	7474	1.52703
RPP40	10799	1.17486
COL6A1	1291	1.03381
BICC1	80114	1.53126
SATB2	23314	1.89904
IQGAP1	8826	1.00975
MFHAS1	9258	1.40205
RPL37A	6168	1.50486
KAZ	23254	1.11173
LPPR4	9890	1.08402
CCNE1	898	1.52509
HLA-DPA1	3113	1.61717
OSR2	116039	1.82625
SRSF10	10772	1.2937
OIP5	11339	1.7542
KLHL23	151230	1.4182
DNA2	1763	1.04014
PCSK5	5125	1.40282
SOX4	6659	1.74409
KRT6B	3854	1.59285
FLNA	2316	1.70541
HOMER1	9456	1.55548
HOXA5	3202	1.03776
THY1	7070	2.71117
LGR5	8549	2.01757
RBFOX2	23543	1.27056
BGN	633	3.53553
LRRC15	131578	1.07118
TWIST1	7291	1.59764
CIZ1	25792	1.07852
C19orf6	91304	1.32305
TWF1	5756	1.41724
NOP16	51491	1.06085
IFITM1	8519	1.49808
WDR67	93594	1.57754
PLXDC1	57125	1.36008
SHMT2	6472	1.01278
LOC440434	440434	1.14564
TPP1	1200	1.05101
GAL	51083	1.6101
NUMA1	4926	1.32028
RPL17	6139	1.28403
COPA	1314	1.52093
HSP90AB1	3326	1.1256
NOP2	4839	1.0545
GLA	2717	1.09431
SHMT2	6472	1.18375
PMS2P3	5387	1.08381
SIGMAR1	10280	1.10734
RAP2A /// RAP2B	5911 /// 5912	1.02099
EXOSC2	23404	1.12527
FCGR1B	2210	1.79619
SNAP23	8773	1.03645
COL8A1	1295	1.17017
UBE2D1	7321	1.10092
MAGEA2 /// MAGEA2B	266740 /// 4101	1.32269
MAGEA6	4105	2.59252
HOXA1	3198	1.02365
HOXA10 /// HOXA9	3205 /// 3206	1.74319
ITGA1	3672	1.64265
WDR43	23160	1.00824
ROD1	9991	1.36733
RIF1	55183	1.18711
FN1	2335	1.1463
CCNB1	891	1.73662
SEPT10	151011	1.28547
BRCA2	675	1.03515
ZNF131	7690	1.19443
FLNA	2316	1.54467
MSR1	4481	1.25054
CENPI	2491	1.20993
0	0	1.3633
CALU	813	1.65215
ADAM10	102	1.1717
TRRAP	8295	1.44504
DDAH2	23564	1.08952
ITGBL1	9358	2.00239
TMC6	11322	1.50366
MTMR1	8776	1.17819
SEMA6A	57556	1.19677
TM4SF1	4071	1.23627
TM4SF1	4071	1.08098
BCL2L1	598	1.04211
COL3A1	1281	1.68508
0	0	1.06154
DNM1	1759	1.43118
PCNX	22990	1.06182
CALD1	800	1.31233
TPR	7175	1.35621
SOD2	6648	1.78046
PICALM	8301	1.10016
GGCT	79017	1.20703
TRIM31	11074	1.20462
LOX	4015	2.10128
DUSP10	11221	1.0263
BUB1	699	1.50525
DDAH2	23564	2.21034
DLEU2 /// DLEU2L	79469 /// 8847	1.7682
VCAN	1462	2.54084
CFTR	1080	1.67157
ZYX	7791	1.1503
PRNP	5621	1.27182
PRIM2	5558	1.60646
WEE1	7465	1.05806
SMARCA4	6597	1.58189
FAS	355	1.60331
ACOT7	11332	1.27158
TUBGCP3	10426	1.20819
LOC642869 /// SET	6418 /// 642869	1.97625
PLXNB1	5364	1.38809
GM2A	2760	1.78204
MAST2	23139	1.19662
SNRNP40	9410	1.21013
HHEX	3087	1.48396
GTSE1	51512	1.0165
GK3P	2713	1.23103
ARFRP1	10139	1.13711
TNC	3371	1.05447
FUT3	2525	1.05843
FADS3	3995	1.09026
PSMA7	5688	1.15702
PMS2P3	5387	1.01561
TBCB	1155	1.02361
DKC1	1736	1.15616
EDNRA	1909	1.14037
SLC2A14 /// SLC2A3	144195 /// 6515	1.47587
MCM5	4174	1.34755
FAS	355	1.17182
TGIF2	60436	1.24053
FN1	2335	2.55143
BRCC3	79184	1.39762
0	0	1.10442
FARSA	2193	1.23942
SOD2	6648	1.34471
SKAP2	8935	1.60592
PTPN12	5782	1.89235
FCGR1A /// FCGR1C	100132417 /// 2209	1.48077
LMNB2	84823	1.47514
KIF22	3835	1.08598
PLEC	5339	2.04518
HOXB7	3217	2.58725
RYK	6259	1.09784
ZNF224	7767	1.01883
UBXN7	26043	1.05819
C22orf9	23313	1.67013
ZNF259 /// ZNF259P1	442240 /// 8882	1.24892
DLG1	1739	1.15657
ENO1	2023	1.64596
NBN	4683	1.36903
FUS	2521	1.01198
COL10A1	1300	3.10256
COL1A1	1277	2.70542
CD44	960	1.61532
0	0	1.1779
DDX56	54606	1.44906
RAB31	11031	1.91765
RAB31	11031	2.46284
RAB31	11031	1.9071
C3	718	1.79928
PRMT5	10419	1.05409
TMEM43	79188	1.10594
ILF3	3609	1.19886
SUPT16H	11198	1.28819
ARPC4	10093	1.46178
NSFL1C	55968	1.13371
PMEPA1	56937	1.88584
NAT10	55226	1.12282
SAE1	10055	1.19261
PRC1	9055	2.19508
NUP85	79902	1.31516
NUSAP1	51203	1.63866
NT5DC2	64943	1.68242
TMEM48	55706	1.56546
C20orf27	54976	1.26739
FXYD5	53827	1.56531
TEX10	54881	1.0099
MRPL4	51073	1.35226
ASF1B	55723	1.40427
NFYB	4801	1.02767
TRIB3	57761	1.70635
TSR1	55720	1.38295
MAP4K4	9448	1.14198
CLDN1	9076	1.89191
C8orf33	65265	1.04916
PLEKHO1	51177	1.31948
GTPBP4	23560	1.20996
GTPBP4	23560	1.21845
CKAP2	26586	1.8779
PDP1	54704	1.0025
NUP50	10762	1.04015
PSENEN	55851	1.06591
IPO4	79711	1.06955
TACC3	10460	1.42255
CAMK2N1	55450	2.13356
UBA6	55236	1.39896
GTF3C3	9330	1.06876
TMEM176A	55365	1.06671
ZWILCH	55055	1.57508
KIF4A	24137	2.16003
RAB22A	57403	1.09077
TNFRSF12A	51330	2.03242
PSPC1	55269	1.29178
SMU1	55234	1.0164
MRPS30	10884	1.07132
CDCA4	55038	1.27459
ZNF281	23528	1.10902
SNX10	29887	2.26681
GTF2IRD1	9569	1.45823
RNF216	54476	1.02944
PLBD1	79887	1.11898
GMCL1	64395	1.31688
GREM1	26585	2.49668
GREM1	26585	1.85958
GLT25D1	79709	1.13527
XPO4	64328	1.01992
EXOSC5	56915	1.97942
C8orf55	51337	1.32789
C7orf68	29923	1.80029
IMPAD1	54928	1.11045
UCKL1	54963	1.1579
CEP55	55165	1.8976
MAFB	9935	1.02404
ANAPC1	64682	1.13517
DTL	51514	1.75593
C20orf20	55257	1.03071
C10orf2	56652	1.16517
RBM28	55131	1.12408
HEATR1	55127	1.42971
HEATR1	55127	1.28521
HAUS6	54801	1.62818
IER5	51278	1.51167
NUP37	79023	1.11575
MAN1B1	11253	1.1847
SPON2	10417	1.91722
C11orf95	65998	1.82648
NCAPG	64151	1.25712
NCAPG	64151	1.45201
PUS1	80324	1.16849
SCNM1	79005	1.1166
NES	10763	1.18124
MUC13	56667	1.07479
NXT1	29107	1.20921
IFT52	51098	1.06862
HJURP	55355	1.5327
EXOC5	10640	1.42088
TAF1D	79101	1.35581
KIF20A	10112	2.01545
UPF3B	65109	1.37652
NUP107	57122	1.31257
ATAD2	29028	2.22369
SCML1	6322	1.21319
FERMT1	55612	1.01024
CCDC109B	55013	1.0679
RPAP3	79657	1.12859
THOC6	79228	1.01416
PPP1R13L	10848	1.32542
DSE	29940	1.4582
NOC4L	79050	1.30052
CSGALNACT2	55454	1.07996
FBXO5	26271	1.0894
MLF1IP	79682	1.15838
PAK1IP1	55003	1.30892
NETO2	81831	1.17894
NOC3L	64318	1.36984
OBFC2B	79035	1.37274
MTPAP	55149	1.4206
HOXC10	3226	1.71205
TMPRSS4	56649	1.18684
KRT23	25984	1.8735
MRPS17 /// ZNF713	349075 /// 51373	1.29727
PUS7	54517	1.53206
DSCC1	79075	1.29681
C21orf45	54069	1.37392
CD248	57124	1.41582
MORC4	79710	1.89397
ASPN	54829	2.90833
SLC24A3	57419	1.22643
RCN3	57333	1.00051
ORC6	23594	1.13659
DDX27 /// SS18	55661 /// 6760	1.11018
RBP4	5950	1.48079
RPP25	54913	1.4403
PBK	55872	1.8612
PDLIM2	64236	1.12119
RASL12	51285	1.00016
MYO15B	80022	1.0618
DACT1	51339	1.97194
LIPG	9388	2.27556
TMEM231	79583	1.11407
FBXL6	26233	1.36782
TWSG1	57045	1.29119
SLC39A4	55630	1.37185
CDK12	51755	1.02274
SLCO3A1	28232	1.21682
FKBP10	60681	1.01994
TMEM185B	79134	1.83877
IL17RB	55540	1.03325
SPHK1	8877	1.25478
TIPIN	54962	1.07642
PDCD5	9141	1.14817
RNF219	79596	1.31878
KIF15	56992	1.69159
CEP76	79959	1.09526
ZNF322B	387328	1.17053
SLAMF8	56833	1.46335
FKBP14	55033	1.66912
LIN7C	55327	1.10865
HPSE	10855	1.81859
TMEM45A	55076	1.11182
TNFRSF25	8718	1.06089
CCNJ	54619	1.00408
KDELC1	79070	1.6863
LRFN4	78999	1.58594
SHCBP1	79801	1.75498
BCL11A	53335	1.1499
C1orf54	79630	1.38204
DSN1	79980	1.01548
ANGPTL2	23452	1.0789
PALB2	79728	1.16828
ZNF267	10308	1.01915
C13orf34	79866	1.29613
BMP2K	55589	1.02149
NME7	29922	1.24697
CENPN	55839	1.3413
NCAPG2	54892	1.31096
ARMC9	80210	1.26345
CCDC41	51134	1.21522
PLXDC1	57125	1.25006
ERAP2	64167	1.24788
NOX4	50507	1.36797
ECT2	1894	1.73432
MGAT4A	11320	1.0572
C10orf81	79949	1.52424
FAM198B	51313	1.70118
FGD6	55785	2.16416
CRNKL1	51340	1.02178
ASPM	259266	2.73382
LTBP3	4054	1.35386
MOCOS	55034	1.35188
NUSAP1	51203	1.02203
METTL8	79828	1.21625
PRR16	51334	1.07176
PRSS21	10942	1.58304
C12orf48	55010	1.04248
HELLS	3070	1.30374
C5AR1	728	1.66245
FAM60A	58516	1.20154
ZMYM1	79830	1.08583
KLHL7	55975	1.8589
KLHL7	55975	1.92601
MYLIP	29116	1.09988
EML4	27436	1.30985
NUP62CL	54830	1.26512
TMEM176B	28959	1.04731
HKDC1	80201	1.32633
MCTP2	55784	1.07185
TH1L	51497	1.03417
FAR2	55711	2.00073
ZNF532	55205	1.44606
CBLC	23624	1.34059
MCM10	55388	1.88218
ZNF692	55657	1.04877
MRTO4	51154	1.23765
SLC19A3	80704	1.01657
TBRG4	9238	1.5023
TMOD3	29766	1.06821
PDSS1	23590	1.29502
RAB23	51715	1.81561
SFXN3	81855	1.05665
ST6GALNAC5	81849	1.34213
LBH	81606	1.26
SLC25A32	81034	1.25565
ASAP1	50807	1.74913
NDRG3	57446	1.0544
TNFSF15	9966	1.14856
USH1C	10083	1.30064
RNFT1	51136	1.1056
NPL	80896	1.38754
NELF	26012	1.1715
KIF18A	81930	1.55127
SGPP1	81537	1.42664
SYNC	81493	1.33079
CCNL2	81669	1.63571
TBL1XR1	79718	1.17793
CDCA3	83461	1.07782
GLT8D2	83468	1.12532
GLS	2744	1.25762
CDCA8	55143	1.22139
GINS2	51659	1.66607
BHLHE41	79365	1.66063
PLXNA1	5361	1.49122
LEF1	51176	1.97946
DUSP10	11221	1.55898
GDF15	9518	2.4495
TAF1D	79101	1.08991
FAM64A	54478	1.40402
TAF9B	51616	1.36026
STX16	8675	1.4281
LOC100507192	100507192	1.6076
PYCARD	29108	1.12537
CORO1C	23603	2.32131
DONSON	29980	1.02884
CLEC7A	64581	1.1741
WDR74	54663	1.1222
COL5A2	1290	2.3629
COL5A2	1290	2.3984
VCAN	1462	1.96093
SSH1	54434	1.06262
C19orf22	91300	1.0854
DDX27	55661	1.3059
DNAJC10	54431	1.11038
ANGEL2	90806	1.03902
ZNF131	7690	1.01626
ZGPAT	84619	1.04433
TBC1D12	23232	1.00242
RARRES1	5918	2.99272
CALML4	91860	1.1262
PDPN	10630	1.14509
COL8A2	1296	1.06022
FAM131A	131408	1.00651
GPSM2	29899	1.24022
CSPP1	79848	1.07679
ABHD11	83451	1.58863
GUCY1A3	2982	2.83757
PDK3	5165	1.00094
TSR1	55720	1.14275
MCM4	4173	1.04892
MCM4	4173	1.56673
KIF18B	146909	1.84826
RACGAP1	29127	1.18768
SLC2A14 /// SLC2A3	144195 /// 6515	1.69495
AMIGO2	347902	1.71395
GPR172A	79581	1.57296
NCLN	56926	1.14537
CSGALNACT2	55454	1.33519
INTS7	25896	1.40085
0	0	1.74418
CORO1C	23603	1.26432
TMEM43	79188	1.25581
PMEPA1	56937	2.81046
PMEPA1	56937	2.7945
WRNIP1	56897	1.28425
ZFAND3	60685	1.03124
MAP4K4	9448	1.06469
CLDN1	9076	3.90943
ZWILCH	55055	1.27255
ANLN	54443	2.52396
PSPC1	55269	1.14663
PGP	283871	1.02412
ZNF639	51193	1.08339
TBL1XR1	79718	1.06405
IMPAD1	54928	1.13684
MAFB	9935	1.18972
DCUN1D1	54165	1.03493
DTL	51514	1.79524
HAUS6	54801	1.4024
ACER3	55331	1.17912
YRDC	79693	1.26632
MUC13	56667	1.18485
PDGFC	56034	1.13306
ATAD2	29028	1.68314
SCML1	6322	1.0036
TMEM206	55248	1.7609
ZAK	51776	1.34165
ZNF703	80139	2.39339
NETO2	81831	1.17931
RASAL2	9462	1.43584
RLIM	51132	1.0438
HSD3B7	80270	1.43665
GRHL1	29841	1.1594
NAA15	80155	1.5352
FIGNL1	63979	1.63083
RAB8B	51762	1.03883
CENPK	64105	1.1706
IL18BP	10068	1.24628
OBFC2A	64859	1.40718
0	0	1.50916
DCLRE1B	64858	1.25044
KCNE3	10008	1.34357
KCNE3	10008	1.36548
AGMAT	79814	1.27899
DEPDC1	55635	1.62392
UBQLN1	29979	1.01001
XRN2	22803	1.28992
C9orf5	23731	1.13651
FAM60A	58516	1.34931
XPO5	57510	1.4531
XPO5	57510	1.50867
GLS	2744	2.21563
VEZT	55591	1.38157
MFF	56947	1.0197
ANKH	56172	1.17727
ANKH	56172	1.09744
ANKH	56172	1.26221
MARVELD1	83742	1.04049
SFRP2	6423	2.22231
SFRP2	6423	1.92489
C1orf21	81563	1.24306
AKIRIN2	55122	1.00655
NEK6	10783	1.07223
KCTD20	222658	1.46384
PARP9	83666	1.13791
SEH1L	81929	1.47805
UBE2T	29089	1.69673
SMOC2	64094	1.07871
ANKRD10	55608	1.35272
EPDR1	54749	1.23072
GJB2	2706	1.81535
UACA	55075	1.02305
CDCA3	83461	1.27579
SUGT1	10910	1.01046
METTL11A	28989	1.21784
GLIS2	84662	1.05779
NUF2	83540	2.31402
NIP7	51388	1.08797
POLR1B	84172	1.13815
LYAR	55646	1.16628
REG4	83998	1.97698
ATL3	25923	1.4715
CXCL16	58191	1.15364
RAB23	51715	1.39996
CRISPLD1	83690	2.57706
C1QTNF5 /// MFRP	114902 /// 83552	1.63512
TNFSF13B	10673	1.38997
TNFSF13B	10673	1.55598
ZC3H8	84524	1.06949
CLDN2	9075	2.43304
CENPJ	55835	1.42642
ZAK	51776	1.75711
HELLS	3070	1.11848
BCOR	54880	1.05494
KBTBD2	25948	1.18207
KBTBD2	25948	1.34779
USP30	84749	1.23433
ZIC2	7546	2.81779
SNX5	27131	1.14996
CTNNB1	1499	1.18246
MND1	84057	1.44046
GPC6	10082	1.06053
MRPL4	51073	1.14764
SLC4A11	83959	1.13489
GTF2H2	2966	1.03066
SNHG12	85028	1.54359
GET4 /// SUN1	23353 /// 51608	1.11159
PCDHB10	56126	1.33464
STK31	56164	1.07459
CHRDL2	25884	1.78506
SLMAP	7871	1.13848
FBXO31	79791	1.26064
FXYD5	53827	1.66172
MCM8	84515	1.64606
PCGF6	84108	1.09461
IL17RB	55540	1.01256
NDRG3	57446	1.39023
EMILIN2	84034	1.55035
ASPN	54829	3.3743
MST4	51765	1.00933
CDCA7	83879	1.78913
C19orf48	84798	1.20235
C3orf26	84319	1.01266
TIMP2	7077	1.26091
RCC2	55920	1.19371
SLC38A1	81539	1.02622
NUCKS1	64710	1.02055
SNHG1	23642	1.19926
LOC728554 /// THOC3	728554 /// 84321	1.01953
FYTTD1	84248	1.15915
H19	283120	2.59941
DDX21	9188	1.02444
TTYH3	80727	1.49166
ANTXR1	84168	1.65285
ESYT2	57488	1.13893
PARP14	54625	1.51895
RAB34	83871	1.13045
MKI67IP	84365	1.20988
SULF2	55959	1.88117
CMTM3	123920	1.40535
CDCA5	113130	2.32404
ZDHHC5	25921	1.18099
TTL	150465	1.5593
CIRH1A	84916	1.11523
TIMM50	92609	1.36182
NCRNA00275	441951	1.22142
TMEM173	340061	1.61633
KIAA1949	170954	1.63089
TMEM173	340061	1.28427
PTGFRN	5738	1.29572
PTGFRN	5738	1.41804
LASS5	91012	1.05433
NUFIP2	57532	1.08317
H19	283120	1.54695
SPIRE1	56907	1.13831
ZNF532	55205	1.39748
SURF6	6838	1.2444
SIPA1L2	57568	1.19709
AGTRAP	57085	1.21292
CPSF3	51692	1.00802
FBXO45	200933	1.42861
FBXO45	200933	1.12233
OGFOD1	55239	1.27941
AGPS	8540	1.45995
MRRF	92399	1.03729
CPNE2	221184	2.05447
RTKN	6242	2.36171
PPP1R1B	84152	2.91926
CCDC80	151887	1.51468
BCAT1	586	1.26234
STAT3	6774	1.10369
PNPT1	87178	1.12733
SLC39A10	57181	2.35888
KIRREL	55243	1.2285
0	0	2.08434
NEURL1B	54492	1.41878
PGM2	55276	1.77928
PGM2	55276	1.27845
PKDCC	91461	2.61834
LOC399959	399959	2.0715
NUDCD1	84955	1.19358
NUDCD1	84955	1.70071
TADA1	117143	1.01739
FRMD6	122786	1.51464
PATL1	219988	1.43162
MFHAS1	9258	1.03283
FRMD6	122786	1.36386
MTHFD1L	25902	2.31162
ANTXR2	118429	1.06211
GTF3C4	9329	1.04092
0	0	1.07274
MZT1	440145	1.03508
HMGB3	3149	1.18641
ODF2	4957	1.14542
SKAP2	8935	1.28704
CTSC	1075	1.11624
CTSC	1075	1.13312
UHRF1	29128	1.60043
ZAK	51776	1.69338
COL12A1	1303	2.9326
ZAK	51776	1.39592
FAM84A	151354	1.63024
DCAF13	25879	1.2706
CTHRC1	115908	3.58669
FAM83D	81610	2.5986
CDK12	51755	1.04857
CDK12	51755	1.1936
C7orf40	285958	1.27782
C8orf76	84933	1.23975
GEMIN5	25929	1.7576
FBXO22	26263	1.05965
LOC284801	284801	1.6054
RBMS2	5939	1.14706
C9orf140	89958	2.2174
SLC27A4	10999	1.0756
MSRB3	253827	1.78761
LOC541471 /// NCRNA00152	112597 /// 541471	1.6701
TOP1MT	116447	1.55639
FBXO32	114907	1.12498
JUB	84962	2.62923
EIF2C2	27161	1.64744
PDZD8	118987	1.1833
PDZD8	118987	1.64277
DAGLB	221955	1.02713
DAGLB	221955	1.52405
FAM72A /// FAM72B /// FAM72C /// FAM72D	554282 /// 653820 /// 728833 /// 729533	2.42056
C1orf59	113802	1.7345
LOC388796	388796	1.04929
RPF2	84154	1.02338
UNC93B1	81622	1.13879
TSEN54	283989	1.09249
GZF1	64412	1.11782
NAA25	80018	1.33762
C20orf72	92667	1.06371
PIGU	128869	1.21955
C1orf96	126731	1.11867
IAH1	285148	1.11225
NPNT	255743	1.1376
RASSF8	11228	1.19704
DDHD1	80821	1.01917
TAP2	6891	1.03762
BOC	91653	1.15592
USP31	57478	1.67083
SPSB1	80176	1.45825
TTC8	123016	1.1109
PLEKHG1	57480	1.31045
FAM83H	286077	1.08438
GLIPR1	11010	1.02696
FRAS1	80144	1.17003
FMNL2	114793	1.01523
ITGB8	3696	1.45589
RILPL1	353116	1.06583
NCRNA00275	441951	1.14084
COL8A1	1295	4.62961
GDAP1	54332	1.25224
CAPRIN1	4076	1.2152
CCDC34	91057	1.01302
ADAMTS2	9509	3.73777
THOC4	10189	1.44575
THOC4	10189	1.92731
SPTBN1	6711	1.65134
ERI1	90459	1.51555
RASSF4	83937	1.40403
0	0	1.05561
C16orf75	116028	1.04378
PIK3AP1	118788	1.8238
TMEM68	137695	1.0014
NRARP	441478	1.11906
BCAT1	586	1.51813
CD109	135228	1.78356
[truncated: 475 more rows]

## Sheet: Table S2
Supplementary Table 2
Down-regulated genes in gastric cancer in GPL570
Gene Symbol	Entrez ID	log2FC
SCIN	85477	-2.03105
SCIN	85477	-1.39981
C8orf47	203111	-1.66459
C15orf27	123591	-1.34349
RHBDL2	54933	-1.02408
TMEM163	81615	-1.08028
RFX6	222546	-1.02096
DUSP19	142679	-1.88826
PROM2	150696	-2.09159
B3GNT6	192134	-1.5764
C1orf125	126859	-1.40441
SIGLEC11	114132	-3.50476
SIGLEC11	114132	-1.03779
IL28A	282616	-1.09842
MMEL1	79258	-1.12578
CDYL2	124359	-1.08536
LOC150622	150622	-2.06593
FBXL13	222235	-2.24691
CBS	875	-1.06421
RASEF	158158	-1.29276
RGNEF	64283	-1.1456
TRIM73 /// TRIM74	375593 /// 378108	-3.16477
TRIM73 /// TRIM74	375593 /// 378108	-1.57576
C1orf210	149466	-1.30123
BEST1	7439	-1.00666
DNAJB9	4189	-1.02759
ZNF57	126295	-1.05832
CLCNKB	1188	-1.11167
RHBDL2	54933	-1.05954
PDILT	204474	-2.4178
STX19	415117	-1.50476
PBLD	64081	-2.01329
PGC	5225	-6.03485
CD79A	973	-1.76567
C14orf34	645687	-1.33016
ZNF385B	151126	-2.09772
ZNF385B	151126	-1.80914
AKR1C1 /// AKR1C2	1645 /// 1646	-2.84409
0	0	-1.56028
B3GNT7	93010	-1.04329
B3GNT7	93010	-1.1029
0	0	-1.07808
0	0	-1.47548
KLHDC7A	127707	-1.20283
0	0	-2.71526
TRIM50	135892	-3.69022
LOC386597	386597	-1.75918
0	0	-1.22243
0	0	-1.66511
DNM3	26052	-1.18136
TEX10	54881	-1.2965
0	0	-1.44365
LOC100129129	100129129	-1.10495
0	0	-1.85562
ZNF169	169841	-1.27186
0	0	-1.0561
0	0	-1.60379
0	0	-1.13367
SYTL3	94120	-1.03695
0	0	-1.14105
0	0	-1.09372
PSAPL1	768239	-3.23138
EGFR	1956	-1.42791
LOC100510557 /// MUC6	100510557 /// 4588	-4.31686
NFE2L2	4780	-1.21622
LOC388796 /// SNORA71B	26776 /// 388796	-1.36101
0	0	-2.09207
KAZALD1	81621	-1.0832
LRRC66	339977	-1.35818
LOC728613 /// PDCD6	10016 /// 728613	-1.43079
ANKRD36BP2	645784	-1.86169
0	0	-1.59758
WIBG	84305	-1.77247
ANKRD20A1 /// ANKRD20A2 /// ANKRD20A3 /// ANKRD20A4 /// C21orf81 /// LOC100132733 /// LOC284232	100132733 /// 284232 /// 391267 /// 441425 /// 441430 /// 728747 /// 84210	-1.07611
0	0	-1.78891
GLUL	2752	-1.18951
DHCR24	1718	-1.0182
CKB	1152	-2.48216
GPX3	2878	-1.86414
SEPP1	6414	-1.00826
NQO1	1728	-1.01637
NQO1	1728	-1.64011
SNRPN /// SNURF	6638 /// 8926	-1.17487
UBL3	5412	-1.19967
UBL3	5412	-1.4773
INSIG1	3638	-1.18148
SGK1	6446	-1.38394
RNASE1	6035	-2.01366
BNIP3	664	-1.69148
LTF	4057	-4.37183
SFRP1	6422	-1.02953
SFRP1	6422	-1.09871
CYB5R1	51706	-1.41878
IGSF3	3321	-1.10862
FMOD	2331	-1.05339
IGFBP2	3485	-2.49975
PRKACB	5567	-1.38273
PRKACB	5567	-1.15276
ITM2A	9452	-1.4878
ITM2A	9452	-1.31588
SLC7A8	23428	-1.88464
OXCT1	5019	-1.57318
SLC25A4	291	-1.24435
GSTA4	2941	-1.3412
C7	730	-1.12081
PTPRN2	5799	-1.86877
MTSS1	9788	-1.03065
FCGBP	8857	-2.82101
F13A1	2162	-1.77194
CDH2	1000	-1.47005
SCNN1A	6337	-1.79849
IQGAP2	10788	-1.23892
GPRC5B	51704	-2.03596
COBLL1	22837	-1.33414
STS	412	-1.39498
STS	412	-1.29668
TPD52L1	7164	-1.53183
DMD	1756	-1.30175
RAB11FIP2	22841	-1.10244
RAB11FIP2	22841	-1.05742
SLC4A4	8671	-1.64547
RAP1GAP	5909	-2.05172
HPGD	3248	-2.5428
HPGD	3248	-2.75136
GSTA1	2938	-3.60869
FABP4	2167	-1.99083
DUSP4	1846	-1.24131
BCAR3	8412	-1.00443
WASF3	10810	-1.36027
ME1	4199	-1.20383
ME1	4199	-1.1408
C11orf9	745	-1.69558
AKR1C1	1645	-2.40024
ENPP4	22875	-1.22056
GULP1	51454	-1.02413
GULP1	51454	-1.15566
CHGB	1114	-1.50717
SORBS2	8470	-1.19896
ALDH6A1	4329	-1.54906
MT1X	4501	-1.2951
S100P	6286	-1.34369
BCAS1	8537	-2.66498
MAOA	4128	-1.07295
FOLR1	2348	-3.8424
PTPRZ1	5803	-2.89524
KCNQ1	3784	-1.09072
PLLP	51090	-1.82285
TOX	9760	-1.40502
UGT1A1 /// UGT1A10 /// UGT1A4 /// UGT1A6 /// UGT1A8 /// UGT1A9	54575 /// 54576 /// 54578 /// 54600 /// 54657 /// 54658	-1.09095
EEF1A2	1917	-1.35902
HMGCS2	3158	-1.15897
ADA	100	-1.2152
LRMP	4033	-1.0176
CHGA	1113	-4.1522
ISG20	3669	-1.07367
ALDOB	229	-1.53001
ALDOB	229	-1.93116
ABCA8	10351	-2.36676
MT1G	4495	-1.93
DSC2	1824	-1.31962
MAL	4118	-3.5082
CKM	1158	-2.4317
HPN	3249	-1.10907
SRPX	8406	-1.11384
GC	2638	-3.37189
CSTA	1475	-1.85044
FGB	2244	-1.50575
TFF1	7031	-2.94865
ORM1	5004	-1.8393
ORM1 /// ORM2	5004 /// 5005	-3.62815
CD79A	973	-1.90853
KIT	3815	-1.70862
IL1B	3553	-1.46126
SNPH	9751	-1.01314
APOB	338	-1.59557
FGF13	2258	-1.13952
ANG	283	-1.71086
RNASE4	6038	-1.27879
CA9	768	-2.83989
CLEC3B	7123	-1.32815
HGD	3081	-1.14306
NR3C2	4306	-1.42931
PGC	5225	-5.29415
POU2AF1	5450	-2.47358
CKMT2	1160	-2.91466
PSCA	8000	-4.94809
SULT1C2	6819	-2.79395
SULT1C2	6819	-3.39455
SERPINI1	5274	-1.06246
LRRC17	10234	-1.67187
IL1R2	7850	-1.85159
SCNN1B	6338	-2.64309
KLK11	11012	-3.25682
GHR	2690	-1.74502
C5	727	-1.68304
CPB1	1360	-1.51152
TCN1	6947	-3.15528
GATA4	2626	-1.48076
HAPLN1	1404	-2.26673
MMRN1	22915	-1.05722
ALDH3A1	218	-3.19775
CPA3	1359	-1.04325
FGA	2243	-2.35758
FGA	2243	-3.86459
RAPGEF4	11069	-1.19679
OASL	8638	-1.50925
HSD17B6	8630	-1.04696
SH3GL2	6456	-2.39188
ENTPD5	957	-1.62631
CYP3A5	1577	-1.6789
FMO5	2330	-2.02302
ROR1	4919	-1.09676
REG3A	5068	-3.79361
PRSS1	5644	-1.90674
LIFR	3977	-1.74546
ZBTB16	7704	-1.48492
CTSE	1510	-2.56381
ACSM3	6296	-1.27125
AADAC	13	-2.68882
SCGB2A1	4246	-3.94491
ADAM28	10863	-2.50336
CYP3A4	1576	-1.48021
GPR64	10149	-3.16872
ASPA	443	-1.24615
ACADL	33	-1.00385
UGT1A1 /// UGT1A10 /// UGT1A3 /// UGT1A4 /// UGT1A5 /// UGT1A6 /// UGT1A7 /// UGT1A8 /// UGT1A9	54575 /// 54576 /// 54577 /// 54578 /// 54579 /// 54600 /// 54657 /// 54658 /// 54659	-1.37128
ISL1	3670	-1.1176
FUT1	2523	-1.07861
AMPD1	270	-1.99948
APOBEC2	10930	-2.90386
ADRB2	154	-2.10325
ENTPD3	956	-1.44297
CPA2	1358	-5.59482
SPINK1	6690	-1.4187
ADH1C	126	-3.14914
FMO4	2329	-1.2649
TDGF1 /// TDGF3	6997 /// 6998	-1.57446
SULT2A1	6822	-1.35048
SULT2A1	6822	-1.59093
SPINK2	6691	-1.61143
PLA2G1B	5319	-1.04127
LIPF	8513	-7.02778
NR0B2	8431	-1.65656
MT1H	4496	-1.54027
AKR7A3	22977	-1.98415
CD36	948	-1.34618
MGAM	8972	-1.58018
CYP4F12	66002	-1.35165
AKR1B10	57016	-3.60104
P2RY14	9934	-1.12553
TNFRSF17	608	-2.85445
PDIA2	64714	-3.05403
XK	7504	-1.33882
FBP2	8789	-2.14135
FKBP1B	2281	-1.56678
CHAD	1101	-1.03892
GNG7	2788	-1.4495
PRB3	5544	-1.39603
RAB27B	5874	-1.72364
GIF	2694	-8.40668
SLC16A7	9194	-2.85316
NCRNA00185	55410	-1.2183
HDC	3067	-1.61661
UGT1A1 /// UGT1A10 /// UGT1A4 /// UGT1A6 /// UGT1A8 /// UGT1A9	54575 /// 54576 /// 54578 /// 54600 /// 54657 /// 54658	-1.20787
ATP4A	495	-7.87879
APOBEC1	339	-1.32437
ADIPOQ	9370	-1.33903
PLA2G10	8399	-1.41034
MITF	4286	-1.10348
SLC28A2	9153	-2.10235
MEP1B	4225	-1.35487
DEFB4A	1673	-2.51327
UGT2B15	7366	-2.86516
MSMB	4477	-3.5022
MS4A2	2206	-1.10422
GUCA2B	2981	-1.48567
ATP2A3	489	-1.63039
DEFA5	1670	-2.42668
ATP4B	496	-8.60179
FAM107A	11170	-1.11657
SULT1B1	27284	-2.41467
TMPRSS15	5651	-1.70099
PPP2R3A	5523	-1.33803
METTL7A	25840	-2.16188
DEFA6	1671	-2.03719
ADH1A	124	-1.80654
MUC1	4582	-1.63861
GIP	2695	-1.04867
DAZ1 /// DAZ2 /// DAZ3 /// DAZ4	1617 /// 57054 /// 57055 /// 57135	-1.87894
DAZ1 /// DAZ2 /// DAZ3 /// DAZ4	1617 /// 57054 /// 57055 /// 57135	-2.27288
ESRRG	2104	-6.52492
CDC14B	8555	-1.12627
CAPN9	10753	-3.87333
DGKD	8527	-1.74443
CYP2C18	1562	-2.91114
GAST	2520	-1.16129
CYP2C8	1558	-1.75826
PRSS16	10279	-1.07486
ADAM28	10863	-1.30362
DAZ1 /// DAZ2 /// DAZ3 /// DAZ4	1617 /// 57054 /// 57055 /// 57135	-1.57901
DAZ1 /// DAZ2 /// DAZ3 /// DAZ4	1617 /// 57054 /// 57055 /// 57135	-1.81761
DRD5	1816	-1.80634
MT1X	4501	-1.36744
UGT1A1 /// UGT1A10 /// UGT1A3 /// UGT1A4 /// UGT1A5 /// UGT1A6 /// UGT1A7 /// UGT1A8 /// UGT1A9	54575 /// 54576 /// 54577 /// 54578 /// 54579 /// 54600 /// 54657 /// 54658 /// 54659	-1.28588
TSC22D3	1831	-1.12964
CLU	1191	-1.37357
CLU	1191	-1.13647
GABARAPL1	23710	-1.1249
FAM107A	11170	-1.8386
AKR1C3	8644	-1.8081
KLHDC10	23008	-1.06694
ID4	3400	-1.64139
ID4	3400	-1.7557
CA2	760	-2.88876
AZGP1	563	-3.42948
IGHM	3507	-2.07089
ABCC5	10057	-1.50984
SERPINA5	5104	-1.86891
SLC9A1	6548	-1.47794
ABAT	18	-1.04838
APLP1	333	-2.88544
RAB27A	5873	-1.90603
RAB27A	5873	-1.88049
CD36	948	-1.20891
CYTIP	9595	-1.38064
ADH1B	125	-2.31589
ADH1B	125	-2.57789
PPP2R3A	5523	-1.75851
PPP2R3A	5523	-2.00777
CXCL12	6387	-1.07298
EYA2	2139	-1.79487
FBP1	2203	-1.03981
AKR1C2	1646	-2.65436
PNPLA4	8228	-1.18493
REG1A	5967	-3.00938
MYCN	4613	-1.15649
IL33	90865	-1.22249
LEPR	3953	-2.21983
SLC7A11	23657	-1.01368
VILL	50853	-1.83094
ESRRG	2104	-5.28445
GATA6	2627	-1.00073
UPK1B	7348	-1.05235
UPK1B	7348	-2.27432
AQP4	361	-1.70969
AQP4	361	-1.10883
AQP4	361	-2.35139
FOXA2	3170	-1.8974
CLCA1	1179	-1.84217
KCNJ15	3772	-3.80862
TM7SF2	7108	-1.13779
CCL11	6356	-1.19389
ANXA10	11199	-3.78463
MYOC	4653	-2.08265
C6	729	-1.07909
KCNJ13	3769	-1.51781
RGS13	6003	-1.48246
MSMB	4477	-3.28494
GNMT	27232	-1.53478
TPD52L1	7164	-1.22002
PTGER3	5733	-2.91911
ACSM3	6296	-1.62593
CCKBR	887	-4.405
SCN3A	6328	-1.28136
ABLIM1	3983	-1.08699
ADH7	131	-2.50679
0	0	-1.69252
HYAL1	3373	-2.82633
GPER	2852	-2.32027
CAPN9	10753	-3.69227
TTC39A	22996	-1.12585
RGN	9104	-1.56036
DHRS7	51635	-1.28959
SLC16A7	9194	-1.59131
PTGER3	5733	-1.07808
ELOVL6	79071	-1.41874
AQP4	361	-2.79452
RAB27A	5873	-1.84464
PEX7	5191	-1.00823
SLC9A2	6549	-1.76186
CCKAR	886	-1.52921
LEPR	3953	-1.30289
LEPR	3953	-1.3511
ALDOB	229	-2.0516
IL1R2	7850	-1.89238
MT1P2	645745	-1.36681
GABARAPL1 /// GABARAPL3	23710 /// 23766	-1.1903
SULT1C2	6819	-2.85658
HPGD	3248	-2.58173
HPGD	3248	-1.86607
IGK@ /// IGKC /// IGKV3D-15 /// LOC100510044	100510044 /// 28875 /// 3514 /// 50802	-1.10596
0	0	-1.1528
AKR1C2	1646	-2.08442
TMPRSS2	7113	-1.33994
MUC1	4582	-1.61751
PNLIPRP2	5408	-1.44732
KCNJ15	3772	-2.15175
IGHA1 /// IGHA2 /// IGHD /// IGHG1 /// IGHG2 /// IGHG3 /// IGHM /// IGHV3-48 /// IGHV4-31 /// LOC100126583 /// LOC100291917	100126583 /// 100291917 /// 28396 /// 28424 /// 3493 /// 3494 /// 3495 /// 3500 /// 3501 /// 3502 /// 3507	-1.02931
PTGER3	5733	-1.1298
STX12	23673	-1.24644
STX12	23673	-1.30496
MT2A	4502	-1.07593
ALDH1A1	216	-1.99481
MIA3	375056	-1.21745
LIMCH1	22998	-1.23608
LIMCH1	22998	-1.01538
NEDD4L	23327	-1.62645
SECISBP2L	9728	-1.68851
IGJ	3512	-1.79381
PDCD4	27250	-1.26938
RHOBTB1	9886	-1.31075
MAOA	4128	-1.10445
IGHM	3507	-1.21709
PPFIBP2	8495	-1.12739
NCAM1	4684	-1.72705
MT1E	4493	-1.6032
TBC1D9	23158	-1.11337
ATP2A3	489	-1.53551
DPT	1805	-2.18136
DPT	1805	-1.74058
ATP8A1	10396	-1.41745
COL4A5	1287	-1.6267
TTC9	23508	-1.0412
SIK2	23235	-1.69721
PGA3 /// PGA4 /// PGA5	5222 /// 643834 /// 643847	-7.4091
RAP1GAP2	23108	-1.04851
MST1P9	11223	-1.20366
RNASE4	6038	-1.35171
KIAA0895	23366	-1.14765
SOSTDC1	25928	-4.76938
COL2A1	1280	-1.60701
COL9A2	1298	-1.00061
MT1F	4494	-1.89066
0	0	-1.95162
0	0	-1.54856
MUC1	4582	-1.18752
LOC150759	150759	-1.16257
SERPINA4	5267	-1.9048
FAM189A2	9413	-1.90945
SST	6750	-5.08628
PTGER3	5733	-2.7742
KRT20	54474	-3.17922
COL4A6	1288	-1.24683
FUT9	10690	-5.39407
GPX3	2878	-1.50139
0	0	-1.15268
MUC6	4588	-3.45251
CLDN18	51208	-2.96048
ZG16	653808	-1.05045
CCPG1	9236	-1.28516
CCPG1	9236	-1.28409
MYRIP	25924	-3.48354
PBXIP1	57326	-1.0999
CYP3A5	1577	-1.31662
CYP3A5	1577	-1.26864
MUC5AC	4586	-4.69198
HGD	3081	-1.03037
HGD	3081	-1.10618
GP2	2813	-1.01733
MUC5AC	4586	-4.63574
SPDEF	25803	-1.13398
CYP2C9	1559	-2.2256
SELENBP1	8991	-1.61142
CDC42BPA	8476	-1.80312
ORM1 /// ORM2	5004 /// 5005	-2.70795
KLRB1	3820	-1.10673
TFF2	7032	-4.11756
CHRM3	1131	-1.34786
TPH1	7166	-2.49989
PAK3	5063	-1.00171
IGKV1-5	28299	-1.31945
SUCLG2	8801	-1.05702
0	0	-1.15493
IGHA1 /// IGHA2 /// IGHG1 /// IGHG3 /// IGHM /// IGHV3-23 /// IGHV4-31	28396 /// 28442 /// 3493 /// 3494 /// 3500 /// 3502 /// 3507	-1.11184
IGHD	3495	-1.10012
GLUL	2752	-1.2467
C6orf105	84830	-2.11553
CYP2C18	1562	-2.56906
IGHA1	3493	-3.36292
UGT1A1 /// UGT1A10 /// UGT1A3 /// UGT1A4 /// UGT1A5 /// UGT1A6 /// UGT1A7 /// UGT1A8 /// UGT1A9	54575 /// 54576 /// 54577 /// 54578 /// 54579 /// 54600 /// 54657 /// 54658 /// 54659	-1.62177
PIK3C2G	5288	-3.13694
FMO5	2330	-1.03172
MST1P9	11223	-1.08496
0	0	-2.26877
IGFALS	3483	-1.56528
CYB5A	1528	-1.06527
IGLV4-60	28785	-1.11566
CYFIP2	26999	-1.29047
CYP2C9	1559	-1.85142
SLC7A8	23428	-1.73013
IGKC /// IGKV1-5 /// IGKV1D-8 /// LOC652493 /// LOC652694	28299 /// 28904 /// 3514 /// 652493 /// 652694	-1.13687
LOC100505584 /// MT1E	100505584 /// 4493	-1.5271
DAZ1 /// DAZ2 /// DAZ3 /// DAZ4	1617 /// 57054 /// 57055 /// 57135	-1.44191
IGLV3-19	28797	-1.14411
AKR7A3	22977	-2.24958
0	0	-1.15755
IGLV1-40	28825	-1.26997
IGLV1-40 /// IGLV1-44	28823 /// 28825	-1.18824
IGKV1D-8	28904	-1.02749
IGL@	3535	-1.52022
IGK@ /// IGKC /// LOC652493 /// LOC652694	3514 /// 50802 /// 652493 /// 652694	-1.34857
AKR1C1	1645	-2.19255
SLC7A8	23428	-1.33198
SLC7A8	23428	-1.41833
CYP2C9	1559	-1.65986
UGT2B15	7366	-2.57135
0	0	-2.01537
IGK@ /// IGKC /// LOC652493 /// LOC652694	3514 /// 50802 /// 652493 /// 652694	-1.31943
IGLV3-19	28797	-1.28959
DAZ1 /// DAZ2 /// DAZ3 /// DAZ4	1617 /// 57054 /// 57055 /// 57135	-1.53368
IGLV2-23	28813	-1.24411
AZGP1	563	-2.64926
IGHA1 /// IGHA2 /// LOC100126583	100126583 /// 3493 /// 3494	-1.55759
HOMER2	9455	-2.73464
CTH	1491	-1.08763
0	0	-1.15874
0	0	-1.38407
IGK@ /// IGKC	3514 /// 50802	-1.12344
MT1F	4494	-1.77832
0	0	-1.53963
MUC5AC	4586	-1.26633
MUC5AC	4586	-4.82109
IGLV1-40 /// IGLV1-44	28823 /// 28825	-1.3764
IGLL5 /// IGLV2-11	100423062 /// 28816	-1.34696
ALDOB	229	-1.9567
IGLV1-40 /// IGLV1-44	28823 /// 28825	-1.3797
TMPRSS15	5651	-1.27492
0	0	-1.20811
IGKC	3514	-1.17925
MT1M	4499	-4.00621
TRPA1	8989	-1.35602
AKR1C1	1645	-1.14203
COX16	51241	-1.38216
SLC7A11	23657	-1.02734
UBE2J1	51465	-1.03648
CXCL14	9547	-1.63399
BRP44L	51660	-1.3145
PECI	10455	-1.39476
MLPH	79083	-1.7145
BEX1	55859	-1.32341
SNX24	28966	-1.01293
LEPREL1	55214	-1.74128
SIDT2	51092	-1.43055
DEPDC6	64798	-1.02814
TESC	54997	-1.40484
PLCXD1	55344	-1.50191
DDX60	55601	-1.18337
PLAC8	51316	-1.64875
LYVE1	10894	-1.37176
PXMP2	5827	-1.63313
SPAG16	79582	-1.67755
PELI2	57161	-1.34495
SLAMF7	57823	-1.42617
SCUBE2	57758	-1.91813
TMEM100	55273	-2.04295
FLRT3	23767	-1.49392
RNF128	79589	-1.02112
CHAC1	79094	-1.09115
ECHDC3	79746	-1.39142
PDGFD	80310	-2.62321
GRAMD1C	54762	-1.56145
GPRC5C	55890	-1.71054
RPRM	56475	-1.59448
KLF2	10365	-1.32229
SUSD4	55061	-1.23683
CIDEC	63924	-1.11259
XYLT2	64132	-1.42398
FA2H	79152	-1.59761
RAI2	10742	-1.00291
C4orf19	55286	-1.11036
CA14	23632	-1.14135
C1orf116	79098	-1.84773
B3GAT1	27087	-1.61008
PBLD	64081	-2.2213
KCTD14	65987	-1.03679
EAF2	55840	-1.3593
KCNJ16	3773	-5.65891
DUOX1	53905	-2.27663
RGNEF	64283	-1.85748
FGG	2266	-1.51993
SMPD3	55512	-1.26075
GDPD3	79153	-1.37534
DUOX2	50506	-3.06181
TFCP2L1	29842	-1.06581
PCDH9	5101	-1.02482
DHRS9	10170	-1.15739
ANGPTL3	27329	-1.33039
SPAG4	6676	-1.19783
SLC16A10	117247	-1.45011
GALNT6	11226	-1.54275
ERO1LB	56605	-1.89415
CYP2C9	1559	-1.9873
STYK1	55359	-1.44964
STAP1	26228	-1.01303
ODAM	54959	-1.82343
EPB41L4B	54566	-1.22389
GKN1	56287	-7.02061
CA8	767	-1.05309
KLF4	9314	-1.37259
FAM46C	54855	-1.26962
EPN3	55040	-1.56078
CCRL1	51554	-2.13559
ARL14	80117	-1.93835
CCR10	2826	-1.02616
LOC202181	202181	-1.71205
LRRC31	79782	-1.38901
CHIA	27159	-5.09171
CWH43	80157	-3.38778
CWH43	80157	-2.23568
GREM2	64388	-1.39904
EDEM3	80267	-1.06251
CYFIP2	26999	-1.52876
AGXT2L1	64850	-3.99208
SLC2A10	81031	-1.34526
ARHGAP24	83478	-1.07016
KCNE2	9992	-6.11224
HRASLS2	54979	-2.26686
A4GNT	51146	-1.03358
CLDN18	51208	-2.85855
CLDN18	51208	-2.93789
MGC29506	51237	-1.68782
CCPG1	9236	-1.18457
CDC14B	8555	-1.23503
ALDH6A1	4329	-1.58923
LOC100506517	100506517	-1.91985
ALDH6A1	4329	-1.61856
STYK1	55359	-1.55306
FAM46A	55603	-1.0003
MICALL1	85377	-1.29659
KLF4	9314	-1.19325
PAIP2B	400961	-2.27329
KIAA1324	57535	-2.2355
FAM174B	400451	-1.1697
IPW	3653	-1.20346
GSTA3	2940	-1.80681
ZNF43	7594	-1.40323
CCPG1	9236	-1.1554
0	0	-1.07346
SNW1	22938	-1.01494
FER1L4	80307	-1.88651
RAB27A	5873	-1.92774
CXCL14	9547	-1.80379
SNX24	28966	-1.14869
ZDHHC2	51201	-1.30536
PTER	9317	-1.12275
SLAMF7	57823	-1.0931
FLRT3	23767	-1.68867
KCNJ16	3773	-1.25729
FAM107B	83641	-1.30579
FAM107B	83641	-1.34833
RHOU	58480	-1.04066
SLC22A23	63027	-1.22975
NTN4	59277	-1.8165
ARHGAP24	83478	-1.12647
EPB41L4B	54566	-1.00758
TMEM163	81615	-1.02643
PKIB	5570	-2.84176
MGC29506	51237	-1.92626
PPAPDC1B	84513	-1.21708
LNX1	84708	-1.33165
C2orf40	84417	-1.90001
ARSD	414	-1.0158
CFC1 /// CFC1B	55997 /// 653275	-1.38841
TMEM27	57393	-1.96435
SLC41A2	84102	-1.15447
KCNMB2	10242	-1.11388
RNLS	55328	-1.19146
GHRL	51738	-4.13438
EPN3	55040	-1.94152
DHRS9	10170	-1.02692
CCL28	56477	-1.29918
CCL28	56477	-1.42418
FZD8	8325	-1.16484
LOC96610	96610	-1.48171
BEX2	84707	-1.93009
FCRL5	83416	-1.23382
CARD6	84674	-1.0651
AGPAT9	84803	-1.83058
C5orf32	84418	-1.57761
GPT2	84706	-1.24986
0	0	-1.49948
C4orf34	201895	-1.04105
CMTM4	146223	-1.24273
HIPK2	28996	-1.17104
HIPK2	28996	-1.31047
HIPK2	28996	-1.04025
ARHGAP18	93663	-1.15018
PDK4	5166	-1.31187
ARSD	414	-1.02908
ARSD	414	-1.0764
SH3BGRL2	83699	-1.16733
HIPK2	28996	-1.14182
LOC25845 /// NCRNA00263	25845 /// 90271	-2.05954
LOC25845	25845	-2.18126
LYRM5	144363	-1.0037
MAGI1	9223	-1.06849
SLC1A2	6506	-2.91021
SYTL2	54843	-1.27506
LIFR	3977	-3.63772
LIFR	3977	-3.3881
SH3RF1	57630	-1.16106
SLAIN1	122060	-1.72424
SORBS2	8470	-1.79984
CGNL1	84952	-1.8667
C17orf28	283987	-1.19134
LONRF2	164832	-1.02631
C7orf41	222166	-1.49802
ACADSB	36	-1.08703
DUSP4	1846	-1.33907
MITF	4286	-1.09122
C20orf114	92747	-2.02572
FNDC5	252995	-1.3353
ELL2	22936	-1.26365
PIGR	5284	-1.11221
AQP4	361	-5.85565
KIAA1324	57535	-2.55192
DNER	92737	-3.3675
ADSSL1	122622	-1.15436
ABCC5	10057	-1.81581
TCEA3	6920	-1.36549
CREB3L4	148327	-1.22968
THSD4	79875	-1.00584
0	0	-1.00266
TMPRSS2	7113	-1.65711
PTPRS	5802	-1.26113
LOC400043	400043	-3.20998
SNRPN	6638	-1.00063
0	0	-1.18203
UBE2QL1	134111	-2.57374
EPN1	29924	-1.02207
MALAT1	378938	-1.11967
FLJ23867 /// QSOX1	200058 /// 5768	-1.03094
FAM46C	54855	-1.98458
STOX2	56977	-1.02533
PHYHD1	254295	-1.51628
ID4	3400	-1.0863
CXCL17	284340	-4.38566
NEDD4L	23327	-1.8692
ELL2	22936	-1.76273
RGMB	285704	-1.65853
NOSTRIN	115677	-1.50967
ASPHD2	57168	-1.24888
PLXNA2	5362	-1.15926
CCDC159	126075	-1.10137
0	0	-1.00261
DNALI1	7802	-1.13924
ADHFE1	137872	-2.03632
SYTL1	84958	-1.46951
TMEM116	89894	-1.69222
TMEM37	140738	-1.46548
FAM3B	54097	-3.30386
AFF3	3899	-1.94716
MRAP2	112609	-2.02159
0	0	-3.18783
FAM101A	144347	-2.24509
RGMB	285704	-1.65937
NCAM1	4684	-1.12105
MOSC2	54996	-1.02736
REPS2	9185	-1.0551
ERP27	121506	-1.2941
FOXQ1	94234	-1.29456
ELOVL6	79071	-1.20774
CMBL	134147	-1.09234
GFRA1	2674	-1.05592
NME7	29922	-1.42565
PAQR8	85315	-1.24873
TFCP2L1	29842	-2.17561
SYNPO2	171024	-1.00445
BRP44	25874	-1.00753
FAM3D	131177	-1.50584
GABRB3	2562	-1.34608
CYP4X1	260293	-2.18359
SYTL4	94121	-1.23469
ARHGEF37	389337	-1.98917
SMAD9	4093	-1.36687
ST6GALNAC1	55808	-1.60164
CLIC6	54102	-4.20747
0	0	-1.77915
GPR27	2850	-1.17904
LIFR	3977	-2.48549
ZBTB7C	201501	-1.89501
ENPP5	59084	-2.61644
0	0	-1.48542
0	0	-1.50303
C4orf32	132720	-1.05511
TMEM161B	153396	-1.40903
TRNP1	388610	-1.5116
OSBPL7	114881	-1.43705
FGD4	121512	-1.84239
LOC400960	400960	-1.83645
RAB30	27314	-1.49807
NCRNA00261	140828	-3.87345
C6orf204	387119	-1.56001
SOX2	6657	-2.11798
ZG16B	124220	-1.14449
DISP1	84976	-1.21626
VSIG2	23584	-3.68536
FAM165B	54065	-1.96743
EPB41L4A	64097	-1.54352
MAP7D2	256714	-3.00943
GALNT6	11226	-1.22528
KIAA1958	158405	-1.36396
LYPD6B	130576	-2.85641
LOC100506948	100506948	-1.37215
IRX2	153572	-2.22769
FOXA3	3171	-1.13203
PPID	5481	-1.49949
RPS6KA6	27330	-1.01113
LOC100286909	100286909	-2.50002
GCOM1	145781	-1.72842
CLDN23	137075	-1.37243
CLDN23	137075	-1.51521
RAB27B	5874	-1.73451
CD36	948	-1.62575
RORC	6097	-1.77403
PTGR1	22949	-1.36646
GNG7	2788	-1.39857
0	0	-2.34462
C1orf116	79098	-1.36677
RGL3	57139	-1.15733
MAMDC2	256691	-2.11714
DERL3	91319	-1.38362
0	0	-1.22686
AGR2	10551	-1.54076
NCRNA00081	92482	-1.22982
ADAMTS15	170689	-1.96791
ZNF385B	151126	-2.16323
CAPN8	388743	-2.10335
C6orf105	84830	-3.25091
RASSF6	166824	-1.70439
0	0	-1.9131
C16orf89	146556	-3.98325
LOC100507372	100507372	-1.01321
ESRP2	80004	-1.20798
LDHD	197257	-1.14845
PLEKHA6	22874	-1.04988
MFSD4	148808	-4.99239
ANKRD29	147463	-1.23869
ANO5	203859	-1.56436
VSIG2	23584	-3.39981
0	0	-2.09611
C10orf118	55088	-1.44526
0	0	-1.51774
CAPN13	92291	-1.99755
ADAMTSL1	92949	-1.27651
COBLL1	22837	-1.30312
IRX3	79191	-3.23124
CCBE1	147372	-1.63931
0	0	-2.57172
TMEM220	388335	-2.01194
0	0	-1.03633
DERL3	91319	-2.05516
GABRB3	2562	-1.22187
0	0	-1.06975
LOC643008	643008	-2.41215
FAM200A	221786	-1.10896
CNTN3	5067	-1.60396
SCARA5	286133	-2.40004
WIPF3	644150	-2.44829
B4GALNT3	283358	-2.39788
0	0	-1.60781
BEX5	340542	-2.24194
C9orf152	401546	-1.47652
BMPR1B	658	-1.25987
0	0	-3.53371
PLCXD3	345557	-2.44704
PRIMA1	145270	-1.85676
ARSD	414	-1.0065
HHIP	64399	-2.02005
0	0	-1.24958
HAPLN1	1404	-1.40742
0	0	-1.08314
ANKRD43	134548	-1.68618
SVIP	258010	-1.0027
FGD4	121512	-1.79915
SGK2	10110	-2.11376
0	0	-3.7646
DUOXA2	405753	-2.22246
GCNT2	2651	-2.72859
GPRC5C	55890	-1.23165
C11orf92	399948	-2.1298
FREM2	341640	-1.07411
KLF15	28999	-2.38064
PALM3	342979	-1.91211
0	0	-1.13714
PKIB	5570	-1.92367
LY9	4063	-1.10665
GPR155	151556	-3.74342
LOC100505478	100505478	-1.11225
YIF1B	90522	-3.25111
BCL2L1	598	-1.05605
CNTD1	124817	-2.18839
XYLT2	64132	-2.18125
0	0	-1.05803
DPCR1	135656	-5.06993
FCRL5	83416	-1.32471
SMPD3	55512	-1.17953
GBGT1	26301	-1.523
DBT	1629	-1.41865
ERO1LB	56605	-2.59346
STOX2	56977	-1.18847
TPCN2	219931	-4.36625
C19orf77	284422	-2.09709
ROR1	4919	-1.24187
PRDM16	63976	-2.64334
CLDN18	51208	-3.42165
SYTL2	54843	-1.32016
MLL3	58508	-1.11309
RGNEF	64283	-1.53404
RASSF6	166824	-1.88673
0	0	-1.11514
SDCBP2	27111	-1.09438
TM6SF2	53345	-1.10268
IGLC1	3537	-1.50287
IGL@ /// IGLJ3 /// LOC100287927	100287927 /// 28831 /// 3535	-1.61654
TMPRSS6	164656	-1.14299
VSIG1	340547	-3.60372
CAPN13	92291	-2.94651
IGLV1-36	28826	-1.33868
IGL@ /// IGLJ3	28831 /// 3535	-1.43502
BOD1L	259282	-1.46055
CPM	1368	-1.13223
SLC2A12	154091	-2.24621
SLC10A7	84068	-1.11606
RASEF	158158	-1.15013
C8orf84	157869	-1.2693
C8orf84	157869	-2.22739
TMEM92	162461	-1.27047
SLC41A2	84102	-1.55545
C4orf19	55286	-1.44714
SSTR1	6751	-3.56555
0	0	-1.13751
RASSF6	166824	-2.40855
TTC22	55001	-1.02939
SYNJ2BP	55333	-1.04543
SLC25A16	8034	-1.1094
RAB27A	5873	-1.73216
SCARA5	286133	-1.57257
0	0	-3.33984
0	0	-2.37818
LOC400573	400573	-2.58438
ASB12	142689	-1.28026
BCL2L15	440603	-1.04974
LOC100130933	100130933	-2.7008
LOC100128893	100128893	-3.09822
0	0	-1.8424
TMEM161B	153396	-1.14854
NDUFS1	4719	-1.0119
FLJ42875	440556	-2.6466
0	0	-1.26785
0	0	-1.69838
TMED6	146456	-3.8343
FLJ42875	440556	-2.07306
0	0	-1.22769
FAM59A	64762	-1.01774
NLRP7	199713	-1.00989
0	0	-1.10064
0	0	-1.29663
C14orf50	145376	-1.24833
SDR16C5	195814	-1.10797
FAM150B	285016	-2.43655
CRNDE	643911	-1.15273
CRNDE	643911	-1.06939
0	0	-1.07883
0	0	-1.20732
0	0	-1.22548
GATA5	140628	-2.12977
GKN2	200504	-7.03633
ANKRD29	147463	-1.18049
C6orf58	352999	-4.2698
C6orf58	352999	-1.24856
KCNJ15	3772	-1.59295
ANKRD22	118932	-1.39098
GRIA4	2893	-1.62803
GDPD1	284161	-1.11948
C3orf57	165679	-1.88257
CCL28	56477	-1.88166
0	0	-1.38967
RASSF10	644943	-1.449
C11orf52	91894	-1.54088
MFSD4	148808	-3.96738
0	0	-1.02863
SLC26A7	115111	-3.71786
LOC100506966	100506966	-1.06924
LOC100507177	100507177	-1.29136
ANKRD22	118932	-1.16238
0	0	-1.17739
PLCXD3	345557	-1.75862
LOC100505633	100505633	-2.16437
0	0	-1.33238
GPR155	151556	-4.05232
0	0	-1.17123
0	0	-1.0835
0	0	-1.2628
0	0	-1.77761
GCNT1	2650	-1.00304
SULT1C2	6819	-1.42503
0	0	-2.33862
0	0	-1.85059
GREM2	64388	-1.28831
TMEM171	134285	-1.40791
DPCR1	135656	-4.53071
PLIN5	440503	-1.85014
SCNN1G	6340	-3.17633
0	0	-1.53986
BCAP29	55973	-1.6001
ACPT	93650	-1.50753
LOC401522	401522	-1.03673
LOC100132147	100132147	-1.23903
SLC16A7	9194	-1.61221
LIPH	200879	-1.2321
0	0	-2.43487
FAM20A	54757	-2.1403
0	0	-1.04881
SPATA6	54558	-1.02788
SYTL5	94122	-3.17693
FLJ42875	440556	-3.80207
SLC26A9	115019	-4.04735
GLUL	2752	-2.17421
HIGD1A	25994	-1.16144
MFSD4	148808	-4.23218
0	0	-1.18729
CHRM3	1131	-1.86773
HEPACAM2	253012	-1.33019
0	0	-1.0217
C15orf21	283651	-1.50469
0	0	-1.76076
PAQR5	54852	-1.2945
CLIC6	54102	-2.54555
FAM20A	54757	-1.66458
RDH12	145226	-3.56831
0	0	-1.4739
0	0	-1.31644
FLJ27352	145788	-1.7655
SH3RF2	153769	-1.393
VSIG1	340547	-4.48049
SLC41A2	84102	-1.3155
0	0	-1.10907
TRAM1L1	133022	-1.03761
SLC2A12	154091	-3.04755
GPR155	151556	-1.72578
0	0	-1.29249
ISG20	3669	-1.02669
0	0	-1.68956
IL1B	3553	-1.03618
EPOR	2057	-1.68225
FOXA2	3170	-1.70838
ACACB	32	-1.05496
ACACB	32	-1.18724
RAB26	25837	-1.55158
FAM174B	400451	-1.48021
MICALL1	85377	-1.42214
SIDT2	51092	-1.7008
KCTD14	65987	-1.12317
0	0	-1.28621
0	0	-1.34948
0	0	-1.31845
0	0	-1.42895

## Sheet: Table S3
Supplementary Table 3
Up-regulated genes in gastric cancer in TCGA STAD datasets
Gene Symbol	Entrez ID	log2FC
FGF3	2248	7.23867
MIR1972-1	100302243	1.22828
KCNV1	27012	3.33383
LDHAL6A	160287	1.00306
BC093087	?	2.57862
LY6K	54742	1.15103
ABCA17P	650655	2.27212
AK027257	?	1.19519
BC062745	?	1.0488
DQ598884	?	2.75626
LOC100130705	100130705	1.09176
BC046191	?	1.36825
NUFIP2	57532	1.00005
LRRC39	127495	1.00013
ABHD12B	145447	2.81801
TREML3P	340206	1.83901
RRP15	51018	1.00074
SCO2	9997	1.00127
VWDE	221806	1.65703
GLIS2	84662	1.00134
SHROOM4	57477	1.00134
UGGT1	56886	1.00141
BC035381	?	1.00183
HSD3B2	3284	3.20848
PTBP1	5725	1.00195
MIR4691	100616403	1.00203
AK125288	?	2.91883
SLC35G5	83650	1.21778
BX538274	?	1.15369
AOX2P	344454	1.13634
CARD14	79092	1.05383
CDH5	1003	1.00228
GARS	2617	1.00236
ACRC	93953	1.00253
BC029465	?	1.21427
ZNF707	286075	1.00276
HOMER1	9456	1.0029
PTGES	9536	1.00384
TYW1	55253	1.00426
USP1	7398	1.00454
CCZ1B	221960	1.00455
BC045784	?	1.25853
ATP2C1	27032	1.00459
TRNA_Sup	?	1.00461
AK127963	?	1.09767
SIGLEC1	6614	1.00466
SP140L	93349	1.00478
BX648961	?	1.00488
RANGAP1	5905	1.00499
PIEZO1	9780	1.00546
DLGAP1	9229	1.32293
BREA2	286076	1.00562
LAPTM4B	55353	1.00573
MTMR11	10903	1.00587
SNRPB2	6629	1.00592
BC087858	?	1.22682
TMEM67	91147	1.00592
AX748322	?	1.00615
LRRC56	115399	1.00618
KIAA0855	?	1.06613
MAT1A	4143	3.72542
GALNT4	8693	1.00653
LOC153684	153684	1.00656
RTN4IP1	84816	1.12845
HOXD-AS1	401022	1.09236
SNORA18	677805	1.00674
LOC152742	152742	1.22199
PLA2G16	11145	1.00696
GINS3	64785	1.00706
Mir_684	?	1.13999
SUPT16H	11198	1.00744
NBPF15	284565	1.0077
JA429823	?	1.00822
LRRC61	65999	1.00828
STX16	8675	1.00848
BX648826	?	1.69477
AF198444	?	1.01944
CALHM3	119395	3.77497
PPIL1	51645	1.009
PYCR2	29920	1.00939
PSMD11	5717	1.00942
BC121815	?	1.01025
SNRPA1	6627	1.01027
ANKRD23	200539	1.01028
PAX3	5077	3.36592
ARFGAP1	55738	1.01073
ARHGEF19	128272	1.01083
ANKRD33	341405	3.95134
PAWR	5074	1.0109
RACGAP1P	83956	1.53813
DQ580770	?	3.19184
PRSS50	29122	1.99979
ICA1	3382	1.01111
LOC100422737	100422737	4.77462
LOC100306975	100306975	1.1962
DQ575740	?	1.6323
CREBZF	58487	1.01114
EXOC6	54536	1.01159
SEMA5A	9037	1.01175
TINAGL1	64129	1.01196
LAIR1	3903	1.01282
TBR1	10716	2.63703
AK128777	?	1.01365
PRPF4	9128	1.01372
ASB9	140462	1.0141
MXRA8	54587	1.01449
NR2C1	7181	1.01457
ADAM9	8754	1.01469
INGX	27160	1.01504
AK308867	?	1.01512
CLEC7A	64581	1.01516
REN	5972	1.17302
MIR4260	100422894	1.01545
RLN3	117579	1.03544
PIGM	93183	1.01556
INHBB	3625	2.41227
NARS2	79731	1.01626
MIR4745	100616459	1.01644
DDX52	11056	1.01677
NOL11	25926	1.01681
VRK2	7444	1.01692
MIR4478	100616312	1.72167
SAGE1	55511	4.8216
WDR27	253769	1.01714
XPR1	9213	1.01773
MIR549	693132	2.74656
FAM71D	161142	1.01838
HAUS2	55142	1.01897
TANC2	26115	1.01905
ZPLD1	131368	1.30085
SPAG6	9576	1.60701
LOC219731	219731	1.51431
FNDC3B	64778	1.02007
APOBR	55911	1.02038
FAM90A27P	646508	2.01894
WRN	7486	1.02078
ADNP	23394	1.02095
TUBB	203068	1.02124
CCDC114	93233	1.02139
AX747104	?	1.02181
TSPAN13	27075	1.02186
KC6	641516	2.01892
GABRG3	2567	1.55572
MLXIPL	51085	1.53978
LYN	4067	1.02208
KRT25	147183	1.22798
IARS2	55699	1.02269
HTRA3	94031	1.02279
LOC100128264	100128264	1.73539
NCBP2	22916	1.02288
ACVR2B	93	1.02311
HPRT1	3251	1.02317
ARL6IP1	23204	1.02319
NLRC4	58484	1.02371
TAF2	6873	1.02391
LIN28B	389421	5.48051
NAA15	80155	1.02456
NEDD1	121441	1.02467
MIR548O2	100616190	1.0102
ZNF443	10224	1.02499
RMI1	80010	1.02522
NDUFAF6	137682	1.02527
LINC00162	378825	2.18607
NUP85	79902	1.02536
SMARCC1	6599	1.02549
PTBP3	9991	1.02565
TRIM28	10155	1.02619
U2SURP	23350	1.0263
SLCO1C1	53919	1.02654
TNKS	8658	1.02685
C19orf46	163183	1.02741
OTUD6B	51633	1.02744
IL12RB2	3595	1.02762
PLEKHG5	57449	1.02796
TRMT1	55621	1.02802
CCDC74A	90557	1.02804
ADAM7	8756	1.29884
LOC285103	285103	1.55725
DAOA	267012	1.56304
AK097701	?	1.02827
ZBED4	9889	1.02864
CCL20	6364	1.95032
DQ579681	?	2.91079
RPRD1B	58490	1.02883
AP2B1	163	1.02895
DCST2	127579	1.02932
PEX1	5189	1.02947
TMEM182	130827	1.02949
C1orf226	400793	1.02951
MAGEA8	4107	3.45632
MAGEA1	4100	7.43301
ENGASE	64772	1.02957
LRP11	84918	1.02965
PTAFR	5724	1.02989
LOC388553	388553	1.56196
BC040631	?	1.02992
DQ592442	?	1.29991
ENG	2022	1.03009
SLC35F2	54733	1.03021
TNRC18	84629	1.03042
DMRTC2	63946	3.14986
TRIM49B	283116	2.38761
LRRC16A	55604	1.03215
NUP62	23636	1.03224
AK126351	?	1.03234
BC031952	?	1.03247
COMP	1311	5.07354
ZC3H3	23144	1.03302
ACP5	54	1.03311
PARP9	83666	1.03339
WDFY1	57590	1.03342
TSPYL6	388951	1.04288
ZNF98	148198	1.66395
AATF	26574	1.3879
CD86	942	1.03372
G3BP1	10146	1.03382
BC043356	?	1.03396
STRA8	346673	3.66773
LOC388796	388796	1.03417
RP9P	441212	1.03418
PLAC1	10761	2.74792
MYCN	4613	1.11304
LOC100216545	100216545	1.0349
SMC3	9126	1.03506
PROCR	10544	1.03522
C1orf87	127795	1.60252
E2F5	1875	1.03526
OPALIN	93377	1.98015
DQ595015	?	1.35411
C9orf84	158401	1.03526
LRPPRC	10128	1.03556
CCDC108	255101	1.39602
C2orf82	389084	2.75894
OR11H2	79334	2.78915
AHCY	191	1.03585
LOC100507501	100507501	1.0362
C8B	732	1.43648
LRRC10	376132	1.67495
NAA40	79829	1.03675
AK056817	?	1.03707
ABCC4	10257	1.03721
ABCC10	89845	1.03728
C3orf35	339883	1.03741
PKM2	5315	1.03742
FBXO22-AS1	692224	1.03757
TFAP2A	7020	1.37844
GNL3	26354	1.03773
ELK1	2002	1.03783
ERMP1	79956	1.03806
FNDC7	163479	1.22649
Metazoa_SRP	?	1.03817
SOD2	6648	1.03847
MCTP2	55784	1.03847
NUDT4	11163	1.03847
FAM167B	84734	1.03865
LMLN	89782	1.03882
LOC91149	91149	1.45742
TCTEX1D1	200132	1.03891
PDRG1	81572	1.03918
LOC23117	?	1.03919
MAK	4117	1.03924
IPO9	55705	1.03934
Mir_720	?	1.94942
AK296947	?	1.03936
NOC4L	79050	1.03991
PADI6	353238	1.41079
HMGB2	3148	1.04006
MAGEL2	54551	1.01355
FKBP6	8468	1.04062
CCL1	6346	1.0739
DQ577256	?	2.31323
LINC00266-1	140849	1.00126
FTSJ2	29960	1.04098
SNORD7	692076	1.45365
APAF1	317	1.04101
LRRC8D	55144	1.04103
BC016970	?	1.16611
AK130076	?	1.04108
SCARNA27	100124533	1.0602
MGC39584	441058	4.11664
Metazoa_SRP	?	1.22617
FAM187B	148109	1.02996
MIR548H4	100313884	1.04109
ODF2L	57489	1.04142
NCOA7	135112	1.04145
BC038442	?	1.04182
ZC3H8	84524	1.04201
FLJ46257	400932	2.92305
DDX39A	10212	1.04214
CIITA	4261	1.04233
DQ597620	?	1.57343
LRRC58	116064	1.04251
RRH	10692	1.0426
AFAP1L1	134265	1.04285
LOC648987	648987	1.04289
AK125727	?	1.04296
SRSF10	10772	1.04299
E2F2	1870	1.04305
PYCR1	5831	1.04312
POLH	5429	1.04317
GRHL2	79977	1.04341
SMC6	79677	1.04352
LOC399708	399708	2.76338
AX747080	?	1.04367
GRIN3A	116443	1.04399
BAZ1A	11177	1.04402
AC2	?	1.57549
SSB	6741	1.04404
ZNF99	7652	1.67182
ZNF460	10794	1.04413
BC108660	?	1.62204
LOXL1	4016	1.04421
TSPAN16	26526	1.01123
BC040861	?	1.39685
TFB2M	64216	1.04424
DNAJC5G	285126	3.13405
B3GNTL1	146712	1.04426
LOC145845	145845	1.19058
ARMC3	219681	3.16038
TBL1XR1	79718	1.04442
TCF20	6942	1.04528
IPO4	79711	1.04564
SH3BP4	23677	1.0457
WDR88	126248	1.04607
BC044934	?	1.04617
DKFZp434K191	?	1.04613
FAM71F2	346653	1.04622
KNDC1	85442	1.28675
UBAP2	55833	1.04624
VCAM1	7412	1.04672
NME9	347736	1.04678
WDR5	11091	1.04711
LOC401164	401164	1.23864
MIR937	100126338	1.04721
ULBP2	80328	1.61734
POLR3A	11128	1.04732
LOC652276	652276	1.04734
TSN	7247	1.04776
C10orf95	79946	1.04792
LRP5L	91355	1.04796
IL27RA	9466	1.04816
FOXL2	668	2.77484
MIR3128	100422824	1.08038
NIP7	51388	1.04818
BC071770	?	1.04827
REPIN1	29803	1.04835
LOC647107	647107	1.78644
MIR3136	100422859	1.04857
AK026244	?	1.04868
TNN	63923	1.40454
RPIA	22934	1.04951
POLG2	11232	1.04965
AK124226	?	3.771
LOC401177	401177	1.44801
DQ574760	?	1.04966
SNORA75	654321	1.34737
MSTO1	55154	1.05001
DTYMK	1841	1.05011
TEX30	93081	1.05105
LOC727677	727677	1.72721
RALGAPA2	57186	1.05125
EFCAB5	374786	1.05155
PCMTD2	55251	1.05228
DQ583960	?	1.05229
CD163	9332	1.05269
SMYD5	10322	1.05286
ANKRD30B	374860	1.99728
C8orf15	?	1.52312
LOC400794	400794	1.71055
ZNF611	81856	1.05314
EHMT2	10919	1.05339
BC047364	?	1.05367
IQCE	23288	1.0542
ABCA7	10347	1.05427
NUDT1	4521	1.05447
FGF9	2254	1.03545
SNORD81	26769	1.05465
IFNE	338376	1.54954
AK057719	?	1.05488
C16orf55	124045	1.05492
TBC1D4	9882	1.05508
APBA2	321	1.05535
SLFN13	146857	1.05547
EARS2	124454	1.0557
PARP1	142	1.056
CCL4	6351	1.05635
SNORA5A	654319	1.0565
NPIPL3	23117	1.05677
MIR1279	100302182	1.0569
RRP1	8568	1.05746
RAD21	5885	1.05766
SLC24A6	80024	1.05766
HCRTR2	3062	1.32181
CACNA1I	8911	1.16161
LOC284804	?	1.22318
RP9	6100	1.05767
LINC00470	56651	1.546
PATE2	399967	1.19763
LOC645591	645591	2.78891
U2	?	2.0255
THEG	51298	2.06919
ANKRD19P	138649	1.05798
FLJ14107	80094	1.05804
SLFN11	91607	1.05816
LOC100302401	100302401	1.05855
AKR1E2	83592	1.05911
HLX	3142	1.0595
DCLRE1C	64421	1.05952
PCDHB16	57717	1.00337
BC030294	?	2.00784
MRPS35	60488	1.06004
YY2	404281	1.06027
HES4	57801	1.06028
KIAA1841	84542	1.06066
DDX18	8886	1.06089
FLJ41278	400046	1.44033
SYCE3	644186	1.24696
ZNF783	100289678	1.06137
STK4	6789	1.06142
F7	2155	1.73337
AK128708	?	1.0615
MIR4285	100422858	1.38289
SNHG12	85028	1.06158
FAM86HP	729375	1.06159
NUFIP1	26747	1.06168
B3GALT6	126792	1.0617
SLC7A5P2	387254	1.06184
TAF7L	54457	1.80027
TBX4	9496	4.71117
EIF2AK2	5610	1.06206
ENTPD6	955	1.06209
ZNF702P	79986	1.06219
FSD1L	83856	1.06242
NOL8	55035	1.06279
WDR36	134430	1.06291
CXorf49	100130361	2.91562
LCLAT1	253558	1.06301
C12orf66	144577	1.06306
AK026512	?	1.06309
ANAPC1	64682	1.06319
AX748236	?	1.12469
FANCG	2189	1.06328
ASB4	51666	5.5502
RRM2B	50484	1.0633
SNORD69	692109	1.0633
PPRC1	23082	1.06374
P775P	?	3.36879
HIST1H1T	3010	1.79052
FRMD8	83786	1.06411
TXLNG	55787	1.06477
UTP6	55813	1.06508
MORC2	22880	1.06511
TMEM241	85019	1.06539
ABHD16B	140701	1.06541
CYB5B	80777	1.06554
IGFBP1	3484	5.54422
AK093552	?	2.24601
LOC100271836	100271836	1.06562
CCT3	7203	1.06568
AK123141	?	1.06575
NCL	4691	1.06579
MED1	5469	1.06591
ATP6V1C1	528	1.06599
SLC39A6	25800	1.06601
NUP37	79023	1.06603
ATAT1	79969	1.0661
CDK4	1019	1.06613
HIST1H4K	8362	1.28525
FAM208B	54906	1.06619
PKP2	5318	1.06678
TWISTNB	221830	1.06693
OR11H4	390442	2.58393
IGHG1	3500	1.00086
BC141932	?	2.35874
MYO19	80179	1.06731
INTS2	57508	1.06745
TAF4B	6875	1.06752
AVL9	23080	1.06758
CEP250	11190	1.06771
AK055250	?	1.06795
RAD18	56852	1.06799
SMS	6611	1.06802
CABYR	26256	1.06803
GMCL1P1	64396	2.04662
ADAMTS16	170690	1.21943
LAMB3	3914	1.06805
ZNF137P	7696	1.06822
LOC401324	401324	1.79062
BC035176	?	1.79813
GRM4	2914	2.75902
LOC100129917	100129917	1.06829
LOC285401	285401	1.36833
ASCC3	10973	1.06834
TCF19	6941	1.06854
BC017578	?	3.67983
QSER1	79832	1.06866
GIT1	28964	1.06881
FAM198B	51313	1.069
TRNA	?	1.3982
LPPR3	79948	2.16383
CDCA3	83461	1.06902
BC031239	?	1.61673
BX648855	?	1.06914
ZIC4	84107	2.88869
DLX4	1748	3.44896
ATAD3C	219293	1.06954
TMEM62	80021	1.06967
LOC440900	440900	1.38881
HRH1	3269	1.06974
DBR1	51163	1.07058
LOC339666	339666	1.07059
SMC1A	8243	1.0707
TBRG4	9238	1.07107
LOC100506688	100506688	1.29256
AK126717	?	1.07115
ANKH	56172	1.07125
SNORA11	677799	1.07148
BC033330	?	1.34726
DEFB118	117285	1.37526
AX747733	?	1.07153
SALL3	27164	1.35169
TIGD5	84948	1.07171
KIAA1731	85459	1.07209
LOC389634	389634	1.07229
CCNO	10309	1.0724
DQ584993	?	1.43091
RRN3P1	730092	1.07256
EYA4	2070	1.36884
CRB2	286204	1.02137
ERVW-1	30816	1.63211
SF3B3	23450	1.07336
MDN1	23195	1.07345
C3AR1	719	1.0735
PTPN12	5782	1.07359
STARD3	10948	1.37238
FAM105B	90268	1.07359
SGPL1	8879	1.0737
EIF3B	8662	1.07373
FAM70B	348013	1.07438
AK022915	?	1.07457
KIF25-AS1	100505879	1.67095
GNPNAT1	64841	1.07481
FAM108C1	58489	1.07502
MIR545	664614	1.05349
SNORD35A	26816	1.07529
AK091275	?	1.07506
MIS18BP1	55320	1.07541
DQ592472	?	3.22667
LOC152578	152578	1.27837
TMEM68	137695	1.07563
DQ575504	?	1.07569
CMTM1	113540	1.07573
PRKCI	5584	1.07597
DQ571461	?	1.30794
AX748330	?	1.076
CLMN	79789	1.07601
HIST3H2A	92815	1.07628
DQ582762	?	1.07653
PSMG1	8624	1.07681
UTP18	51096	1.58593
ANKRD10	55608	1.07701
MIR939	100126351	1.07703
UTP15	84135	1.07758
EMR4P	326342	1.07791
SNX29P1	400509	1.52226
PIEZO2	63895	1.07807
USP49	25862	1.07898
ANKRD20A2	441430	2.10854
LOC439990	439990	1.07911
CLEC12A	160364	1.07914
WNT10A	80326	1.0508
BC042048	?	1.03938
KCTD19	146212	2.66684
KCNIP4-IT1	359822	1.2305
FLJ13224	79857	1.07917
ZNF890P	645700	1.13208
HAUS5	23354	1.07928
CFB	629	1.0794
PLAGL2	5326	1.07946
APOH	350	2.66101
ZNF816	125893	1.07953
MIR4728	100616132	2.4421
FGF8	2253	1.50884
C1orf131	128061	1.07983
AK095285	?	4.17479
LRRC45	201255	1.08016
REPIN1	29803	1.08019
AK128400	?	1.08028
PRR5-ARHGAP8	553158	1.08031
LRRC6	23639	1.08037
NOM1	64434	1.08065
DCX	1641	1.47254
AK097759	?	1.08066
Mir_342	?	1.4015
AEBP1	165	1.08075
PLGLB1	5343	1.08128
DDAH1	23576	1.08138
CD93	22918	1.08154
KCNG2	26251	1.08159
SNORD62A	26786	1.08162
AIRE	326	1.97178
DOCK6	57572	1.08166
JRK	8629	1.08189
ADAT1	23536	1.08196
SNRPB	6628	1.08219
SLFN12L	100506736	1.08234
SLC30A7	148867	1.08243
AK125858	?	1.08271
DQ581019	?	1.08287
GABBR2	9568	1.90271
AK097143	?	2.6674
AK055601	?	1.08422
PLSCR1	5359	1.08436
MTRNR2L3	100462983	1.08444
AX748020	?	1.88573
NSUN5	55695	1.08451
CCDC166	100130274	2.11261
PCOLCE	5118	1.08462
CCDC77	84318	1.08512
MIR3129	100422908	1.44161
ALX4	60529	1.04841
IGBP1P1	280655	1.08513
DQ577099	?	1.08521
AFF2	2334	1.30265
XRN2	22803	1.08557
BC030750	?	1.08584
ZNF146	7705	1.08601
GPR116	221395	1.08634
AK130759	?	1.08642
MIR4489	100616284	1.20776
BCL6B	255877	1.0865
LOC729020	729020	1.12763
AK125594	?	2.21162
HPS3	84343	1.08651
FOXN2	3344	1.08723
SLC4A8	9498	1.08729
TRH	7200	1.16196
PROX1	5629	2.74085
UPB1	51733	1.27648
WDR34	89891	1.08733
HNRNPKP3	399881	1.15022
NANOGNB	360030	2.19111
CACYBP	27101	1.08767
SLC7A10	56301	1.3357
SLC39A8	64116	1.0879
IZUMO1	284359	1.15667
C14orf80	283643	1.08839
SAMD5	389432	1.08854
PLXNC1	10154	1.08908
HEY1	23462	1.08944
AK128673	?	1.07318
SPATA13	221178	1.08951
SLC25A32	81034	1.08954
ZBTB9	221504	1.08965
JA375062	?	1.09013
ANK1	286	2.09719
PUS7L	83448	1.09042
DPPA4	55211	1.38744
TTPAL	79183	1.09116
MAK16	84549	1.09126
KIRREL	55243	1.09146
FBXO47	494188	2.24621
ADAM30	11085	1.53328
GPR180	160897	1.09151
ZNF80	7634	1.10203
LOC284661	284661	1.3805
AK023809	?	5.03948
SNORA62	6044	2.19449
FKTN	2218	1.09167
EP400NL	347918	1.09189
DCDC1	341019	1.00719
AK311356	?	1.09258
TMEM33	55161	1.09263
PRMT3	10196	1.09266
ZMYM1	79830	1.09272
TMEM81	388730	1.09298
MIR101-2	406894	1.94388
NUP43	348995	1.09305
AK093026	?	1.09341
SKIL	6498	1.09379
ANKS6	203286	1.09383
LOC440297	440297	1.54432
PIK3R2	5296	1.09385
AK123584	?	1.09407
PTDSS1	9791	1.09439
LOC100129726	100129726	1.09451
LOC644100	644100	2.22096
BC037833	?	2.95779
RRBP1	6238	1.09461
FUT4	2526	1.09506
HN1L	90861	1.09525
NMI	9111	1.09526
EXOSC5	56915	1.09528
SNORD50A	26799	1.09537
NEU3	10825	1.09555
AK093758	?	1.09592
ZRANB3	84083	1.09627
TTC13	79573	1.09645
NFKBIE	4794	1.09694
MBTD1	54799	1.00327
WT1	7490	3.90894
PRR18	285800	1.65085
C1GALT1	56913	1.0972
DKFZp547E087	?	1.09736
ANKRD32	84250	1.09744
MAGEA5	4104	3.12415
DHX33	56919	1.09784
SLC2A1	6513	1.07529
MRPS17	51373	1.09809
MIR4641	100616178	1.09838
HESX1	8820	1.09846
TRAF5	7188	1.09859
SLC12A2	6558	1.09901
PNO1	56902	1.0998
C19orf80	55908	1.09992
AK098705	?	1.14826
HOXD11	3237	6.19646
FBXO45	200933	1.09997
BARD1	580	1.10022
ATF7IP2	80063	1.10054
AK091729	?	1.10062
C20orf203	284805	1.02489
PRRG1	5638	1.1011
BC035084	?	1.10129
SLC22A20	440044	2.20303
DQ592682	?	1.10148
DQ584971	?	1.36129
TRNA_Gln	?	2.03962
ZNF541	84215	1.28672
ATP2C2	9914	1.1022
GPR63	81491	1.10236
ZNF318	24149	1.10274
SNORD36C	26813	1.10296
CASP8	841	1.10323
ULK4P3	89837	1.0182
SUZ12	23512	1.10327
BTNL9	153579	1.10331
LOC145757	?	1.42574
PSMB11	122706	1.81877
PRRX2	51450	1.10338
SNRPF	6636	1.10343
LOC285692	285692	1.90101
KIAA0754	643314	1.10346
TRNA_Pseudo	?	1.11654
HCG26	352961	1.10416
BST2	684	1.10424
ACTR3B	57180	1.1044
FLJ37201	283011	1.10459
ZBED6	100381270	1.10466
DQ601936	?	1.46079
KBTBD6	89890	1.10467
BRI3BP	140707	1.10474
KISS1R	84634	2.30314
DISC2	27184	1.10513
AK125849	?	1.40587
DL476358	?	1.10521
UPF3B	65109	1.10528
NOTCH1	4851	1.10556
DDX53	168400	2.76284
LBH	81606	1.10558
BC047540	?	1.37593
EPO	2056	1.68091
NOC2L	26155	1.10572
CCR1	1230	1.10593
LOC285547	285547	1.44206
CCDC83	220047	1.90253
ASAP1	50807	1.10598
TAS2R3	50831	1.10604
C17orf99	100141515	1.11114
U1	?	1.5232
FBXL18	80028	1.1063
HHLA1	10086	1.10035
DQ601342	?	1.10644
HS2ST1	9653	1.10649
PDPN	10630	1.10649
MIR4265	100422863	2.5812
NTS	4922	1.98483
ALX1	8092	2.6555
FRMPD2	143162	1.91164
RN7SK	125050	1.10685
ANKRD36BP1	84832	1.10703
ADAP2	55803	1.10707
LINC00303	284573	1.22428
GPRIN3	285513	1.10711
BC043649	?	1.1072
LOC100506994	100506994	1.10764
NEK3	4752	1.10805
HIST1H4B	8366	1.10809
RBFOX1	54715	1.30929
RAB3B	5865	1.3697
CTSC	1075	1.1081
SDCCAG3	10807	1.10825
LINC00244	64433	1.46687
BC073948	?	6.63101
BUB3	9184	1.1083
NKX2-5	1482	2.8503
LOC649305	?	1.83123
IFNG	3458	1.67341
BC039381	?	1.41375
BC035867	?	1.46003
GTPBP5	26164	1.10842
ITIH1	3697	1.93795
MYADML2	255275	1.80328
LOC100507629	100507629	1.8164
MIR3916	100500849	1.10853
C12orf5	57103	1.10878
LOC100506585	100506585	1.10897
BMS1	9790	1.10897
MTHFD1	4522	1.10903
SMOC1	64093	1.75812
SLIT1	6585	1.43783
SNORA10	574042	1.10925
ISX	91464	1.80509
FANCF	2188	1.10967
ZNF281	23528	1.11023
LOC100505776	100505776	1.54817
BRAT1	221927	1.11042
SBNO2	22904	1.11087
Metazoa_SRP	?	2.81293
FANCL	55120	1.11107
CP	1356	1.4896
MYH7B	57644	1.79223
NTSR1	4923	2.51924
CENPQ	55166	1.1113
SFTPA2	729238	1.64303
STMN3	50861	1.11145
LOC100292680	100292680	1.07347
FLJ31813	326332	1.11156
DOK7	285489	1.08345
CCT6P3	643180	1.1119
SHMT2	6472	1.11205
OSBPL10	114884	1.11232
SLC7A5P1	81893	1.11263
STIP1	10963	1.11316
BZW2	28969	1.11356
MKRN7P	7686	2.28263
FLJ00277	?	1.54178
ARPC1B	10095	1.11361
EPPK1	83481	1.11382
AK096291	?	1.11423
CATSPER2	117155	1.1155
PLBD2	196463	1.11609
PLAUR	5329	1.11614
LOC100128191	100128191	1.11618
SLMO1	10650	1.11628
Y_RNA	?	1.09687
LIN28A	79727	2.54378
SERPINB9	5272	1.11678
DQ593490	?	1.03707
SLC20A1	6574	1.11683
ANKRD36B	57730	1.11689
KRTAP5-7	440050	1.1725
BCL11B	64919	1.11703
CLDN12	9069	1.11711
EFTUD2	9343	1.11805
NPIPL3	23117	1.11813
BC012193	?	1.11815
GORAB	92344	1.11875
DUS4L	11062	1.11898
CADPS	8618	1.23857
HIST1H3G	8355	1.272
SNORD38B	94163	1.11937
SUV420H2	84787	1.11978
MIOX	55586	3.11061
ZNF320	162967	1.11984
APOF	319	1.52088
MCM5	4174	1.11998
RPL7L1	285855	1.12036
DQ582460	?	1.52914
YTHDF1	54915	1.12039
HIST1H1A	3024	1.27183
SEC61A2	55176	1.12086
FANCM	57697	1.12126
AK128593	?	1.12137
CCDC148	130940	1.12243
RANBP1	5902	1.1226
LOC100130452	100130452	1.52358
IGF2BP1	10642	6.6099
INTS4L1	285905	1.04331
CCDC15	80071	1.12296
C5orf28	64417	1.1231
ZNF92	168374	1.12339
GFI1B	8328	1.75642
IFI44	10561	1.12339
TRIM24	8805	1.12372
ATP6V1E2	90423	1.12385
FAM55A	120400	1.74147
SPRY4	81848	1.12391
UNQ2790	?	1.12422
FLRT2	23768	1.04729
OTOA	146183	1.12423
KCNQ2	3785	1.6461
SPACA4	171169	1.05452
JAK3	3718	1.12435
TP53	7157	1.12502
MIR3187	100422854	1.3476
DQ583161	?	2.51491
RN7SK	125050	1.16813
FKBP6	8468	1.12543
AK125040	?	1.31824
DQ574682	?	1.12548
epsilon_IgE	?	2.45436
PPP1R27	116729	2.29293
SNORA74A	26821	1.29639
BC040624	?	1.23583
AK091889	?	1.21763
RPP40	10799	1.12557
MANSC4	100287284	1.28282
NUP205	23165	1.12562
RAD51D	5892	1.12579
MTPAP	55149	1.1259
AMDHD1	144193	1.33696
SLC6A10P	386757	4.41533
SHANK2-AS3	220070	1.00649
DQ575559	?	3.00381
C9orf43	257169	1.12607
MSLNL	401827	3.5586
LOC727710	727710	1.36113
TGM2	7052	1.12647
MIR98	407054	1.06412
CBWD6	644019	1.12652
CR933665	?	1.12661
HM358993	?	3.00826
BC038791	?	1.16313
OSR2	116039	1.12661
PCDH17	27253	1.12664
SYNE2	23224	1.12676
KLHDC7B	113730	1.87379
IGF2	3481	3.63614
RASL10B	91608	1.27276
SPIC	121599	1.38428
URB1	9875	1.12689
AMOT	154796	1.12701
NRARP	441478	1.12823
FANCC	2176	1.12839
CMTM3	123920	1.12852
MTERFD1	51001	1.12883
ADAM32	203102	1.12934
SNAPC4	6621	1.12984
SNORD121A	100113379	1.34004
AK294004	?	1.13005
HOOK1	51361	1.13021
RGS16	6004	1.09086
MARS2	92935	1.13052
CLSTN3	9746	1.13066
RRP1B	23076	1.13089
AHR	196	1.13092
TGFBI	7045	1.13122
ALG10	84920	1.13124
CPNE1	8904	1.1314
WDR75	84128	1.13176
SCRIB	23513	1.13271
ZNF841	284371	1.13272
HIST1H2AK	8330	1.13291
tAKR	389932	1.27756
RFC5	5985	1.13303
GALNTL6	442117	1.45537
MIR4698	100616486	1.21538
MRE11A	4361	1.13325
AX747838	?	1.161
IFT80	57560	1.13329
BAG4	9530	1.13348
CLPB	81570	1.13357
ZMYND19	116225	1.13363
CSF2RA	1438	1.13387
IVNS1ABP	10625	1.13402
NCF2	4688	1.13421
hCG_1995134	?	1.13425
SIGLEC16	400709	1.02502
HIST1H2BN	8341	1.13513
CHRND	1144	2.35319
LOC146880	146880	1.13535
PXT1	222659	1.1354
NANP	140838	1.13555
ZNF713	349075	1.1357
C4orf46	201725	1.13577
AGAP6	414189	1.1359
FYB	2533	1.13648
MYADML	151325	1.51446
SND1-IT1	27099	1.13654
BC127870	?	1.13657
EML4	27436	1.13662
NLE1	54475	1.13674
ANKIB1	54467	1.1369
FAM221A	340277	1.13709
SNORD54	26795	1.13712
ZNF670	93474	1.13721
TFDP1	7027	1.13726
BC025370	?	1.19266
AX746834	?	1.1373
TECRL	253017	1.48827
SLC22A16	85413	1.83995
CYBB	1536	1.13762
SNORD103A	692234	1.07541
AK096499	?	2.60558
DQ595000	?	1.13811
KRTAP10-2	386679	1.24234
C1orf65	164127	1.02101
PMS2P3	5387	1.1382
OLAH	55301	1.31878
U4	?	1.23097
CXorf38	159013	1.13911
SLC25A22	79751	1.13912
DQ583692	?	1.13922
VSIG8	391123	1.13978
PTPRG	5793	1.13988
KDM1B	221656	1.13991
DQ576445	?	1.25819
DQ576756	?	1.14054
LOC100303749	100303749	1.06694
LOC144486	144486	1.14062
KRT38	8687	3.08587
GBP1	2633	1.14121
GBX2	2637	1.85489
AGAP4	119016	1.14123
ERVV-1	147664	1.13454
PRSS33	260429	3.97027
TKTL1	8277	5.29995
UBFD1	56061	1.14124
CBWD5	220869	1.14154
LOC338651	338651	1.14159
CYP2A6	1548	1.52559
AXIN2	8313	1.28028
DPPA2	151871	2.17275
BCAR4	400500	5.6824
UNC93B1	81622	1.14194
SUCNR1	56670	1.90888
SPATC1	375686	1.14221
BPIFB4	149954	1.99109
PSG3	5671	1.89478
CALB1	793	5.61539
LEKR1	389170	1.14226
DL476313	?	1.14228
RN7SK	125050	1.14254
PLK2	10769	1.14321
KCNQ3	3786	1.06424
TNS3	64759	1.14409
STAG3L1	54441	1.14423
SLC16A3	9123	1.14521
FAM186B	84070	1.14587
C14orf23	387978	1.51976
LOC100132526	100132526	1.09626
HMX3	340784	1.9642
NID2	22795	1.14609
SVOPL	136306	1.40196
C17orf104	284071	1.14632
TP53TG5	27296	1.42392
PRRC2C	23215	1.14669
AK094859	?	1.14694
5S_rRNA	?	1.01487
BC048424	?	1.04361
DHRS2	10202	5.10672
LOC646329	646329	1.14698
ITIH2	3698	4.37762
AK055631	?	1.14632
NUPL1	9818	1.14719
PLA2G15	23659	1.14804
BCL2L12	83596	1.14808
SLC7A6	9057	1.14811
SP5	389058	1.82901
DPH2	1802	1.14841
SUMO1P1	391257	3.18583
CITED1	4435	1.43435
GLI2	2736	1.01674
TOP1P2	7152	1.14875
GLYCAM1	644076	1.92673
USP31	57478	1.14915
TMEM38B	55151	1.15009
SAMD9L	219285	1.1501
LOC100272228	100272228	1.15051
SNHG15	285958	1.15057
UHMK1	127933	1.15104
D28359	?	1.15116
DQ587965	?	1.13693
DQ575060	?	1.48066
SNORA8	654320	1.15117
CENPM	79019	1.15137
OR9Q1	219956	1.76926
C6orf222	389384	1.11355
SNORA7	?	1.20185
ZNF93	81931	1.15156
LOC285889	285889	1.32092
LOC100101266	100101266	1.15174
C19orf71	100128569	1.15181
AX747628	?	1.04922
MILR1	284021	1.15193
NPL	80896	1.15217
SNORD50	?	1.15223
PLXDC1	57125	1.1528
FADS2	9415	1.15301
ITGB4	3691	1.15346
SLC2A6	11182	1.15364
HIST1H1B	3009	1.03683
DL476309	?	1.15366
AX747652	?	1.15372
FOLR4	390243	2.12131
DL476366	?	1.15416
SERPINF2	5345	1.98224
ADAM5P	255926	1.23348
NSUN5P2	260294	1.15422
SH3GL1P1	6458	1.1544
C11orf84	144097	1.15461
KATNAL2	83473	1.287
LOC344967	344967	1.15463
MURC	347273	1.09313
DKFZP564C196	284649	1.15492
LINC00599	157627	1.40506
AF072097	?	1.1556
OGDHL	55753	1.29576
FLJ45974	401337	2.53326
Evf1_2	?	1.60273
IFI44L	10964	1.35971
TAF1D	79101	1.15589
RN7SK	125050	1.15589
CSTL1	128817	1.99953
FGF20	26281	3.78275
AX746764	?	1.15602
FLJ38723	?	2.8131
BC011243	?	1.15616
TMEM119	338773	1.15628
DDX10	1662	1.15653
FKBP9L	360132	1.20459
PPFIA1	8500	1.15691
RBP4	5950	2.20921
AX747648	?	1.15692
LOC100507564	100507564	1.15731
AK024242	?	2.69607
SS18L1	26039	1.15743
C3orf36	80111	1.15751
IGFBPL1	347252	2.14824
LOC151121	?	4.39846
AX748339	?	1.15786
KRTAP4-4	84616	1.32563
ZBTB41	360023	1.15803
NFAM1	150372	1.15811
ZNF703	80139	1.15904
VWCE	220001	1.20773
Metazoa_SRP	?	1.08756
Metazoa_SRP	?	1.2268
INE1	8552	1.15913
ZNF814	730051	1.15934
ZFP42	132625	5.29646
GXYLT1	283464	1.15983
NLN	57486	1.16201
SYNPR	132204	2.11457
PFKFB2	5208	1.16222
DQ570096	?	1.16232
WDR3	10885	1.16308
KLF17	128209	1.15078
C7orf13	129790	1.1631
KLK2	3817	2.14215
HV491992	?	1.16327
PRKACG	5568	1.10137
BC039668	?	1.16343
CDRT15	146822	1.02753
LSR	51599	1.1637
CCDC87	55231	1.16377
CXorf22	170063	3.60302
SNORD18A	595098	1.16384
FAM49B	51571	1.16403
VASH2	79805	1.1641
AEN	64782	1.16413
Metazoa_SRP	?	2.08411
BC038530	?	1.16478
TIGD4	201798	1.16422
CTAGE6P	340307	1.23818
DPH3P1	100132911	1.16443
MFSD2B	388931	1.16449
YEATS2	55689	1.16485
CT45A1	541466	5.37123
ALB	213	3.35157
ADAM10	102	1.16545
XPO1	7514	1.16555
C1QTNF5	114902	1.16563
DNAH6	1768	1.35598
AX748292	?	1.16607
NKAIN2	154215	1.12087
TNIP3	79931	1.322
LOC100507410	100507410	2.27006
LOC642852	642852	1.16627
NFXL1	152518	1.16664
DSCR9	257203	1.16678
GJA10	84694	2.96088
FGD6	55785	1.16682
AK056486	?	1.57857
FAM208B	54906	1.16687
PLBD1	79887	1.16705
POM121L10P	646074	1.16706
BC022892	?	1.16718
ZNF81	347344	1.16727
C12orf70	341346	1.0887
XPO4	64328	1.16733
STOML3	161003	2.59571
C9orf116	138162	1.1677
AX748204	?	1.0894
LOC100507463	100507463	1.16801
PDE7A	5150	1.16812
HOXB7	3217	1.16887
Metazoa_SRP	?	1.16936
LOC100130357	100130357	1.16942
DKFZp779K0112	?	2.23978
IFITM3	10410	1.16967
RAD51AP2	729475	1.04206
LOC729862	729862	2.69984
PAK1IP1	55003	1.17001
PIWIL4	143689	1.1701
ANKRD5	63926	1.17022
TCTE3	6991	1.17035
AK057188	?	1.1704
VOPP1	81552	1.17062
FGB	2244	2.79607
SNTB1	6641	1.13968
PIGU	128869	1.17073
ZNF479	90827	4.45402
DQ596703	?	2.3008
INHBE	83729	1.97337
AF090939	?	1.17078
BC041900	?	2.17089
ITGAM	3684	1.17107
HECW2	57520	1.17107
ITGA6	3655	1.17137
DNAJB6	10049	1.17155
KHDC1L	100129128	2.68171
CABLES2	81928	1.17157
TDRKH	11022	1.17192
ST7-AS2	93654	1.01423
ACPT	93650	1.19078
DQ600156	?	1.03128
SRGAP2	23380	1.17222
C9orf135	138255	1.86383
MGC4473	79100	1.32399
AK055260	?	1.35889
PMFBP1	83449	2.25754
DTX4	23220	1.1725
DNM1	1759	1.17331
ALG8	79053	1.17337
AK097902	?	1.30815
ZBTB33	10009	1.17393
MYLK4	340156	1.03694
DQ592711	?	1.71329
CSRP3	8048	2.37337
AK311282	?	1.174
RN7SK	125050	1.1421
H2AFX	3014	1.17438
SNORD60	26788	1.17514
FTCD	10841	1.17804
HSP90AB2P	391634	1.17548
RTBDN	83546	1.54422
RPS15AP10	728963	1.17549
AK056077	?	1.17558
SLC25A52	147407	1.02847
LHX1	3975	4.47527
SRPK1	6732	1.1756
MEX3B	84206	1.17663
UTP14A	10813	1.17746
RENBP	5973	1.1779
ABL2	27	1.17793
AK125960	?	1.17811
PDCD2L	84306	1.17839
THBS4	7060	1.8276
SNORD96A	619571	1.17856
AK296146	?	1.17858
U6	?	2.08697
GART	2618	1.17891
FAM90A1	55138	1.17939
ANAPC1	64682	1.17971
UBASH3B	84959	1.1799
RLN2	6019	1.16582
RAE1	8480	1.18009
ITGB2	3689	1.18022
KLHL17	339451	1.18039
ACRV1	56	1.39253
TGS1	96764	1.18061
LOC440970	440970	2.20813
FASN	2194	1.18066
LOC100499194	100499194	1.1808
NASP	4678	1.18181
AX747238	?	1.18213
GZMB	3002	1.18234
PSTPIP2	9050	1.1828
HGF	3082	1.18349
PLEKHG1	57480	1.18366
TRNA_Ala	?	1.33327
LAMB1	3912	1.18376
SIRPB1	10326	1.18385
CDK12	51755	1.18505
BC039523	?	1.1863
PRG1	23574	1.25258
C20orf26	26074	1.50222
LOC400655	400655	3.13259
RBBP8	5932	1.18646
AK126744	?	1.02214
HYAL4	23553	1.5717
H19	283120	3.18331
TG	7038	1.3486
SEMA4F	10505	1.18654
UNC13A	23025	2.01197
DRAM1	55332	1.18716
MSI2	124540	1.18759
LOC389906	389906	1.18771
SH2B3	10019	1.18796
PRDM9	56979	3.49431
ARL13A	392509	1.18834
BC047644	?	1.18842
TMC6	11322	1.18856
AX747172	?	1.18888
ZNF696	79943	1.18914
GJA5	2702	1.18919
TGFB3	7043	1.18921
POLR1C	9533	1.18944
LILRB3	11025	1.18967
PLEKHA8	84725	1.19029
ELN	2006	1.19102
GMPS	8833	1.19105
HTR3E	285242	1.45508
PALB2	79728	1.19108
AK127378	?	1.01098
DPRXP4	503645	1.1915
ARHGAP4	393	1.19153
TAS2R60	338398	1.74203
TM4SF1	4071	1.19183
ATIC	471	1.19206
LINC00319	284836	1.19221
CDRT7	94150	1.16821
MPHOSPH9	10198	1.1923
HIGD1C	613227	1.04844
MIR4653	100616117	1.19232
DQ596042	?	1.51374
DDX11L5	100287596	1.18144
FLJ38109	386627	1.1924
LOC100506810	100506810	1.19275
MCCD1	401250	1.10558
DCLRE1A	9937	1.19293
LOC286190	286190	1.19306
CRISP1	167	2.03759
OR7E5P	219445	3.80112
ACTL8	81569	6.61039
MIR543	100126335	1.09602
EFNA1	1942	1.19346
RFX4	5992	3.1096
LOC100131347	100131347	1.19426
KLF14	136259	1.89162
BC043573	?	1.19456
HIP1	3092	1.19462
SRGAP1	57522	1.19472
LOC126536	126536	3.964
ACYP1	97	1.19485
AX747798	?	1.29393
ZNF792	126375	1.19487
DDX27	55661	1.19546
TEX10	54881	1.19563
SLC13A5	284111	2.58038
NUP210	23225	1.19603
FCER1G	2207	1.19653
NUP160	23279	1.19688
LOC401010	401010	2.91077
UBE2NL	389898	1.19707
CCL26	10344	3.02472
NLRP5	126206	3.81667
INTS7	25896	1.19712
LGALS2	3957	1.64818
ATAD3A	55210	1.19755
CXCL6	6372	2.09536
CG030	116828	1.19757
HEATR2	54919	1.19769
ZMIZ2	83637	1.19787
SNHG1	23642	1.19842
CAMKV	79012	2.55187
DQ586284	?	2.2785
LOC100130776	100130776	1.19863
TCHHL1	126637	1.31268
LOC388906	388906	1.19863
KIF12	113220	1.19867
DQ574852	?	1.19876
BC042098	?	1.19878
HNF1A	6927	1.19925
PWRN2	791115	1.3271
SUV39H1	6839	1.20012
MRTO4	51154	1.20049
IDSP1	3424	1.20062
TMEM44	93109	1.20092
MOV10L1	54456	1.49871
DZIP1L	199221	1.20095
SFMBT1	51460	1.20164
PRR25	388199	1.20259
SPDYE3	441272	1.20272
AY927633	?	1.73827
LMTK2	22853	1.20277
SLC6A7	6534	1.51131
MYO3B	140469	1.95154
KIF21B	23046	1.20294
RAB39A	54734	1.40911
RPPH1	85495	1.20299
LOC100507377	100507377	1.80315
DKFZp686L08115	?	1.20363
KIAA1804	84451	1.20385
TAF4	6874	1.20394
RBM12B	389677	1.20395
SPRED3	399473	1.20462
STRC	161497	1.20434
FAM41C	284593	2.11162
KCNAB2	8514	1.20472
IKBIP	121457	1.20496
EMILIN2	84034	1.20497
C6orf10	10665	2.60141
CACNG4	27092	1.91325
MOGAT1	116255	2.13783
LOC643406	643406	1.95032
BC142949	?	1.20504
SEH1L	81929	1.20532
DQ576952	?	1.07883
HI423497	?	1.9904
FKBP9	11328	1.20556
CCND1	595	1.20569
VGLL1	51442	3.82005
AK096622	?	2.7284
PCDHB13	56123	1.20573
INTS8	55656	1.20576
MDK	4192	1.20681
INCENP	3619	1.20682
BC031243	?	1.20709
MIR451A	574411	2.06369
BC039537	?	1.2072
HIST1H4I	8294	1.20747
LOC63930	63930	2.90671
ZNF833P	401898	1.20748
APOC1P1	342	1.31042
SELRC1	65260	1.20762
PILRA	29992	1.20776
FAM183A	440585	1.25624
ZNF678	339500	1.20815
ADCY10	55811	1.06018
IFIT2	3433	1.20834
PROX2	283571	1.20847
POFUT1	23509	1.20861
COX19	90639	1.20864
CD3EAP	10849	1.20959
AK131520	?	1.30431
IGDCC3	9543	3.08444
KIAA0907	22889	1.20967
LOC399715	399715	1.20976
CUZD1	50624	1.21004
LOC100505716	100505716	1.21011
TRRAP	8295	1.21027
UROC1	131669	1.38175
RPGRIP1L	23322	1.21101
CDCA4	55038	1.21163
GNL3L	54552	1.21165
SH2D2A	9047	1.21245
HIST2H3C	126961	1.36052
MIR4712	100616396	1.2128
NAT8L	339983	1.05191
UNC5A	90249	2.01541
DMRT1	1761	1.62721
IRAK1	3654	1.21283
ANTXR1	84168	1.21286
GAPDHS	26330	1.21293
FAM111A	63901	1.21301
FAM27E3	100131997	1.21339
VEGFA	7422	1.21369
U4	?	1.2144
BC073918	?	1.21457
PPFIA3	8541	1.21479
STEAP2	261729	1.21533
C3orf20	84077	1.21556
SNORA51	677831	1.27112
BC035247	?	1.21595
OR7E12P	10821	1.10147
FAM90A25P	389633	1.51216
LOC152225	152225	1.57098
AGPAT5	55326	1.2164
DQ571479	?	1.15503
AK093362	?	5.86466
NSUN2	54888	1.21721
SNORD36B	26814	1.21796
AK001875	?	1.21825
DQ596928	?	1.58356
SLCO3A1	28232	1.21827
CEP78	84131	1.21888
OR1F1	4992	1.51928
CSNK1G2-AS1	255193	1.21895
SCARF2	91179	1.21896
WFDC10A	140832	2.58981
BC038197	?	1.77358
GLB1L	79411	1.21899
SPRN	503542	1.22099
FAM169A	26049	1.22109
ADRA2A	150	1.09111
LOC283738	283738	1.99613
AY660578	?	1.2214
CCDC41	51134	1.22154
ALG3	10195	1.22154
VARS	7407	1.22166
NCRUPAR	100302746	1.2482
CPVL	54504	1.22184
AY940074	?	1.22193
BC020343	?	1.58509
POU5F1B	5462	2.62865
MKRN9P	400058	3.80107
LOC283685	?	1.26858
KCNAB3	9196	1.22212
ACTR5	79913	1.2225
ODF2	4957	1.22277
C21orf58	54058	1.22356
Mir_548	?	1.14947
GPR85	54329	1.22377
CST4	1472	6.29747
BC094791	?	1.21905
ZNF749	388567	1.22394
IFIT3	3437	1.03985
LOC100131496	100131496	1.22403
SIGLEC9	27180	1.22461
DQ582460	?	1.18091
SLC22A31	146429	2.61596
FGF18	8817	1.2249
RRP9	9136	1.225
LY6G6E	79136	2.28748
KLHL11	55175	1.22512
AK000470	?	1.46114
THOC2	57187	1.22562
DIO3	1735	2.21895
Mir_324	?	1.22606
ZSCAN5B	342933	1.42749
H3F3C	440093	1.22681
CEP135	9662	1.22717
UCK2	7371	1.2273
MUC16	94025	2.77543
ZNF600	162966	1.22766
FHOD1	29109	1.22839
ASUN	55726	1.22874
ASAP1-IT1	29065	1.164
LOC100216546	100216546	1.22907
ZNF587B	100293516	1.22956
LOC100294362	100294362	1.22961
SIGLEC7	27036	1.2298
ELOVL7	79993	1.23016
CDK2	1017	1.23025
PLA2G2F	64600	1.8357
WDR12	55759	1.23069
LSG1	55341	1.23138
FAM22G	441457	1.23188
TLE6	79816	1.23197
MIR629	693214	1.01767
OR4X2	119764	1.39738
LOC494141	494141	1.83314
AX748285	?	1.23225
LRRC8B	23507	1.23243
MIR4690	100616292	1.23254
DQ576041	?	1.27334
SLC38A7	55238	1.23272
FGF21	26291	1.45986
BRDT	676	2.5109
SNORD98	692211	1.23277
DQ595435	?	3.36182
LOC729609	729609	1.23287
C7orf29	113763	1.23302
MST1P2	11209	1.23339
XAF1	54739	1.23379
OVGP1	5016	1.23394
MCF2L	23263	1.23431
PILRB	29990	1.23478
CSPP1	79848	1.23534
BC043223	?	2.8318
LOC100506123	100506123	1.2355
TTI1	9675	1.23564
BC160930	?	1.23565
OR2H1	26716	1.64306
DDX55	57696	1.23566
LDHAL6B	92483	1.23567
AX747158	?	1.23626
BC024306	?	1.75323
LOC100134317	100134317	1.05141
AX747758	?	1.23644
POC1A	25886	1.23657
SNORA40	677822	1.23724
SLC38A5	92745	1.23764
CCT5	22948	1.23808
LINC00184	100302691	1.94708
ETV5	2119	1.23827
RAB42	115273	1.23887
TMEM191A	84222	1.23895
AK057681	?	1.70999
RNASE11	122651	1.07289
AK097694	?	1.23909
LOC256880	256880	1.23935
VMA21	203547	1.23945
AK094156	?	1.23945
TK1	7083	1.23959
LOC284344	284344	2.04288
LOC642929	642929	2.47213
AK125463	?	1.23982
MPP6	51678	1.23983
MLEC	9761	1.24012
BC090058	?	1.24053
TNFSF13B	10673	1.24087
TTLL4	9654	1.24114
POLA1	5422	1.24156
CCDC105	126402	1.82249
hCG_1980662	?	1.24164
AP1S3	130340	1.24285
SOX30	11063	1.12361
TIMM8A	1678	1.24291
BC021061	?	1.24306
MAP4K4	9448	1.24318
STK3	6788	1.24334
LOC100131096	100131096	1.24356
FAM222A-AS1	84983	1.0295
TERC	7012	1.24382
SLC30A2	7780	1.44244
LOC387895	387895	1.24385
MSC	9242	1.24403
APOBEC3B	9582	1.10893
LOC100132247	?	1.24427
DQ587763	?	1.52514
PILRB	29990	1.2443
AX747345	?	2.3789
LINC00114	400866	2.72045
PRB3	5544	1.30803
ZNF124	7678	1.24482
LOC90246	90246	1.24501
RIN1	9610	1.246
ZBTB12	221527	1.24638
KIAA1244	57221	1.2476
SAC3D1	29901	1.2478
DQ578105	?	1.10219
ZGLP1	100125288	1.24834
AX746967	?	1.24893
LOC151658	151658	1.52856
MIR4483	100616162	1.56293
GDPD4	220032	1.6123
DEFB109P1B	641517	1.20845
VASH1	22846	1.24909
PDP1	54704	1.24911
BC047373	?	1.78357
AK054845	?	2.91489
SNORD124	100113390	1.24942
ALPPL2	251	6.69641
CD177	57126	3.50056
AX748287	?	1.2497
IL4	3565	1.3498
HLA-DOA	3111	1.25026
KIAA0020	9933	1.25056
NOXRED1	122945	1.25066
RNF219	79596	1.25103
AX748239	?	1.25246
LINC00174	285908	1.25247
XRCC3	7517	1.25304
SAMD12-AS1	552860	1.25356
LOC285501	285501	2.83038
LINC00547	400121	2.36104
Mir_584	?	1.12965
FBXL6	26233	1.25367
RNF144A	9781	1.25391
BC042825	?	1.25489
ELOVL2	54898	1.64448
AK055272	?	1.03963
RNF182	221687	2.96198
PA2G4P4	647033	1.25502
HIST1H1D	3007	1.25585
BC052775	?	1.25606
FAM86B1	85002	1.25649
DDN	23109	1.66947
BC038368	?	1.25679
RNASEH2A	10535	1.25736
CTSL3	392360	1.26773
PHF16	9767	1.25762
MIR3685	100500802	1.25766
SPDYE1	285955	1.25782
BX641154	?	1.25831
SH3KBP1	30011	1.25876
ZNF587	84914	1.25888
CPN1	1369	5.06317
MIR3607	100500805	1.25891
DSG2	1829	1.2597
AQP6	363	1.17752
FAM178B	51252	1.58069
PCDHB9	56127	1.26055
CBX4	8535	1.26148
BC033164	?	1.26151
CYP4F8	11283	2.40458
RP1L1	94137	1.45244
DL490908	?	1.26215
C1QL4	338761	1.39976
DCAF13P3	100132724	1.26227
OCA2	4948	1.03333
HSP90AA1	3320	1.26275
ZDHHC9	51114	1.26323
NSUN5P1	155400	1.26324
AX746787	?	1.20163
BX647243	?	1.26391
AX747333	?	1.26461
HORMAD1	84072	2.39889
MEX3D	399664	1.26473
C17orf64	124773	1.07242
GLDC	2731	2.19242
BC028329	?	3.11393
PXDN	7837	1.26519
SNORD48	26801	1.26588
PSMD3	5709	1.26646
CFTR	1080	1.08851
SYCE2	256126	1.26693
AK027091	?	1.26736
TTYH1	57348	1.967
AK127697	?	1.32445
FAT1	2195	1.26818
BC031255	?	1.91603
PARD6B	84612	1.26829
AK127400	?	3.10396
LILRA4	23547	1.13707
LOC100133669	100133669	1.26876
AK056105	?	3.96843
AZI1	22994	1.26916
DPY19L1P1	100129460	1.26926
POU5F1	5460	1.38524
ZNF267	10308	1.26941
BC045788	?	1.03504
CCNI2	645121	1.26988
AK093519	?	1.18384
SUMO1P3	474338	1.27063
ZNF765	91661	1.27095
ATP8B3	148229	1.27103
DQ584609	?	1.61124
MYEOV	26579	1.27112
DUXA	503835	2.4975
OR5C1	392391	1.26403
QPCT	25797	1.27119
LOC654433	654433	1.27146
GRIN1	2902	1.27157
C2orf15	150590	1.27214
LOC100652770	100652770	1.27227
KCNJ11	3767	1.27319
RNF17	56163	1.52678
HOXB6	3216	1.27321
TCF3	6929	1.27338
ERBB2	2064	2.16553
ONECUT1	3175	2.84249
AP3M2	10947	1.27339
CYP4A22	284541	1.11463
CLEC11A	6320	1.27382
PNPLA5	150379	3.22891
LOC730227	730227	1.32014
SOX12	6666	1.27397
BIK	638	1.27401
LINC00340	401237	1.27464
DCBLD1	285761	1.27504
ACTL6A	86	1.27509
TAF1A	9015	1.27531
KIF22	3835	1.27636
HULC	728655	3.60487
BEST3	144453	4.13373
SIX3	6496	4.10893
BC040855	?	3.71861
AX747440	?	1.27656
AK021876	?	1.27668
CLDN19	149461	2.04811
LRRC43	254050	1.00169
TCAP	8557	1.94174
NETO1	81832	1.52973
DQ582260	?	2.06536
MAGEC2	51438	7.55075
BC048420	?	1.71342
MYBBP1A	10514	1.27674
WDR43	23160	1.27789
C4orf40	401137	2.30769
IGFL3	388555	2.64255
ZNF114	163071	2.91105
OR2B6	26212	3.18986
POM121L7	728418	1.14382
GATA3	2625	1.27804
NAA25	80018	1.27806
CPT1C	126129	1.27842
IGF2-AS	51214	3.03453
KRT18	3875	1.27852
BC044765	?	1.68467
LUM	4060	1.27871
NXF5	55998	1.52604
PASK	23178	1.27883
RCCD1	91433	1.27897
APOL4	80832	1.27946
MYH6	4624	1.99611
BTBD19	149478	1.27953
HPSE	10855	1.28022
MEGF11	84465	1.88076
CARD11	84433	1.28082
ZNF195	7748	1.2819
ZNF473	25888	1.28345
MIR4656	100616465	1.14179
AY455283	?	1.31001
RAI14	26064	1.28364
KCNK13	56659	1.28413
NOC3L	64318	1.28425
C19orf45	374877	1.47046
C20orf202	400831	1.28593
WNT11	7481	2.94534
SGK223	157285	1.28731
EPSTI1	94240	1.28754
SERINC5	256987	1.28792
AX746590	?	1.28798
TRAF2	7186	1.28828
GRIN2C	2905	1.40036
SP6	80320	1.2654
BC031827	?	1.04948
FLJ22184	80164	2.34119
C6orf15	29113	6.63043
PRAM1	84106	1.28849
SLC9C1	285335	1.28872
C20orf3	57136	1.28959
MIR4664	100616318	1.29032
RTN4RL2	349667	2.29703
ODZ4	26011	1.29038
AK124832	?	1.48165
BC033528	?	1.29055
DDX31	64794	1.29111
CYP21A1P	1590	1.29111
ABCE1	6059	1.29147
DQ575742	?	1.29173
BX537481	?	1.29329
INHA	3623	3.44182
SNORD36A	26815	1.29383
LFNG	3955	1.29385
JRKL	8690	1.2943
Y_RNA	?	1.29486
SPTBN5	51332	1.78428
PDZD8	118987	1.29514
ZNF711	7552	1.29517
MACROD2	140733	1.18125
AKR1CL1	340811	2.44695
CEP170	9859	1.29542
POU2F1	5451	1.2956
ECEL1P2	347694	1.9049
ATP10B	23120	1.29598
OR7A5	26659	1.54219
ZNF280C	55609	1.29604
NKRF	55922	1.29635
C20orf72	92667	1.29696
DTX3L	151636	1.29717
SHISA2	387914	1.59842
PYCRL	65263	1.29727
C6orf99	100130967	1.29748
PADI2	11240	1.71587
CBX3	11335	1.2979
GP5	2814	1.29806
BID	637	1.29833
TAP1	6890	1.29887
C8ORFK29	340393	1.29897
CEP85	64793	1.29917
LOC100125556	100125556	1.2994
U6	?	1.29967
LOC646627	646627	2.52841
RNF213	57674	1.2997
C20orf197	284756	1.62527
BC043266	?	1.41066
SNORD2	619567	1.30046
FSTL3	10272	1.30127
ProSAPiP1	9762	1.3013
FAM102B	284611	1.30184
PPM1E	22843	1.19701
SH3GL1P2	6459	1.30194
PBOV1	59351	1.16118
TMEM180	79847	1.30202
GGNBP1	449520	1.30243
WDR65	149465	1.45215
NCOR1P1	149934	3.7223
MIR302B	442894	1.3029
ZNF850	342892	1.30294
ADAM22	53616	1.30351
RNF24	11237	1.30451
DQ598910	?	1.30466
HMGA1	3159	1.30474
RRS1	23212	1.30475
SAMD15	161394	1.30525
SCD	6319	1.30552
SAMD12	401474	1.30681
BC033989	?	1.86589
LOC84931	84931	1.25288
MSI1	4440	1.28595
MIR4518	100616405	2.10118
BC047651	?	1.30758
PDGFB	5155	1.30799
ZNF738	148203	1.30803
NOTCH4	4855	1.30809
OR7G3	390883	1.12005
AK123632	?	1.91643
NAT10	55226	1.30884
DBF4B	80174	1.30888
THNSL1	79896	1.30891
METTL1	4234	1.30926
SNAI1	6615	1.30934
ECE2	9718	1.30965
BC047513	?	1.30966
LRRN4	164312	3.74643
LOC100507206	100507206	1.30995
TOMM40	10452	1.31056
DJ051769	?	1.11058
BC031238	?	1.89827
MIR1236	100302242	1.6517
RIF1	55183	1.31185
KIAA1875	340390	1.31299
SNORD42B	26808	1.3131
TAS2R8	50836	1.78648
UGT2A1	10941	1.64552
CYP26B1	56603	1.05746
KIAA0319	9856	1.27036
FAM201A	158228	1.31386
FLJ45983	399717	1.28103
TLR2	7097	1.31414
SPTA1	6708	1.87627
SLC22A11	55867	4.1984
ZNF107	51427	1.31444
TMEM158	25907	1.31458
LOC285084	285084	1.18563
C20orf94	128710	1.31517
DQ584937	?	1.31518
MIR1292	100302138	1.31541
NPM2	10361	1.31557
RMST	196475	1.14219
SLC12A9	56996	1.31582
PANX3	116337	2.29287
MYBPC1	4604	3.43456
ZNF860	344787	1.31591
BC015435	?	1.31684
WDR38	401551	1.08525
GGCT	79017	1.31742
DYX1C1	161582	1.31775
MESP1	55897	1.31779
TAF1D	79101	1.31795
TNFRSF10A	8797	1.31804
GLS2	27165	1.31819
SNORD22	9304	1.31858
USP43	124739	1.31904
THSD7B	80731	1.3706
AX748052	?	1.31929
AK098665	?	1.36364
NXT2	55916	1.18692
TCP11	6954	2.43093
SNORA43	677824	1.30422
PRR22	163154	1.3196
GOLGA8A	23015	1.32011
ZDHHC23	254887	1.32015
RAB19	401409	1.19772
KRAS	3845	1.37369
Y_RNA	?	1.03868
AK294973	?	1.15783
EDN1	1906	1.32043
GPR151	134391	1.37759
EPHA10	284656	1.3207
VAX1	11023	3.33758
SEMA6B	10501	1.32111
ZNF572	137209	1.32209
MS4A13	503497	1.37347
TIPIN	54962	1.3231
AK309717	?	2.2239
HSD3B7	80270	1.32311
MCM6	4175	1.32317
LOC151009	151009	1.3236
NOLC1	9221	1.32374
ARSI	340075	1.32387
LOC642846	642846	1.32391
E2F8	79733	1.32395
IGFN1	91156	2.68487
FAM24B	196792	1.32407
CCDC14	64770	1.32437
HIST1H2BH	8345	1.3244
DQ581622	?	2.09994
CEP152	22995	1.32485
FAM134B	54463	1.32564
HSP90AB1	3326	1.3258
SPATA12	353324	1.32644
BC032469	?	1.41907
AK056267	?	1.72417
LOC100506655	100506655	1.32667
DGKI	9162	1.32672
TRNA_Ile	?	1.78861
DQ590295	?	1.32687
NNMT	4837	1.32734
HECW1	23072	1.32752
SPDYE2	441273	1.32789
LOC100288181	100288181	1.43172
PIP5K1P1	206426	1.32847
C1orf141	400757	1.52614
CRYBB3	1417	1.04324
LHX4	89884	1.32875
ALPP	250	7.52614
C1orf96	126731	1.32884
UGT2B4	7363	4.98387
AX746617	?	1.32908
PRIM1	5557	1.32916
BC043293	?	2.57469
NPM3	10360	1.32959
NOS3	4846	1.32977
CTAG2	30848	7.92812
ALG1L	200810	1.32988
PPEF1	5475	1.33001
TAS2R38	5726	1.52554
SOST	50964	1.42014
AK127557	?	1.03361
PTH2R	5746	3.68794
[truncated: 2,858 more rows]

## Sheet: Table S4
Supplementary Table 4
Down-regulated genes in gastric cancer in TCGA STAD datasets
Gene Symbol	Entrez ID	log2FC
CKMT2	1160	-2.49024
AKR1B10	57016	-2.31182
HPGD	3248	-2.2804
MMP27	64066	-1.80219
C17orf109	643008	-2.10507
AARD	441376	-1.82869
LEAP2	116842	-2.51681
ENPP6	133121	-1.98149
GPX3	2878	-1.90349
DMRTA1	63951	-1.86088
ASPA	443	-1.79677
ADRB2	154	-1.7592
GNG7	2788	-1.66421
abParts	?	-1.86536
BC070118	?	-1.54855
CCL14	6358	-1.50439
NLRP6	171389	-1.91559
SLC7A8	23428	-1.45411
KLF4	9314	-1.36975
SNRPN	6638	-1.22458
LOC100506388	100506388	-1.21674
METTL7A	25840	-1.09182
VILL	50853	-1.3059
CAMK2A	815	-2.0117
MIR22HG	84981	-1.08163
ARHGEF37	389337	-1.04129
NAALADL1	10004	-2.66764
LIMS2	55679	-1.53552
CYP3A4	1576	-4.49165
GPR12	2835	-1.26109
TM6SF2	53345	-3.14654
HS6ST3	266722	-1.0317
AKR7A3	22977	-1.71617
ACSBG1	23205	-1.11351
KIR3DL3	115653	-1.87007
CIDEC	63924	-2.84813
SYTL5	94122	-1.2358
AL832797	?	-1.21173
SPRR2A	6700	-4.95261
SOX21	11166	-2.31781
ADAMTSL3	57188	-1.1341
ASPG	374569	-2.16702
GRPR	2925	-1.91467
ZBTB16	7704	-2.00659
SUSD4	55061	-1.24407
CMA1	1215	-1.35356
AF086125	?	-1.51954
MMD2	221938	-1.42193
ATP4A	495	-4.41269
JPH2	57158	-1.35552
PPP1R14A	94274	-1.37062
NOVA1	4857	-1.09398
DQ590013	?	-1.89114
CHRDL1	91851	-1.20324
IPW	3653	-1.18097
P2RX2	22953	-1.56632
BC027846	?	-1.41414
BEX4	56271	-1.16577
ALDH3A1	218	-2.52669
SGCG	6445	-2.11419
CHRM4	1132	-1.05095
Metazoa_SRP	?	-1.50561
TCN1	6947	-1.14895
ADAMTSL1	92949	-1.43645
ELL2	22936	-1.08849
ARHGDIG	398	-1.19202
SLC12A1	6557	-1.90907
ADAMTS9-AS2	100507098	-1.83918
TAGLN3	29114	-1.6906
ART3	419	-1.96286
FABP1	2168	-3.29014
TBX10	347853	-3.56275
MUC5AC	4586	-1.28481
SPRR2E	6704	-5.14759
KIF5A	3798	-1.03399
RNASE1	6035	-1.89544
RANBP3L	202151	-1.75672
HBA2	3040	-2.22205
MT1G	4495	-1.66316
BC025350	?	-1.65916
DCHS2	54798	-1.12296
MRGPRF	116535	-1.19437
CAP2	10486	-1.60565
ZNF662	389114	-1.01277
IGL@	3535	-1.9221
SPRR1B	6699	-4.38929
DMRTC1	63947	-1.22945
SOX15	6665	-2.38707
AKR1C2	1646	-1.71665
GUCA2A	2980	-2.58721
DACT3	147906	-1.24097
DOCK3	1795	-1.46936
ASB2	51676	-1.40792
COL23A1	91522	-1.09672
ARHGEF26	26084	-1.60557
NCR2	9436	-1.15018
NTN1	9423	-1.39558
NPAS4	266743	-2.72196
FLJ35424	285492	-3.42198
NOS1	4842	-2.23104
MAB21L1	4081	-1.6048
BMPER	168667	-1.78189
TSC22D3	1831	-1.27737
AK125532	?	-1.83868
LRRC66	339977	-1.30995
SPAM1	6677	-1.41278
PIRT	644139	-1.9298
PDE2A	5138	-1.08535
FRMPD4	9758	-1.66029
PADI1	29943	-4.20169
ACER2	340485	-1.28607
CBR1	873	-1.95871
LOC100127983	100127983	-1.66147
SNORD115-5	100033442	-1.69662
ATP6V1G2	534	-1.42557
SEPT5	5413	-1.08888
ZBTB7C	201501	-1.4035
SLC2A4	6517	-1.88045
SHBG	6462	-2.59206
SLC28A1	9154	-4.93077
C12orf39	80763	-1.87871
GSG1L	146395	-1.71093
CREB3L3	84699	-3.49273
LOC100240735	100240735	-1.15235
GPR52	9293	-1.30023
CLEC3A	10143	-1.87428
CDHR3	222256	-1.42512
GPER	2852	-1.82163
AMPD1	270	-2.8658
SLC5A7	60482	-2.63494
RNF165	494470	-1.01342
DEFB131	644414	-5.49386
SFRP1	6422	-1.80607
LIX1	167410	-2.42549
BC040865	?	-1.84175
ESRRB	2103	-1.90578
LMO3	55885	-1.79567
SLC23A1	9963	-2.76895
TPM2	7169	-1.66958
LOC100289255	100289255	-1.92874
CA7	766	-4.67722
C2orf40	84417	-2.9003
ARHGEF4	50649	-1.1668
VIPR2	7434	-1.09941
JA660597	?	-1.24904
ADH7	131	-3.65323
FOXD3	27022	-1.1529
KCNA1	3736	-2.9275
ENTPD3	956	-1.17092
U1	?	-3.54661
RBM24	221662	-1.36251
MYOT	9499	-2.23821
DAND5	199699	-1.31741
HSPB7	27129	-1.30219
ZG16	653808	-5.41062
BC042588	?	-4.26124
FOXI2	399823	-1.93455
C10orf107	219621	-1.38534
AK056490	?	-1.50586
CXCL17	284340	-1.78451
PGM5	5239	-2.00385
ITLN2	142683	-4.39309
PMP2	5375	-2.392
PAIP2B	400961	-1.25574
RIC3	79608	-1.2323
HPCAL4	51440	-2.66038
MYLK-AS1	100506826	-1.37146
MIR4787	100616138	-1.38832
MT1L	4500	-1.05397
AJ004954	?	-1.81048
SULT1B1	27284	-1.80534
CAPN9	10753	-2.37027
DAAM2	23500	-1.09487
PCK1	5105	-2.59242
OTC	5009	-2.21362
FLNA	2316	-1.19396
ADTRP	84830	-1.65009
FXYD1	5348	-2.10296
DUSP21	63904	-2.04952
GPM6B	2824	-2.33999
FAM123A	219287	-2.16406
PACRG	135138	-1.14341
AK123878	?	-1.4946
RNF112	7732	-1.12285
SPRR2D	6703	-4.85315
PI16	221476	-2.59652
FMO6P	388714	-2.86906
OSTN	344901	-1.57588
ANPEP	290	-2.27831
BC043188	?	-1.04608
SLC22A2	6582	-1.29935
TMEM82	388595	-2.18191
LONRF2	164832	-1.38665
MAOA	4128	-1.22846
PIGR	5284	-1.22841
SVIL	6840	-1.08691
PNOC	5368	-1.69938
TEF	7008	-1.03481
SOSTDC1	25928	-2.78098
KRT2	3849	-1.9094
UGT2B15	7366	-2.00014
ACADL	33	-1.72004
NR1H4	9971	-1.57481
CNTFR	1271	-1.59113
C5orf4	10826	-1.39789
RHOB	388	-1.23056
NRSN1	140767	-1.88894
MLN	4295	-2.35399
TACR2	6865	-1.51374
GRIA4	2893	-2.66076
C1orf115	79762	-1.27659
SPATA4	132851	-1.78017
C14orf176	643382	-2.38415
HHLA2	11148	-1.58668
ANKRD36BP2	645784	-1.11577
PLA2G2C	391013	-2.1585
AL157440	?	-1.91249
ITGB1BP2	26548	-1.55684
MYOC	4653	-4.07647
PRIMA1	145270	-2.45135
PLA2G12B	84647	-2.42875
BC039389	?	-2.69278
SMYD1	150572	-2.32334
AGXT2L1	64850	-2.67447
CCK	885	-1.07972
FSIP2	401024	-1.7435
MASP1	5648	-1.37625
MIRLET7D	406886	-1.17284
SLC5A4	6527	-3.15248
PHOX2B	8929	-2.25514
CADM2	253559	-2.54086
MEIS1	4211	-1.04086
C20orf166	128826	-1.46682
PPP1R14D	54866	-1.41147
DUSP5	1847	-1.47675
RIMS1	22999	-1.0134
PNLIP	5406	-4.62073
CACNA1H	8912	-1.13469
EDN2	1907	-1.85403
GSN	2934	-1.27619
GRIK3	2899	-1.78859
SLC7A3	84889	-2.6469
AF143870	?	-3.06318
GFRA1	2674	-1.66101
ATP1A2	477	-2.16128
LOC283856	283856	-1.02837
SCGB2A1	4246	-2.5643
CPO	130749	-2.54716
C1orf133	574036	-1.12358
ASAH2	56624	-4.80482
SLC22A17	51310	-1.38808
ADRB3	155	-1.70239
OSTalpha	200931	-3.21021
PTPLA	9200	-1.3545
GDPD3	79153	-1.08494
SNORD112	692215	-1.50735
RBPJL	11317	-1.42873
ODF3L1	161753	-1.11396
KRT33A	3883	-3.81541
EPM2A	7957	-1.16347
HDC	3067	-1.61208
MSRB3	253827	-1.20101
CIDEA	1149	-2.17325
DMGDH	29958	-1.23572
CAB39L	81617	-1.54399
SLC52A1	55065	-2.31614
MFSD4	148808	-2.16169
CNKSR2	22866	-1.71966
OSTBETA	123264	-2.69464
AK130911	?	-1.62112
ANK2	287	-1.35684
HTR1E	3354	-1.49358
STMN2	11075	-1.74673
CCKBR	887	-3.24674
NEGR1	257194	-1.63862
SGCA	6442	-1.74949
HBA1	3039	-2.10274
BC040219	?	-1.56688
LINC00602	441177	-1.86437
TCEAL6	158931	-2.56682
MYPN	84665	-1.22095
FLJ41941	100192420	-1.75876
CYSTM1	84418	-1.50271
CNTN2	6900	-1.34053
IVL	3713	-4.91069
SNORA12	677800	-1.27634
SYT10	341359	-1.52788
FXYD6-FXYD2	100533181	-1.66536
LINC00473	90632	-2.2407
ASPDH	554235	-3.15029
DNASE1	1773	-1.45912
KLK11	11012	-1.42756
CHRNB4	1143	-1.02956
ADCY5	111	-1.29957
C1QTNF7	114905	-1.52307
CDHR5	53841	-2.01694
CYP4B1	1580	-2.16167
COL19A1	1310	-1.55989
GIP	2695	-5.3601
MAF	4094	-1.0351
ADRA1A	148	-1.36463
FGL2	10875	-1.72247
MPPED2	744	-1.30886
C7orf58	79974	-1.07766
C6orf225	619208	-1.02415
TTTY14	83869	-1.51453
CYP2D6	1565	-2.57458
SCNN1G	6340	-2.31216
LINC00582	100287814	-2.15265
AX747544	?	-3.19002
LMAN1L	79748	-3.03693
C8orf46	254778	-1.39016
CCR10	2826	-1.28486
HRASLS2	54979	-2.32716
PLIN5	440503	-1.16205
COL21A1	81578	-1.46794
CCDC69	26112	-1.43383
GLRA4	441509	-3.11832
CMTM5	116173	-2.61023
LOC150622	150622	-2.15917
NPY	4852	-1.6436
XPNPEP2	7512	-2.99356
FBP1	2203	-1.30326
DYNC1I1	1780	-1.30882
SV2C	22987	-1.1581
SLC5A9	200010	-2.26207
LMOD1	25802	-1.79329
PRRT4	401399	-1.88639
BC071794	?	-2.39109
abParts	?	-1.83693
CRYL1	51084	-1.1119
KIT	3815	-1.19552
AK055386	?	-2.20806
MEP1B	4225	-5.40728
CYP4F2	8529	-3.45233
REEP2	51308	-1.35932
HIPK4	147746	-1.07802
CPA2	1358	-3.74437
SLC25A4	291	-1.4594
LOC100505633	100505633	-1.02139
TRIM40	135644	-2.57529
RSPO2	340419	-1.83382
TSLP	85480	-1.51205
DAB1	1600	-1.56691
AB074160	?	-2.76313
CKM	1158	-2.38586
GH1	2688	-1.03792
CD79A	973	-1.8842
BVES-AS1	154442	-1.47801
AK123947	?	-1.09229
HSPB3	8988	-1.92662
DERL3	91319	-2.0803
KHK	3795	-2.081
PCK2	5106	-1.92349
PLCD4	84812	-1.65537
PCOLCE2	26577	-2.09233
LOC643723	643723	-1.06444
NUDT10	170685	-1.17276
CAND2	23066	-1.00041
CDKL2	8999	-1.26091
FGFBP2	83888	-1.32304
HSPA2	3306	-1.70051
JA611288	?	-1.28112
HEPN1	641654	-1.17932
ASB11	140456	-3.95272
TMEM220	388335	-1.03161
GSTM1	2944	-1.19025
LOC100507203	100507203	-2.86584
METTL24	728464	-1.67442
ANGPTL7	10218	-2.13121
SNAP91	9892	-1.15958
DES	1674	-1.40302
SLC6A19	340024	-3.09925
MIR650	723778	-3.2175
DCT	1638	-1.21106
C1QTNF4	114900	-1.12666
CCL21	6366	-1.05811
CA11	770	-1.01198
TRNA_Leu	?	-1.28213
SLC27A6	28965	-1.63436
ARHGAP10	79658	-1.11042
ELAVL3	1995	-1.70173
LOC153469	153469	-1.4359
FCRL5	83416	-1.04263
KCTD8	386617	-1.55581
CA2	760	-1.56538
PGA3	643834	-3.33381
PGC	5225	-2.49396
IGVK-A2	?	-2.29315
AX747935	?	-2.14708
MOGAT2	80168	-2.78588
ACACB	32	-1.15406
VWC2	375567	-2.07386
GLP2R	9340	-1.15419
GBA3	57733	-3.61525
RPS6KA6	27330	-1.1287
IGH	?	-1.83281
TTTY14	83869	-1.24256
C11orf96	387763	-1.42528
ABI3BP	25890	-1.84518
ABCC13	150000	-2.13451
FBP2	8789	-2.60797
MLIP	90523	-1.14553
MC4R	4160	-1.4489
HBG1	3047	-1.10924
TNFRSF13B	23495	-1.40437
CWH43	80157	-3.4317
PNCK	139728	-2.33147
AK055459	?	-1.89092
DCAF12L1	139170	-2.08178
SLC18A3	6572	-1.8671
DQ586551	?	-1.08188
TMEM35	59353	-2.34278
AK308605	?	-2.43254
RNF223	401934	-1.5892
SLC7A9	11136	-2.54576
NIM1	167359	-1.52851
SCUBE2	57758	-1.44846
ABCA4	24	-1.58549
FRZB	2487	-1.18458
SULT1A2	6799	-2.74135
SLC25A34	284723	-2.57305
DIRC3	729582	-1.42576
NLGN1	22871	-1.21338
KAZALD1	81621	-1.27572
SLC2A7	155184	-4.62229
SPTSSB	165679	-1.75818
MAP7D2	256714	-1.03592
RBM20	282996	-1.61183
ZNF331	55422	-1.5406
DUOXA2	405753	-1.1583
MYH11	4629	-1.96767
BEND5	79656	-1.24799
ARMCX1	51309	-1.00319
ABCA8	10351	-1.24021
MEI1	150365	-1.64137
TTC36	143941	-2.31633
CAPN13	92291	-1.44425
C1orf177	163747	-3.28797
CYP2J2	1573	-1.06112
MAMDC2	256691	-2.5339
SULT1A1	6817	-1.81738
PM20D1	148811	-1.75735
LOC100133286	100133286	-2.18253
FABP2	2169	-4.45095
RADIL	55698	-1.02314
ANKRD35	148741	-1.92618
APOBEC2	10930	-1.84369
GRIK1	2897	-1.58692
CST11	140880	-2.08738
LOC100288346	100288346	-1.51611
LOC644554	644554	-1.31514
BTNL3	10917	-2.40294
SYT16	83851	-1.30567
CSRP1	1465	-1.34875
SPRR2B	6701	-5.686
CHAD	1101	-2.39501
BTC	685	-1.43819
NAP1L2	4674	-1.67348
LYVE1	10894	-2.34025
NEFL	4747	-2.70635
PDZRN4	29951	-2.60233
RGMA	56963	-1.04926
SLC26A7	115111	-1.92148
TMEM100	55273	-2.32528
IL17F	112744	-1.25746
FAM135B	51059	-2.02998
TMEFF2	23671	-1.30414
SNORD114-9	767585	-1.81845
NRG2	9542	-1.44659
ACY1	95	-1.12772
CRYBA4	1413	-1.21048
CNFN	84518	-4.40897
SORBS2	8470	-1.29037
COL4A5	1287	-1.49793
PLA2G1B	5319	-2.73388
GNG8	94235	-1.43281
SFRP5	6425	-1.53146
Mir_324	?	-1.47198
DHRS11	79154	-1.70837
SLC8A2	6543	-1.3944
TMEM31	203562	-1.46701
PTPN13	5783	-1.09096
KCNJ13	3769	-2.33009
MAPT	4137	-1.16993
SLC9A4	389015	-2.66908
DAK	26007	-1.15118
GPRASP1	9737	-1.12567
NXPH3	11248	-1.10576
CD36	948	-1.63629
BMPR1B	658	-1.15275
RAB9B	51209	-1.32842
ASIC5	51802	-1.99348
LRRC4	64101	-1.84248
AK097686	?	-1.18006
ZFP36	7538	-1.35384
GRID2	2895	-1.63227
LYNX1	66004	-2.51634
MAL	4118	-4.90286
DEFA6	1671	-5.59218
CXCR2	3579	-1.8197
AFF3	3899	-1.17866
DGKB	1607	-2.55107
FCGBP	8857	-1.1089
BC073932	?	-1.34965
PTH1R	5745	-1.2664
BDKRB1	623	-1.05945
WDR17	116966	-1.17885
OSGIN1	29948	-1.40029
SERTM1	400120	-1.99325
DUSP1	1843	-1.37706
ARHGEF25	115557	-1.31924
MT3	4504	-1.38839
REG1A	5967	-1.249
AQP4	361	-3.91602
SLC6A4	6532	-4.33439
FAM150B	285016	-1.43898
A4GNT	51146	-1.02499
PSD	5662	-2.29181
SLC10A4	201780	-1.73862
PKNOX2	63876	-1.16922
LGALS9C	654346	-3.04658
APOB	338	-4.93999
AK5	26289	-1.30951
FAM107A	11170	-1.5781
PDE1B	5153	-1.05319
SNRPN	6638	-1.1013
AX747977	?	-1.8538
IGJ	3512	-3.61987
C2orf88	84281	-1.48293
SLC5A11	115584	-3.18074
ADH1C	126	-1.34173
LY6H	4062	-1.81464
BFSP2	8419	-1.65618
ANGPTL3	27329	-2.00723
KLRB1	3820	-1.2449
MORN5	254956	-2.11125
HMGCLL1	54511	-1.80941
SMOC2	64094	-1.3876
AX747706	?	-1.90563
GPR112	139378	-2.95361
NR4A1	3164	-1.20499
AK023457	?	-1.06753
RCAN2	10231	-1.09608
CADM3	57863	-2.09272
TMPRSS11BNL	401136	-5.1259
MFAP4	4239	-1.02164
SORCS3	22986	-1.9389
PEBP4	157310	-2.40447
CHRM2	1129	-1.73202
WFIKKN2	124857	-1.46462
FAM3D	131177	-1.19665
AL833634	?	-1.87937
IL36B	27177	-3.76095
FAM177B	400823	-1.63478
TRNA_Val	?	-1.22958
VIT	5212	-2.02463
BC036850	?	-1.71755
SPINK2	6691	-2.84837
MAOB	4129	-1.3235
C3orf18	51161	-1.07435
ATOH8	84913	-1.10097
SNORD116-20	100033431	-1.19322
SNORD67	692108	-1.01099
MAPK4	5596	-1.89406
GPT	2875	-1.95285
RCAN2	10231	-1.41379
ABCG2	9429	-2.46586
MBOAT4	619373	-1.04607
PER3	8863	-1.10243
GIF	2694	-4.77226
KCNMB2	10242	-1.57271
DMPK	1760	-1.27365
PDIA2	64714	-1.04084
SERPINB13	5275	-5.8881
PTN	5764	-1.62117
WSCD2	9671	-1.55491
AL390170	?	-1.81238
TCEAL5	340543	-1.07537
POU2AF1	5450	-1.08716
LRP1B	53353	-1.78296
FRMD1	79981	-2.03319
SH3BGR	6450	-1.84682
F11	2160	-2.13057
MT1M	4499	-2.29483
ABCG4	64137	-1.22385
KLHL10	317719	-1.0532
AKAP6	9472	-1.50543
BVES	11149	-1.31953
MYL4	4635	-1.3067
SNORD114-2	767578	-1.05872
LOC645434	645434	-1.01387
SPEG	10290	-1.5397
RYR3	6263	-1.81061
GABRA1	2554	-1.56882
FLJ42875	440556	-1.79431
VSTM2A	222008	-3.31654
MALL	7851	-1.94114
TMPRSS15	5651	-3.92437
GAP43	2596	-1.14457
NR4A3	8013	-2.04506
AK123298	?	-1.08894
DUSP26	78986	-1.26184
AK311558	?	-1.09427
REEP1	65055	-1.31487
OTOP3	347741	-4.46672
FOSB	2354	-2.60663
TRIM50	135892	-3.42801
SMPX	23676	-2.76581
AGTR1	185	-1.45434
LGI1	9211	-1.8798
DPCR1	135656	-1.44675
IRX3	79191	-1.09395
FERMT2	10979	-1.12372
SCNN1B	6338	-3.50305
ARHGEF26-AS1	100507524	-2.20045
AX747550	?	-1.2265
DEFA5	1670	-5.4812
SYNDIG1L	646658	-1.24744
ACOX2	8309	-1.37551
BTNL2	56244	-1.38362
abParts	?	-1.99093
CSRNP1	64651	-1.48294
FRRS1L	23732	-1.29707
HAPLN4	404037	-2.86909
STK32B	55351	-1.04457
TMEM74	157753	-1.03082
ZNF471	57573	-1.08777
EFHA2	286097	-1.14314
DKFZp686O16217	?	-3.09519
RNF150	57484	-1.28902
B3GAT1	27087	-1.7553
CTNNA3	29119	-2.34571
CYP2C19	1557	-1.88799
RERG	85004	-1.69001
AK125257	?	-2.73069
BTNL8	79908	-1.75349
DHDH	27294	-2.28353
RDH12	145226	-2.88179
AKR1B15	441282	-3.02547
LOC400940	400940	-1.15315
CLCNKA	1187	-1.63587
BC039521	?	-1.04646
KCNMA1	3778	-1.29097
AQP7P3	441432	-1.25905
NECAB1	64168	-1.85863
TMPRSS6	164656	-1.15459
EFS	10278	-1.41305
PAR5	8123	-1.2574
KRT24	192666	-2.88683
ADH1B	125	-1.63351
FJ515873	?	-1.26307
CCDC160	347475	-1.25769
PTF1A	256297	-2.09912
UGT2B7	7364	-2.39303
INSC	387755	-1.08361
MZB1	51237	-2.14361
LOC100507244	100507244	-1.99955
MIR770	768222	-1.32637
TNXB	7148	-1.09192
C6orf58	352999	-2.61374
TPM1	7168	-1.58745
WDR49	151790	-1.20572
AOC3	8639	-1.09696
C10orf129	142827	-1.75158
C20orf166-AS1	253868	-1.91179
CFL2	1073	-1.3581
AK127555	?	-1.2193
C1QL1	10882	-1.63658
BPIFB1	92747	-1.28712
S100A12	6283	-2.19601
KLF15	28999	-1.72182
TPSG1	25823	-1.54509
TNFRSF17	608	-2.70918
MMRN1	22915	-1.37731
MIXL1	83881	-1.07632
NMBR	4829	-2.03869
NPY6R	4888	-2.64429
CCDC13	152206	-1.01984
INA	9118	-1.62894
SNORD9	692053	-1.1019
PLN	5350	-2.15115
LOC728606	728606	-2.84246
GPM6A	2823	-2.19762
ANXA8L1	728113	-1.71593
FNDC5	252995	-1.51763
LOC100128252	100128252	-1.00879
UNC5D	137970	-2.95613
ACTG2	72	-1.56815
KCNA3	3738	-1.06202
SALL2	6297	-1.13115
TRPC4	7223	-1.36139
FAM181B	220382	-1.01247
AGPAT9	84803	-1.80851
FAXC	84553	-1.23345
SNORD116-2	100033414	-1.49467
PCP4L1	654790	-2.53512
KIRREL3	84623	-1.32535
NIPAL4	348938	-2.25454
LINC00086	399668	-1.18333
ANKRD63	100131244	-2.6084
TFF2	7032	-2.97299
TRNA_Thr	?	-1.03551
ARL4D	379	-1.8091
DKFZp686N1631	?	-2.07909
BC067347	?	-1.18908
KLF8	11279	-1.28066
VIP	7432	-2.37351
DQ589981	?	-1.06472
Ig_alpha_1-[alpha]2m	?	-3.54592
B3GNT8	374907	-1.12125
PARK2	5071	-1.40849
MYL9	10398	-1.95298
ATP1B2	482	-1.49481
CORO6	84940	-1.44436
AL832909	?	-1.89423
EPHA7	2045	-2.46473
SCARA5	286133	-2.49727
MIR938	100126327	-1.13494
SMTN	6525	-1.55472
JAKMIP2	9832	-1.45744
ASB5	140458	-1.7319
ATCAY	85300	-1.98156
EPHA6	285220	-2.70551
APOA4	337	-6.20677
CCKAR	886	-2.30272
LOC100507299	100507299	-1.15201
PRKAR2B	5577	-1.18459
ATP2B2	491	-1.72011
PYGM	5837	-2.25626
FLRT1	23769	-1.66757
DGKG	1608	-1.41929
AF090102	?	-1.2354
KCNMB1	3779	-1.73249
PRPH	5630	-2.08784
FAM129A	116496	-1.37884
CCL25	6370	-1.6276
BCHE	590	-1.86918
TMPRSS11D	9407	-5.36672
SLC2A2	6514	-4.97208
CNN1	1264	-1.66814
SLC16A9	220963	-1.22652
SPHKAP	80309	-1.85245
DQ576909	?	-1.25602
TGFB1I1	7041	-1.10771
RRAD	6236	-1.18252
BCAS1	8537	-1.06668
GCNT4	51301	-2.27585
HSD17B2	3294	-1.59836
KCNE2	9992	-3.96067
IGFBP6	3489	-1.51299
NAP1L5	266812	-1.18493
SLC30A8	169026	-1.0522
SCUBE1	80274	-1.40609
MS4A10	341116	-6.58516
tRNA_Pro	?	-1.71178
RAB30	27314	-1.09784
MYO1A	4640	-1.87758
GPR25	2848	-1.34816
P2RY14	9934	-1.6252
FLJ22763	401081	-4.18255
APOA1	335	-4.88134
DCC	1630	-1.12231
HFM1	164045	-1.24298
NPTX1	4884	-2.37652
PER1	5187	-1.38164
ACTN2	88	-1.66856
GDPD2	54857	-2.5551
GADD45B	4616	-1.79985
PPP1R3C	5507	-2.08969
CLCA1	1179	-3.22443
ATF3	467	-1.45674
C19orf77	284422	-1.98737
HBB	3043	-2.71515
TRNA_Tyr	?	-1.11242
MGAM	8972	-3.50965
FOXF1-AS1	400550	-1.10267
UGT1A1	54658	-1.4738
TAGLN	6876	-1.3556
ZP1	22917	-1.67246
AX747062	?	-2.13773
C12orf28	196446	-1.63792
SNORA47	677828	-1.4444
LCN6	158062	-1.21714
KRBOX1	100506243	-1.1481
CA14	23632	-1.37796
FAM19A4	151647	-3.83907
AK131325	?	-1.18033
HRH2	3274	-1.516
FOXF1	2294	-1.23611
SYNM	23336	-1.90607
CDHR2	54825	-2.23822
C3orf32	51066	-1.39875
JAM2	58494	-1.16747
SORCS1	114815	-1.95819
PHOX2A	401	-1.82408
C17orf110	100130933	-1.58602
PITPNM3	83394	-1.46539
LPPR5	163404	-2.30175
BC039516	?	-1.64574
ARC	23237	-3.55591
BAI3	577	-1.7245
NR0B2	8431	-1.56139
DMD	1756	-1.36518
S100A14	57402	-1.44634
MIR205HG	642587	-3.78928
APOBEC1	339	-2.9964
SSTR3	6753	-1.07721
BC015383	?	-1.03834
KCNJ16	3773	-3.0783
MS4A8B	83661	-2.55026
TUBAL3	79861	-2.59653
REG3A	5068	-1.98088
C10orf112	340895	-1.7403
GPR52	9293	-1.2813
LRAT	9227	-2.51112
HSPB6	126393	-2.0101
TCEAL7	56849	-1.27216
BC075797	?	-2.01349
CLIP3	25999	-1.26644
KCNB1	3745	-1.93579
PLCL1	5334	-1.07423
LOC286002	286002	-1.5008
BC038779	?	-1.01143
ZNF385B	151126	-1.29506
DNAJB5	25822	-1.59073
MTUS2	23281	-2.63024
GP1BB	2812	-1.08799
FAM46B	115572	-2.10289
C12orf53	196500	-1.23879
MIR4786	100616417	-1.35513
NDRG4	65009	-1.61949
C2orf71	388939	-1.36121
SOGA3	387104	-1.1733
DKFZp451B082	401282	-1.53604
abParts	?	-1.03947
MT1F	4494	-1.21281
BHLHA15	168620	-1.41369
MIR4269	100423043	-1.48715
XDH	7498	-1.90295
NEFM	4741	-2.61969
TMEM211	255349	-1.48222
TSPAN2	10100	-1.32384
NCAM1	4684	-2.02682
PPP1R1A	5502	-3.3785
BCYRN1	618	-1.37316
DNASE1L3	1776	-1.96891
CETN4P	729338	-1.00677
COL6A5	256076	-1.07397
BMP5	653	-1.70516
CASQ2	845	-2.1449
AX747413	?	-1.36979
ANO7	50636	-1.00455
KRT20	54474	-2.24379
DIXDC1	85458	-1.04248
PDILT	204474	-2.70268
C1QTNF2	114898	-1.16555
CYP2C9	1559	-2.32852
LRRC3	81543	-1.1553
ESRRG	2104	-2.88976
SERPINB12	89777	-5.62976
ARPP21	10777	-2.3009
DKFZP434H168	26077	-1.0217
SOX10	6663	-1.53645
FAM46C	54855	-1.16519
LRRTM1	347730	-1.37408
KIAA2022	340533	-1.59665
Mir_584	?	-1.58465
LOC646862	646862	-4.13567
VSIG2	23584	-2.31575
KY	339855	-2.00323
GPR155	151556	-1.33287
RHCG	51458	-5.08018
NBLA00301	79804	-2.23241
S100B	6285	-1.951
BEST4	266675	-3.25177
C10orf116	10974	-1.99035
RYR2	6262	-1.28606
TFF1	7031	-2.96946
PLCXD3	345557	-1.15781
NKAPL	222698	-1.48576
F13B	2165	-2.85912
IGKV1-12	28940	-1.25862
TMEM92	162461	-1.15935
PLP1	5354	-2.90844
CKB	1152	-2.19278
EPHA5	2044	-1.29412
PRICKLE2	166336	-1.16784
FOS	2353	-1.19904
BARX1	56033	-1.64753
PDK4	5166	-2.29714
SORBS1	10580	-1.40343
RASGEF1C	255426	-1.48391
AK297683	?	-1.74566
RND2	8153	-1.12615
SLC28A2	9153	-1.90245
DQ598454	?	-2.17625
PGR	5241	-1.64062
FABP12	646486	-4.35262
PEG3	5178	-1.21809
LOC100507043	100507043	-1.04075
PLIN4	729359	-1.99919
LRRC52	440699	-1.34412
GFRA2	2675	-1.96519
AQP10	89872	-5.66506
TM4SF20	79853	-1.73101
LOC100131825	100131825	-1.98386
OPCML	4978	-1.67068
MT1X	4501	-1.57794
CPNE5	57699	-1.03605
KCNA5	3741	-2.46518
CARTPT	9607	-2.21835
AL832163	?	-1.74946
RGS2	5997	-1.44186
LIPF	8513	-3.67475
SLC16A7	9194	-1.01146
EDN3	1908	-1.8827
MRO	83876	-1.57667
HTR7	3363	-1.48238
KLF2	10365	-1.14734
TPD52L1	7164	-1.24875
VTRNA1-3	56662	-1.32981
FGF2	2247	-1.09626
CEACAM18	729767	-1.55414
SLC24A5	283652	-1.05094
SBSN	374897	-6.28145
CPLX3	594855	-2.76602
NRG4	145957	-1.67043
CPEB1	64506	-1.37036
AQPEP	206338	-1.18978
SCN7A	6332	-2.15595
AK097161	?	-2.98452
AKR1C3	8644	-1.40469
LY9	4063	-1.00843
FAM180B	399888	-2.3979
ZDHHC22	283576	-1.33166
SLC5A5	6528	-3.43811
GNMT	27232	-1.69108
C19orf69	100170765	-3.65216
MAPK10	5602	-1.17108
PTGR1	22949	-1.71003
GHSR	2693	-1.21093
GSTA5	221357	-1.28489
SLC5A1	6523	-2.1225
DUOXA1	90527	-1.63063
ACOT12	134526	-2.49322
MSANTD1	345222	-1.6862
CHP2	63928	-2.31663
BCMO1	53630	-2.28843
ALDOB	229	-4.43691
STON1-GTF2A1L	286749	-1.46923
FAT3	120114	-2.17166
PCSK2	5126	-1.77422
AQP7	364	-1.886
THSD4	79875	-1.01084
AK310441	?	-1.57271
MT1E	4493	-1.24996
LOC728978	728978	-1.45003
MYOCD	93649	-1.34923
COL4A6	1288	-2.28791
HAND2	9464	-1.74897
AQP11	282679	-1.6328
FBXL22	283807	-1.28062
GNAO1	2775	-1.41991
KCNJ15	3772	-1.86443
KLF9	687	-1.24615
ADCYAP1R1	117	-2.61747
NGB	58157	-2.08604
JA429441	?	-1.50206
GHRLOS	100126793	-2.28884
KCNK3	3777	-1.32172
S100G	795	-5.522
AADAC	13	-2.00071
ALDOC	230	-1.11257
CHODL	140578	-2.75775
LINC00461	645323	-1.33322
DKFZp779M0652	374387	-1.12288
LOC100271702	100271702	-1.43269
VSIG1	340547	-1.3198
AK124066	?	-1.61136
ABCA9	10350	-1.05531
GUCA2B	2981	-4.39284
LDHD	197257	-1.43102
B4GALNT2	124872	-1.80113
UBE2QL1	134111	-1.65293
ALPI	248	-3.87523
CITED2	10370	-1.14178
ACTA2	59	-1.12105
NRXN1	9378	-2.41425
NDST4	64579	-1.06871
SNORD116-1	100033413	-1.00994
AK055981	?	-1.04128
CNGA3	1261	-1.34369
RNF222	643904	-4.47003
BC024173	?	-1.4284
RBP2	5948	-5.67194
SSTR1	6751	-1.36962
HOXA4	3201	-1.24203
MAP6	4135	-1.30186
FOXP2	93986	-1.36069
D4S234E	27065	-1.33571
IRF4	3662	-1.44475
SI	6476	-3.35378
MIR203	406986	-1.75989
KCNQ5	56479	-1.14867
BC016831	?	-3.03325
C14orf39	317761	-3.35323
OLFM3	118427	-2.19921
NPPC	4880	-1.86653
TMEM25	84866	-1.1635
ANGPTL1	9068	-2.0402
LTF	4057	-2.58896
LEPREL1	55214	-1.15467
COX7A1	1346	-1.32906
RBPMS2	348093	-1.92474
CHL1	10752	-1.03965
PTGDR2	11251	-1.31465
GDEP	118425	-1.18792
ATP13A5	344905	-1.50452
MUC6	4588	-1.20335
JA202363	?	-1.42736
AL050132	?	-1.62351
MTTP	4547	-4.38703
BC071789	?	-2.32146
KIAA0408	9729	-1.39128
GKN1	56287	-4.63486
HLF	3131	-2.41511
C11orf86	254439	-3.80367
PRKAA2	5563	-1.35007
WISP2	8839	-2.15871
MIR4669	100616236	-1.3006
TGFBR3	7049	-1.09329
PART1	25859	-1.87442
MYH7	4625	-1.79019
PGA5	5222	-2.514
ANGPT1	284	-1.04815
CLEC3B	7123	-2.45304
ADHFE1	137872	-2.11321
NACAD	23148	-1.27284
NNAT	4826	-2.63763
CACNB2	783	-1.51376
LINC00261	140828	-1.11305
LOC283481	283481	-1.2518
CCDC146	57639	-1.0867
CTRC	11330	-2.93464
ACE2	59272	-3.19032
GHRL	51738	-3.42799
TEPP	374739	-1.04593
CNTNAP3B	728577	-1.09393
FADS6	283985	-2.46169
CES2	8824	-1.42358
DPP6	1804	-3.01582
ATRNL1	26033	-1.08848
FLJ42875	440556	-2.31751
C15orf59	388135	-1.26081
ZNF511	118472	-1.62776
PDZD4	57595	-1.56218
CRYAB	1410	-1.88028
TRNA_Ala	?	-1.08353
TRNA_Tyr	?	-1.01449
KRT76	51350	-2.67742
RPRM	56475	-2.23175
C17orf78	284099	-3.45177
TMEM240	339453	-1.17006
AXDND1	126859	-1.11268
SSBP2	23635	-1.07354
SEMA6D	80031	-1.53157
AK126253	?	-1.0164
EGR1	1958	-1.48476
FP588	92973	-1.2509
TTC22	55001	-1.02158
ENHO	375704	-2.00432
TMEM132D	121256	-1.00386
abParts	?	-1.2064
GRIA2	2891	-2.90661
PRDM8	56978	-1.17067
DEFB124	245937	-1.35633
JA660620	?	-2.59952
SULT2A1	6822	-3.06092
B3GNT6	192134	-1.45832
NAT8B	51471	-3.02238
ST8SIA3	51046	-1.08672
SLC15A1	6564	-3.29788
PDE1C	5137	-1.05919
HSPB8	26353	-2.12926
ITIH5	80760	-1.136
PTCHD1	139411	-2.20915
GRIK5	2901	-1.37961
GSTA1	2938	-3.18314
AX747750	?	-1.36099
DNER	92737	-1.14186
SCIN	85477	-1.91733
ABCG5	64240	-2.73667
TPSD1	23430	-1.04696
ATP13A4	84239	-1.26594
IL19	29949	-1.85677
IGLL5	100423062	-2.39262
FCER1A	2205	-1.11357
HBT8	?	-1.67381
CFD	1675	-2.07389
NT5C1A	84618	-1.75427
GPR64	10149	-1.32038
EIF1AY	9086	-1.00605
PDZRN3	23024	-1.16849
ZNF536	9745	-1.52759
GHR	2690	-1.39191
ACY3	91703	-2.29728
TREH	11181	-3.80003
AK130904	?	-2.04645
CYBRD1	79901	-1.15945
NKX6-2	84504	-3.4055
JSRP1	126306	-1.27707
ATP4B	496	-4.84569
CLUL1	27098	-1.04224
BC037972	?	-1.66886
CIDEB	27141	-1.89321
CBX7	23492	-1.20502
PENK	5179	-2.29654
RXRG	6258	-2.61683
BTG2	7832	-1.97093
NME5	8382	-1.40912
NDE1	54820	-1.64783
KLHDC8A	55220	-1.20841
ANO5	203859	-1.11432
GKN2	200504	-4.73784
HAPLN2	60484	-1.62926
OTOP2	92736	-3.73481
BHMT2	23743	-1.44358
DLG2	1740	-1.4591
PLAC9	219348	-1.50577
XKR4	114786	-2.21091
CGNL1	84952	-1.0278
GALR1	2587	-1.17413
LOC389033	389033	-1.82904
LGI4	163175	-1.55741
GDF7	151449	-1.27837
TMED6	146456	-1.88107
TRIM55	84675	-1.4945
LGI3	203190	-3.03783
IGSF11	152404	-2.25431
STMN4	81551	-2.33034
SHISA9	729993	-1.64049
CES3	23491	-1.13562
FLJ43390	646113	-1.46156
MYLK	4638	-1.38482
UGT2B17	7367	-3.04148
CPNE6	9362	-1.18168
GRIK2	2898	-1.50237
ADAMTS1	9510	-1.27059
C16orf89	146556	-3.0382
SLC13A2	9058	-2.4972
SLC2A5	6518	-2.83914
LOC100240734	100240734	-1.18242
FAM3B	54097	-1.62301
ANXA10	11199	-1.60227
IL36A	27179	-6.13652
MYOZ2	51778	-1.77101
SLC6A13	6540	-1.89219
PHGR1	644844	-2.63934
AX748062	?	-1.08243
CRHBP	1393	-1.30277
tRNA_Pro	?	-1.42033
LGALS9B	284194	-2.63299
MPP1	4354	-1.1876
PTGS1	5742	-1.20862
CASP14L	?	-2.72915
TUBB4A	10382	-1.65029
ANKRD31	256006	-1.66615
CALY	50632	-1.69048
AK126307	?	-1.41803
LOC388387	388387	-1.92369
PDE4C	5143	-1.12418
LRRC10B	390205	-1.61241
AK057332	?	-1.03658
TSPYL2	64061	-1.21483
SLC35G1	159371	-1.55739
PSCA	8000	-3.28522
LOC100505679	100505679	-1.14039
GSTM5	2949	-1.95332
SLC23A3	151295	-1.7093
MEP1A	4224	-3.16937
immunoglobulin_heavy_chain	?	-1.51666
PSAPL1	768239	-2.89471
BC087859	?	-1.22934
SGK1	6446	-1.00211
LDB3	11155	-1.87878
CNTN1	1272	-1.82693
USP2	9099	-1.95427
SERPINI2	5276	-1.207
AK092143	?	-1.18173
MXD1	4084	-1.14883
IL17A	3605	-1.16662
FHL1	2273	-1.97381
ABCG8	64241	-3.00012
PDLIM3	27295	-1.39729
ATP8A2	51761	-1.02987
HIF3A	64344	-1.14786
SIGLEC11	114132	-2.53297
SH3GL2	6456	-2.36978
CYP4F12	66002	-1.2077
DPT	1805	-3.1899
NPAS1	4861	-1.08057
MYOM1	8736	-1.49683
AK125955	?	-1.76785
HSPB2	3316	-1.22713
FUT9	10690	-1.68498
FOXF2	2295	-1.35656
LOC572558	572558	-2.69094
APOC3	345	-6.62665
TMEM132C	92293	-1.04127
FCRL2	79368	-1.04306
CDH19	28513	-2.08916
TCEAL2	140597	-1.93116
TRNA	?	-3.05813
LRRC3B	116135	-2.22726
CEACAM20	125931	-4.43821
ANKRD53	79998	-1.30353
UG0898H09	643763	-1.73501
PGA4	643847	-3.4235
GLOD5	392465	-1.64192
CACNA2D3	55799	-1.34579
C9orf71	169693	-1.76192
TRNA_Arg	?	-1.01334
AR	367	-1.05965
TRNA_Leu	?	-1.54192
GSTA2	2939	-3.35389
AMTN	401138	-2.6311
REP15	387849	-2.41009
MYRIP	25924	-1.282

## Sheet: Table S5
Supplementary Table 5
Differentially expressed genes in gastric cancer that were common in GPL570 and TCGA STAD datasets.
Up-regulated Genes		Down-regulated Genes
NUFIP2		CKMT2
SCO2		AKR1B10
GLIS2		HPGD
PTBP1		GPX3
CDH5		ASPA
HOMER1		ADRB2
RANGAP1		GNG7
LAPTM4B		SLC7A8
MTMR11		KLF4
GINS3		SNRPN
SUPT16H		METTL7A
STX16		VILL
ARFGAP1		ARHGEF37
PAWR		CYP3A4
EXOC6		TM6SF2
SEMA5A		AKR7A3
LAIR1		CIDEC
PRPF4		SYTL5
MXRA8		ZBTB16
NR2C1		SUSD4
CLEC7A		ATP4A
VRK2		IPW
TUBB		ALDH3A1
LYN		TCN1
NCBP2		ADAMTSL1
NAA15		ELL2
NUP85		MUC5AC
SMARCC1		RNASE1
TRMT1		MT1G
CCL20		IGL@
AP2B1		AKR1C2
ENG		TSC22D3
NUP62		LRRC66
ACP5		ZBTB7C
PARP9		GPER
CD86		AMPD1
LOC388796		SFRP1
PROCR		C2orf40
LRPPRC		ADH7
AHCY		ENTPD3
PKM2		ZG16
TFAP2A		CXCL17
SOD2		PAIP2B
MCTP2		SULT1B1
NUDT4		CAPN9
NOC4L		LONRF2
HMGB2		MAOA
ZC3H8		PIGR
SRSF10		SOSTDC1
LOXL1		UGT2B15
TBL1XR1		ACADL
IPO4		GRIA4
VCAM1		ANKRD36BP2
ULBP2		MYOC
TSN		PRIMA1
NIP7		AGXT2L1
POLG2		GFRA1
EHMT2		SCGB2A1
CCL4		GDPD3
RAD21		HDC
HES4		MFSD4
DDX18		CCKBR
STK4		KLK11
SNHG12		GIP
NUFIP1		SCNN1G
ENTPD6		CCR10
ANAPC1		HRASLS2
FANCG		PLIN5
PPRC1		LOC150622
MORC2		FBP1
CYB5B		KIT
CCT3		MEP1B
ATP6V1C1		CPA2
SLC39A6		SLC25A4
NUP37		LOC100505633
CDK4		CKM
TWISTNB		CD79A
SMS		DERL3
FAM198B		TMEM220
CDCA3		FCRL5
HRH1		CA2
TBRG4		PGC
ANKH		ACACB
PTPN12		RPS6KA6
FAM105B		FBP2
SGPL1		CWH43
EIF3B		SCUBE2
TMEM68		KAZALD1
ANKRD10		MAP7D2
UTP15		DUOXA2
NOM1		ABCA8
AEBP1		CAPN13
SNRPB		MAMDC2
PLSCR1		APOBEC2
PCOLCE		CHAD
XRN2		LYVE1
ZNF146		SLC26A7
SLC39A8		TMEM100
SAMD5		SORBS2
SLC25A32		COL4A5
KIRREL		PLA2G1B
ZMYM1		KCNJ13
EXOSC5		CD36
PNO1		BMPR1B
FBXO45		MAL
BARD1		DEFA6
PRRG1		AFF3
ATP2C2		FCGBP
ZNF318		REG1A
SUZ12		AQP4
BST2		FAM150B
UPF3B		A4GNT
LBH		APOB
CCR1		FAM107A
ASAP1		IGJ
HS2ST1		ADH1C
PDPN		ANGPTL3
NEK3		KLRB1
CTSC		FAM3D
BUB3		SPINK2
BMS1		GIF
ZNF281		KCNMB2
SHMT2		PDIA2
STIP1		POU2AF1
ARPC1B		MT1M
EPPK1		FLJ42875
PLAUR		TMPRSS15
SERPINB9		TRIM50
SLC20A1		DPCR1
MCM5		IRX3
RANBP1		SCNN1B
TP53		DEFA5
RPP40		B3GAT1
MTPAP		RDH12
TGM2		TMPRSS6
OSR2		ADH1B
NRARP		C6orf58
CMTM3		KLF15
RGS16		TNFRSF17
TGFBI		MMRN1
CPNE1		FNDC5
SCRIB		AGPAT9
RFC5		TFF2
MRE11A		SCARA5
ZMYND19		CCKAR
NCF2		BCAS1
NANP		KCNE2
C4orf46		RAB30
EML4		P2RY14
TFDP1		CLCA1
CYBB		C19orf77
PMS2P3		MGAM
PTPRG		CA14
KDM1B		NR0B2
UBFD1		DMD
UNC93B1		APOBEC1
PLK2		KCNJ16
SLC16A3		REG3A
NID2		ZNF385B
SLC7A6		MT1F
USP31		NCAM1
NPL		KRT20
PLXDC1		PDILT
IFI44L		CYP2C9
TAF1D		ESRRG
TMEM119		FAM46C
DDX10		VSIG2
PPFIA1		GPR155
RBP4		TFF1
ZNF703		PLCXD3
ADAM10		TMEM92
FGD6		CKB
PLBD1		PDK4
XPO4		SLC28A2
HOXB7		MT1X
IFITM3		LIPF
PAK1IP1		SLC16A7
PIGU		KLF2
HECW2		TPD52L1
DNAJB6		AKR1C3
DNM1		LY9
ABL2		GNMT
THBS4		PTGR1
GART		ALDOB
RAE1		THSD4
ITGB2		MT1E
PLEKHG1		COL4A6
LAMB1		KCNJ15
CDK12		AADAC
H19		VSIG1
TMC6		GUCA2B
POLR1C		LDHD
PLEKHA8		UBE2QL1
ELN		SSTR1
PALB2		LTF
TM4SF1		LEPREL1
ATIC		MUC6
DDX27		GKN1
TEX10		CLEC3B
FCER1G		ADHFE1
INTS7		GHRL
CXCL6		RPRM
SNHG1		TTC22
MRTO4		SULT2A1
SFMBT1		B3GNT6
IKBIP		GSTA1
EMILIN2		DNER
SEH1L		SCIN
MDK		GPR64
IFIT2		GHR
CD3EAP		ATP4B
TRRAP		ANO5
CDCA4		GKN2
GNL3L		CGNL1
ANTXR1		TMED6
SLCO3A1		C16orf89
CCDC41		FAM3B
VARS		ANXA10
CPVL		PSCA
ODF2		PSAPL1
UCK2		SGK1
ELOVL7		SIGLEC11
CDK2		SH3GL2
CSPP1		CYP4F12
TK1		DPT
TNFSF13B		FUT9
TTLL4		MYRIP
POLA1
AP1S3
MAP4K4
STK3
APOBEC3B
SAC3D1
PDP1
RNF219
FBXL6
RNF144A
RNASEH2A
HSP90AA1
MEX3D
PXDN
PSMD3
CFTR
FAT1
ZNF267
MYEOV
HOXB6
TCF3
CLEC11A
DCBLD1
TAF1A
KIF22
WDR43
NAA25
HPSE
RAI14
NOC3L
SGK223
EPSTI1
ABCE1
PDZD8
CEP170
POU2F1
C20orf72
CBX3
BID
TAP1
RNF213
FSTL3
FAM102B
RNF24
HMGA1
RRS1
SCD
NAT10
RIF1
TLR2
TMEM158
GGCT
TNFRSF10A
TIPIN
HSD3B7
NOLC1
CEP152
HSP90AB1
NNMT
C1orf96
PRIM1
FAM83H
DACT1
MUC20
CCDC86
LTBP2
EFNA3
KCNE3
FXYD5
KDELC1
CKAP5
IRAK2
NUAK1
CD55
CCT6A
CASK
FBXO5
2013-09-11
PAFAH1B3
CLDN4
SFRP2
CTSL2
CCT2
ADCY3
SNRPD1
TRIM31
ACPL2
DCLRE1B
PTTG1
TH1L
TMPO
ANGPT2
PRKX
CENPW
NOTCH3
TFRC
GXYLT2
PNPT1
C20orf20
SPHK1
HEATR1
KCNJ2
WHSC1
POLR1B
HMCN1
GPR176
ADAP1
GPX8
EIF2C2
HAUS6
NOP56
GREM1
RBM28
BCAT1
TGIF1
ITGB8
TFEC
LYAR
CENPN
ADAT2
TNFRSF12A
NOX1
ASS1
CHAF1A
CCNJ
CEACAM5
CTSB
ANP32E
TCOF1
BICC1
SUV39H2
RTKN
RACGAP1
CXCL16
MZT1
WDR4
DSN1
TMEM194A
MASTL
TNFSF15
PLA2G2A
MLF1IP
TRMT6
PRIM2
ATR
RCN1
BICD1
TYMP
GLT25D1
CD300LF
ERI1
KAT2A
F12
SLC35E4
PMAIP1
GAS2L3
HHEX
TIGD1
FPR3
MCM3
SPIN4
GTPBP4
CHRDL2
DCAF13
CBFB
PUS1
RFC4
RPP25
CHEK2
C19orf48
SMC4
TNFAIP6
SLC43A3
PAICS
NCAPD2
ZC3HAV1L
CSE1L
ONECUT2
FEN1
LEFTY1
MSH2
KLK6
PSRC1
LRRC32
IL18BP
BYSL
NUP107
SULF2
ITGA2
LIG1
SLC5A6
IFITM1
TMEM206
COL6A3
CENPH
WDR90
CD84
CKS1B
NUP155
MORC4
MFHAS1
FMNL2
SMC2
STAMBPL1
FIGNL1
BOP1
TOP1MT
TNFRSF25
DDX21
HSPH1
NHS
RCC1
SLAMF8
ABHD11
CCDC34
FAR2
ASF1B
GINS2
DLEU2
IFI6
IGFBP3
ISG15
STEAP1
PLXNA1
AGMAT
FRAS1
MYO1B
SLC1A3
CDC25C
MMP14
STAT1
OSMR
NOP2
TMEM48
PARP14
CCNE2
RIPK2
PI15
CKS2
SPON2
LPCAT1
TACC3
DKC1
OLFM4
FAM60A
LOXL2
ADORA2B
ICAM1
PRKDC
ASPN
NUDCD1
SCML1
COL18A1
CRISPLD1
XPO5
CEACAM6
DNMT1
LOC284801
CENPK
HSPD1
MCM7
CDKN3
CAD
C3
RBL1
NTM
PPP1R1B
DPY19L1
WDR67
JAG2
RRM2
LMNB2
OIP5
KRT23
CCNB1
UBE2S
KPNA2
EPHB1
MACC1
FCGR2A
PTPRO
FN1
RCN3
BATF2
TNFRSF10B
OSBPL3
SKP2
CCNA2
ZWILCH
CENPL
ARSE
PPAT
PGF
E2F3
CDC20
BRCA1
HAVCR2
MICB
C10orf2
CCNB2
PLOD3
SPC25
LMNB1
RCC2
BMP1
KIAA0101
NUSAP1
LEF1
COL4A1
CDCA8
DBF4
PKDCC
MND1
PRRX1
AURKB
EZH2
C2orf89
TNFSF4
BIRC5
GRB14
C10orf81
TYMS
CLDN3
FZD2
MCM8
PODXL
WARS
PIK3AP1
CDH11
TRIM59
SHCBP1
NCAPG
FSCN1
CHEK1
JPH1
LAMP3
PHLDA2
NCAPG2
FOXC1
SERPINH1
LILRB4
LY6E
HEYL
TNFAIP2
SLC19A3
KNTC1
FERMT1
CDC25A
TIMELESS
SATB2
FANCI
PLK1
CDC45
MCM4
SPAG5
FCGR1B
RARRES1
CDC25B
UBE2T
CKAP2
PDGFRB
CACNA1D
LOX
MCM2
PUS7
ITGBL1
CCNE1
ZNF367
SGOL2
MMP9
CENPA
EPHX4
F2R
ILDR1
COL5A1
COL12A1
CDK6
FANCD2
SPARC
TEAD4
CASC5
MAD2L1
FKBP10
RFC3
KIF11
MSX2
RASGEF1A
TIMP1
NCAPH
PRR11
PGM2L1
CCNF
BRIP1
GPRC5A
CDCA7
C5orf34
DLGAP5
DEPDC1
FAM19A5
FAM64A
HMGB3
AURKA
DEPDC1B
TTYH3
VCAN
SLC4A11
LIPG
CDC7
HMMR
IL17RB
MELK
PRC1
AGT
NUP62CL
BRCA2
NDC80
SLC39A10
SNX10
GINS4
CDH3
CENPI
NETO2
CCL18
KIF20A
PBK
COCH
RAD51AP1
THY1
BCL2A1
TNS4
FOXD1
CDK1
MXRA5
AMIGO2
ORC6
TTK
PVT1
CKAP2L
KIF2C
FGFR4
MYB
NELF
GTSE1
LPPR4
IER5L
FAM54A
CDCA5
C11orf82
GDPD5
GGH
MMP12
APOE
F2RL2
DSCC1
KAL1
MTHFD1L
KIF15
CEP55
SOX4
BUB1B
ADAMTS9
ATP11A
FOXM1
MET
HJURP
ENC1
GINS1
KIF4A
PLA2G7
DNA2
SLC28A3
BUB1
PLAU
HELLS
GBP5
UBE2C
NOX4
UHRF1
DTL
MKI67
KIF18A
CLDN1
COL5A2
NEK2
IQGAP3
ATAD2
KIF23
CDCA2
SERPINE1
COL8A1
NUF2
MSR1
ANLN
CENPE
C2CD4A
MEST
TRIP13
EPHB2
OLFML2B
COL1A2
DKK1
STIL
E2F7
TPX2
LRFN4
TRIB3
ASPM
LIF
COL3A1
MCM10
NFE2L3
CXCL1
PMEPA1
ECT2
KIF18B
HOXC6
MFAP2
KRT17
LRP8
LRRC15
PABPC1L
CHI3L1
HOXA13
APOC1
LAMC2
CENPF
CPXM1
TNFSF11
TOP2A
GRIN2D
SDS
CDC6
PLEKHG4
KRT7
KIF14
ASCL2
ETV4
TNFRSF11B
GDF15
SULF1
CXCL10
MMP10
LGR5
THBS2
ADAMTS12
BGN
CLDN2
OLR1
ADAMTS2
CXCL11
IL8
MSLN
FAP
MFI2
CXCL9
PRSS21
WDR72
FNDC1
COL1A1
IGF2BP3
MMP7
IDO1
CTHRC1
STK31
ADAM12
SFRP4
ZIC2
HOXA10
INHBA
SPP1
MMP3
HMGA2
NEB
KIAA1199
MMP11
CD274
CXorf61
WNT2
SLCO1B3
SALL4
COL11A1
CD44
HOXC10
MAGEA6
COL10A1
MAGEA12
CST1
MAGEA3
