# Supplementary material for: Integrated MicroRNA–mRNA Analysis Reveals miR-204 Inhibits Cell Proliferation in Gastric Cancer by Targeting CKS1B, CXCL1 and GPRC5A
Source: Int J Mol Sci. 2017 Dec 28;19(1):87. doi: 10.3390/ijms19010087 (PMC5796037; doi:10.3390/ijms19010087)
Supplement: Supplementary file 1 [file ijms-19-00087-s001.zip › ijms-248236-supplementary/Additional File-2.xlsx]

## Sheet: Table S1
Supplementary Table 1
Up-regulated miRNAs in gastric cancer in GSE33743
miRNA Name	AccessionNo	log2FC
hsa-let-7a-5p	MIMAT0000062	1.64683
hsa-miR-101-5p	MIMAT0004513	0.906816
hsa-miR-103b	MIMAT0007402	0.69033
hsa-miR-105-5p	MIMAT0000102	0.920684
hsa-miR-106a-3p	MIMAT0004517	0.910826
hsa-miR-1185-1-3p	MIMAT0022838	0.510957
hsa-miR-1225-3p	MIMAT0005573	1.10686
hsa-miR-1225-5p	MIMAT0005572	0.350161
hsa-miR-122-5p	MIMAT0000421	1.90549
hsa-miR-1227-3p	MIMAT0005580	1.01554
hsa-miR-1233-1-5p	MIMAT0022943	2.35938
hsa-miR-1258	MIMAT0005909	1.97111
hsa-miR-126-3p	MIMAT0000445	1.5751
hsa-miR-126-5p	MIMAT0000444	0.892264
hsa-miR-1273c	MIMAT0015017	1.01556
hsa-miR-127-3p	MIMAT0000446	1.90291
hsa-miR-1307-5p	MIMAT0022727	1.53252
hsa-miR-130a-5p	MIMAT0004593	0.716707
hsa-miR-136-5p	MIMAT0000448	1.03326
hsa-miR-137	MIMAT0000429	0.924265
hsa-miR-138-5p	MIMAT0000430	0.361009
hsa-miR-141-5p	MIMAT0004598	0.911128
hsa-miR-145-5p	MIMAT0000437	1.52134
hsa-miR-147b	MIMAT0004928	1.30012
hsa-miR-148a-3p	MIMAT0000243	0.599086
hsa-miR-148a-5p	MIMAT0004549	1.66658
hsa-miR-149-5p	MIMAT0000450	2.48086
hsa-miR-151a-3p	MIMAT0000757	0.477838
hsa-miR-151a-5p	MIMAT0004697	0.372089
hsa-miR-152	MIMAT0000438	1.18459
hsa-miR-155-3p	MIMAT0004658	0.339332
hsa-miR-16-1-3p	MIMAT0004489	1.2327
hsa-miR-17-3p	MIMAT0000071	0.263294
hsa-miR-181a-3p	MIMAT0000270	1.01306
hsa-miR-182-5p	MIMAT0000259	1.11349
hsa-miR-183-5p	MIMAT0000261	0.741788
hsa-miR-187-3p	MIMAT0000262	1.04363
hsa-miR-18b-5p	MIMAT0001412	0.884779
hsa-miR-192-3p	MIMAT0004543	1.21827
hsa-miR-198	MIMAT0000228	0.385046
hsa-miR-199a-5p	MIMAT0000231	1.04874
hsa-miR-200b-3p	MIMAT0000318	0.91136
hsa-miR-200c-5p	MIMAT0004657	1.19314
hsa-miR-202-5p	MIMAT0002810	1.36703
hsa-miR-2115-3p	MIMAT0011159	0.725916
hsa-miR-215	MIMAT0000272	0.783008
hsa-miR-216a-5p	MIMAT0000273	1.16203
hsa-miR-219-1-3p	MIMAT0004567	1.85033
hsa-miR-219-2-3p	MIMAT0004675	1.1183
hsa-miR-221-3p	MIMAT0000278	1.03632
hsa-miR-222-3p	MIMAT0000279	0.487671
hsa-miR-22-3p	MIMAT0000077	1.13462
hsa-miR-23b-3p	MIMAT0000418	1.03831
hsa-miR-24-2-5p	MIMAT0004497	0.83041
hsa-miR-25-3p	MIMAT0000081	1.02117
hsa-miR-28-3p	MIMAT0004502	0.968075
hsa-miR-296-5p	MIMAT0000690	0.864574
hsa-miR-299-3p	MIMAT0000687	1.66967
hsa-miR-29b-1-5p	MIMAT0004514	1.854
hsa-miR-301a-3p	MIMAT0000688	0.452474
hsa-miR-301b	MIMAT0004958	0.632251
hsa-miR-30b-3p	MIMAT0004589	0.71401
hsa-miR-30d-3p	MIMAT0004551	1.57026
hsa-miR-3136-3p	MIMAT0019203	2.16356
hsa-miR-3138	MIMAT0015006	1.16019
hsa-miR-31-3p	MIMAT0004504	0.346097
hsa-miR-3184-3p	MIMAT0022731	0.740465
hsa-miR-320b	MIMAT0005792	0.661506
hsa-miR-323a-3p	MIMAT0000755	0.763777
hsa-miR-323a-5p	MIMAT0004696	2.60534
hsa-miR-324-5p	MIMAT0000761	0.759149
hsa-miR-331-3p	MIMAT0000760	0.876334
hsa-miR-331-5p	MIMAT0004700	0.922515
hsa-miR-335-3p	MIMAT0004703	1.69708
hsa-miR-337-5p	MIMAT0004695	0.807844
hsa-miR-339-5p	MIMAT0000764	1.19395
hsa-miR-340-5p	MIMAT0004692	0.519845
hsa-miR-3614-3p	MIMAT0017993	1.44827
hsa-miR-365a-3p	MIMAT0000710	0.910816
hsa-miR-3692-3p	MIMAT0018122	0.678125
hsa-miR-3692-5p	MIMAT0018121	2.10912
hsa-miR-372	MIMAT0000724	1.16192
hsa-miR-374a-3p	MIMAT0004688	0.769742
hsa-miR-374c-3p	MIMAT0022735	0.970594
hsa-miR-377-5p	MIMAT0004689	0.48774
hsa-miR-378c	MIMAT0016847	1.679
hsa-miR-378e	MIMAT0018927	0.831118
hsa-miR-378f	MIMAT0018932	0.373126
hsa-miR-378j	MIMAT0024612	0.56694
hsa-miR-381-3p	MIMAT0000736	0.664401
hsa-miR-3923	MIMAT0018198	0.652401
hsa-miR-3944-5p	MIMAT0019231	1.64817
hsa-miR-421	MIMAT0003339	1.26982
hsa-miR-423-3p	MIMAT0001340	1.62428
hsa-miR-424-3p	MIMAT0004749	1.32919
hsa-miR-4252	MIMAT0016886	1.85575
hsa-miR-425-3p	MIMAT0001343	1.35185
hsa-miR-429	MIMAT0001536	2.0042
hsa-miR-4299	MIMAT0016851	1.68932
hsa-miR-433	MIMAT0001627	0.509655
hsa-miR-4447	MIMAT0018966	0.630322
hsa-miR-450b-5p	MIMAT0004909	0.857727
hsa-miR-4530	MIMAT0019069	2.16653
hsa-miR-4659b-3p	MIMAT0019734	0.759868
hsa-miR-4713-5p	MIMAT0019820	1.79367
hsa-miR-4714-3p	MIMAT0019823	0.540525
hsa-miR-4721	MIMAT0019835	3.32647
hsa-miR-4764-3p	MIMAT0019915	1.49953
hsa-miR-4766-3p	MIMAT0019918	0.731171
hsa-miR-4771	MIMAT0019925	0.560517
hsa-miR-4781-3p	MIMAT0019943	1.29747
hsa-miR-483-5p	MIMAT0004761	0.381234
hsa-miR-488-3p	MIMAT0004763	2.17817
hsa-miR-493-3p	MIMAT0003161	3.04788
hsa-miR-498	MIMAT0002824	1.9021
hsa-miR-5010-5p	MIMAT0021043	1.44633
hsa-miR-501-3p	MIMAT0004774	1.95495
hsa-miR-501-5p	MIMAT0002872	4.32703
hsa-miR-503-5p	MIMAT0002874	1.20403
hsa-miR-510	MIMAT0002882	0.356324
hsa-miR-513a-5p	MIMAT0002877	1.05237
hsa-miR-515-5p	MIMAT0002826	1.66267
hsa-miR-517-5p	MIMAT0002851	0.464297
hsa-miR-517b-3p	MIMAT0002857	0.772486
hsa-miR-519c-3p	MIMAT0002832	1.01748
hsa-miR-519e-5p	MIMAT0002828	1.61045
hsa-miR-520a-5p	MIMAT0002833	1.17084
hsa-miR-520c-3p	MIMAT0002846	1.27086
hsa-miR-520f	MIMAT0002830	0.466124
hsa-miR-520h	MIMAT0002867	0.498355
hsa-miR-524-3p	MIMAT0002850	1.56361
hsa-miR-526b-5p	MIMAT0002835	1.00138
hsa-miR-532-3p	MIMAT0004780	1.03241
hsa-miR-545-5p	MIMAT0004785	0.915862
hsa-miR-548a-5p	MIMAT0004803	0.456105
hsa-miR-549a	MIMAT0003333	0.682196
hsa-miR-550a-3-5p	MIMAT0020925	1.10474
hsa-miR-5693	MIMAT0022486	2.0762
hsa-miR-5707	MIMAT0022501	0.374079
hsa-miR-572	MIMAT0003237	1.41989
hsa-miR-575	MIMAT0003240	1.28109
hsa-miR-576-3p	MIMAT0004796	1.40331
hsa-miR-576-5p	MIMAT0003241	0.885584
hsa-miR-582-3p	MIMAT0004797	0.693206
hsa-miR-591	MIMAT0003259	0.711735
hsa-miR-598	MIMAT0003266	0.875534
hsa-miR-599	MIMAT0003267	1.60685
hsa-miR-601	MIMAT0003269	0.70867
hsa-miR-6082	MIMAT0023707	1.10487
hsa-miR-611	MIMAT0003279	0.968884
hsa-miR-616-5p	MIMAT0003284	1.38225
hsa-miR-628-5p	MIMAT0004809	1.15272
hsa-miR-631	MIMAT0003300	1.21665
hsa-miR-640	MIMAT0003310	1.24902
hsa-miR-6505-3p	MIMAT0025467	1.06234
hsa-miR-6507-5p	MIMAT0025470	0.466363
hsa-miR-657	MIMAT0003335	0.532186
hsa-miR-708-3p	MIMAT0004927	0.729289
hsa-miR-767-5p	MIMAT0003882	1.09902
hsa-miR-770-5p	MIMAT0003948	1.00198
hsa-miR-876-3p	MIMAT0004925	0.596123
hsa-miR-877-5p	MIMAT0004949	0.390083
hsa-miR-888-3p	MIMAT0004917	1.10652
hsa-miR-889	MIMAT0004921	1.31472
hsa-miR-890	MIMAT0004912	0.992065
hsa-miR-922	MIMAT0004972	1.61569
hsa-miR-92b-5p	MIMAT0004792	1.28682
hsa-miR-935	MIMAT0004978	0.381049
hsa-miR-93-5p	MIMAT0000093	1.70633
hsa-miR-942	MIMAT0004985	0.393102
hsa-miR-9-5p	MIMAT0000441	1.521
hsa-miR-98-5p	MIMAT0000096	1.47023
hsa-miR-99b-5p	MIMAT0000689	1.3814

## Sheet: Table S2
Supplementary Table 2
Down-regulated miRNAs in gastric cancer in GSE33743
miRNA Name	AccessionNo	log2FC
hsa-miR-1	MIMAT0000416	-2.49845
hsa-miR-101-3p	MIMAT0000099	-2.67306
hsa-miR-103a-2-5p	MIMAT0009196	-1.56006
hsa-miR-105-5p	MIMAT0000102	-1.28129
hsa-miR-1271-5p	MIMAT0005796	-0.873025
hsa-miR-1290	MIMAT0005880	-3.1608
hsa-miR-146a-3p	MIMAT0004608	-0.339342
hsa-miR-151a-5p	MIMAT0004697	-1.84705
hsa-miR-153	MIMAT0000439	-0.574999
hsa-miR-182-3p	MIMAT0000260	-0.643207
hsa-miR-188-3p	MIMAT0004613	-0.495547
hsa-miR-190a	MIMAT0000458	-0.617539
hsa-miR-1973	MIMAT0009448	-1.90416
hsa-miR-203a	MIMAT0000264	-1.14756
hsa-miR-20b-3p	MIMAT0004752	-0.557046
hsa-miR-23a-5p	MIMAT0004496	-0.30918
hsa-miR-2964a-3p	MIMAT0019748	-1.00977
hsa-miR-29b-2-5p	MIMAT0004515	-2.58378
hsa-miR-3124-3p	MIMAT0019200	-1.00213
hsa-miR-3176	MIMAT0015053	-0.902842
hsa-miR-3202	MIMAT0015089	-1.4838
hsa-miR-328	MIMAT0000752	-0.99391
hsa-miR-33a-5p	MIMAT0000091	-1.89759
hsa-miR-3673	MIMAT0018096	-1.40797
hsa-miR-3680-3p	MIMAT0018107	-1.45175
hsa-miR-378e	MIMAT0018927	-0.672956
hsa-miR-378g	MIMAT0018937	-1.05796
hsa-miR-382-5p	MIMAT0000737	-1.3748
hsa-miR-3922-5p	MIMAT0019227	-1.32453
hsa-miR-410	MIMAT0002171	-0.878019
hsa-miR-422a	MIMAT0001339	-2.44923
hsa-miR-4514	MIMAT0019051	-0.302679
hsa-miR-451a	MIMAT0001631	-2.53368
hsa-miR-4665-5p	MIMAT0019739	-0.705874
hsa-miR-483-3p	MIMAT0002173	-0.316807
hsa-miR-489	MIMAT0002805	-0.652024
hsa-miR-5010-5p	MIMAT0021043	-2.82826
hsa-miR-502-3p	MIMAT0004775	-1.51927
hsa-miR-513a-3p	MIMAT0004777	-0.568227
hsa-miR-516b-3p	MIMAT0002860	-1.63388
hsa-miR-518c-3p	MIMAT0002848	-0.811027
hsa-miR-519b-3p	MIMAT0002837	-2.21047
hsa-miR-519d	MIMAT0002853	-1.02184
hsa-miR-519e-3p	MIMAT0002829	-1.00184
hsa-miR-520d-5p	MIMAT0002855	-0.31603
hsa-miR-548e	MIMAT0005874	-0.598575
hsa-miR-5581-3p	MIMAT0022276	-0.806708
hsa-miR-567	MIMAT0003231	-2.18927
hsa-miR-582-5p	MIMAT0003247	-1.1128
hsa-miR-589-3p	MIMAT0003256	-0.440235
hsa-miR-593-3p	MIMAT0004802	-0.978904
hsa-miR-604	MIMAT0003272	-0.60711
hsa-miR-6126	MIMAT0024599	-0.895276
hsa-miR-7-1-3p	MIMAT0004553	-1.47026
hsa-miR-765	MIMAT0003945	-0.560934
hsa-miR-9-5p	MIMAT0000441	-2.72577

## Sheet: Table S3
Supplementary Table 3
Up-regulated miRNAs in gastric cancer in GSE30070
miRNA Name	AccessionNo	log2FC
hsa-let-7i-5p	MIMAT0000415	0.276613
hsa-miR-103b	MIMAT0007402	0.256718
hsa-miR-106a-5p	MIMAT0000103	0.681649
hsa-miR-106b-5p	MIMAT0000680	0.949333
hsa-miR-107	MIMAT0000104	0.255864
hsa-miR-124-3p	MIMAT0000422	0.443779
hsa-miR-129-5p	MIMAT0000242	0.353898
hsa-miR-130b-3p	MIMAT0000691	0.411922
hsa-miR-134	MIMAT0000447	0.380341
hsa-miR-135b-5p	MIMAT0000758	0.247673
hsa-miR-144-3p	MIMAT0000436	1.59056
hsa-miR-151a-3p	MIMAT0000757	0.319731
hsa-miR-15a-5p	MIMAT0000068	1.32231
hsa-miR-15b-5p	MIMAT0000417	0.0933815
hsa-miR-17-5p	MIMAT0000070	0.697047
hsa-miR-181a-5p	MIMAT0000256	0.276752
hsa-miR-181b-5p	MIMAT0000257	0.121042
hsa-miR-181d	MIMAT0002821	0.220746
hsa-miR-182-5p	MIMAT0000259	0.332878
hsa-miR-183-5p	MIMAT0000261	0.558165
hsa-miR-185-5p	MIMAT0000455	0.360555
hsa-miR-187-3p	MIMAT0000262	0.10559
hsa-miR-188-5p	MIMAT0000457	0.064664
hsa-miR-18a-5p	MIMAT0000072	1.10043
hsa-miR-18b-5p	MIMAT0001412	0.332937
hsa-miR-191-5p	MIMAT0000440	0.416751
hsa-miR-193a-3p	MIMAT0000459	0.127362
hsa-miR-196a-5p	MIMAT0000226	0.442987
hsa-miR-196b-5p	MIMAT0001080	0.479939
hsa-miR-19a-3p	MIMAT0000073	0.834147
hsa-miR-19b-3p	MIMAT0000074	0.525482
hsa-miR-205-5p	MIMAT0000266	1.31122
hsa-miR-20a-5p	MIMAT0000075	0.385657
hsa-miR-20b-5p	MIMAT0001413	0.383561
hsa-miR-210	MIMAT0000267	0.113016
hsa-miR-21-5p	MIMAT0000076	0.52594
hsa-miR-221-3p	MIMAT0000278	0.435226
hsa-miR-222-3p	MIMAT0000279	0.284563
hsa-miR-223-3p	MIMAT0000280	0.332756
hsa-miR-22-3p	MIMAT0000077	0.0729069
hsa-miR-224-5p	MIMAT0000281	0.513355
hsa-miR-25-3p	MIMAT0000081	0.824336
hsa-miR-2964a-3p	MIMAT0019748	0.0389957
hsa-miR-301a-3p	MIMAT0000688	0.892554
hsa-miR-302a-5p	MIMAT0000683	0.0800632
hsa-miR-302c-5p	MIMAT0000716	0.539208
hsa-miR-302d-3p	MIMAT0000718	0.25202
hsa-miR-320a	MIMAT0000510	0.100511
hsa-miR-323a-3p	MIMAT0000755	0.515471
hsa-miR-324-5p	MIMAT0000761	0.331601
hsa-miR-325	MIMAT0000771	0.490326
hsa-miR-33a-5p	MIMAT0000091	0.171659
hsa-miR-363-5p	MIMAT0003385	0.216539
hsa-miR-371a-3p	MIMAT0000723	1.06425
hsa-miR-372	MIMAT0000724	1.15553
hsa-miR-3972	MIMAT0019357	0.375136
hsa-miR-409-5p	MIMAT0001638	0.453088
hsa-miR-412	MIMAT0002170	0.674507
hsa-miR-421	MIMAT0003339	0.26085
hsa-miR-424-5p	MIMAT0001341	0.783947
hsa-miR-425-5p	MIMAT0003393	0.448484
hsa-miR-431-5p	MIMAT0001625	0.145776
hsa-miR-451a	MIMAT0001631	1.75109
hsa-miR-452-5p	MIMAT0001635	0.107767
hsa-miR-483-3p	MIMAT0002173	0.0763032
hsa-miR-484	MIMAT0002174	0.127136
hsa-miR-486-5p	MIMAT0002177	0.306006
hsa-miR-499b-3p	MIMAT0019898	0.116447
hsa-miR-501-5p	MIMAT0002872	0.104356
hsa-miR-503-5p	MIMAT0002874	0.861892
hsa-miR-511	MIMAT0002808	0.0765625
hsa-miR-516b-3p	MIMAT0002860	0.464559
hsa-miR-550a-3p	MIMAT0003257	0.116039
hsa-miR-552	MIMAT0003215	0.745006
hsa-miR-556-5p	MIMAT0003220	0.955524
hsa-miR-563	MIMAT0003227	0.145542
hsa-miR-569	MIMAT0003234	0.0413083
hsa-miR-585	MIMAT0003250	0.0945375
hsa-miR-606	MIMAT0003274	0.0466771
hsa-miR-615-3p	MIMAT0003283	0.130829
hsa-miR-632	MIMAT0003302	0.0840108
hsa-miR-644a	MIMAT0003314	0.398316
hsa-miR-645	MIMAT0003315	0.497786
hsa-miR-658	MIMAT0003336	0.210174
hsa-miR-659-3p	MIMAT0003337	0.0927078
hsa-miR-670	MIMAT0010357	0.7203
hsa-miR-766-3p	MIMAT0003888	0.381939
hsa-miR-767-5p	MIMAT0003882	0.556756
hsa-miR-769-5p	MIMAT0003886	0.386899
hsa-miR-802	MIMAT0004185	0.0413243
hsa-miR-92a-3p	MIMAT0000092	0.437985
hsa-miR-93-5p	MIMAT0000093	0.604413
hsa-miR-95	MIMAT0000094	0.216004
hsa-miR-96-5p	MIMAT0000095	0.518684

## Sheet: Table S4
Supplementary Table 4
Down-regulated miRNAs in gastric cancer in GSE30070
miRNA Name	AccessionNo	log2FC
hsa-let-7a-5p	MIMAT0000062	-0.410871
hsa-let-7c	MIMAT0000064	-0.339807
hsa-let-7f-5p	MIMAT0000067	-0.446675
hsa-let-7g-5p	MIMAT0000414	-0.347522
hsa-miR-1	MIMAT0000416	-1.36858
hsa-miR-125a-5p	MIMAT0000443	-0.316226
hsa-miR-127-3p	MIMAT0000446	-0.132222
hsa-miR-132-3p	MIMAT0000426	-0.466803
hsa-miR-133a	MIMAT0000427	-1.16728
hsa-miR-133b	MIMAT0000770	-1.08896
hsa-miR-135a-5p	MIMAT0000428	-0.958601
hsa-miR-140-5p	MIMAT0000431	-0.1284
hsa-miR-143-3p	MIMAT0000435	-0.53427
hsa-miR-145-5p	MIMAT0000437	-0.46383
hsa-miR-146a-5p	MIMAT0000449	-1.3392
hsa-miR-146b-5p	MIMAT0002809	-0.403277
hsa-miR-1471	MIMAT0007349	-0.68497
hsa-miR-148a-3p	MIMAT0000243	-1.00299
hsa-miR-150-5p	MIMAT0000451	-0.992197
hsa-miR-152	MIMAT0000438	-0.103568
hsa-miR-155-5p	MIMAT0000646	-0.18187
hsa-miR-15a-5p	MIMAT0000068	-0.454598
hsa-miR-186-5p	MIMAT0000456	-0.332633
hsa-miR-1909-3p	MIMAT0007883	-0.53805
hsa-miR-195-5p	MIMAT0000461	-0.32127
hsa-miR-199b-5p	MIMAT0000263	-0.549932
hsa-miR-203a	MIMAT0000264	-0.968743
hsa-miR-204-5p	MIMAT0000265	-1.35573
hsa-miR-212-3p	MIMAT0000269	-0.284576
hsa-miR-215	MIMAT0000272	-0.19307
hsa-miR-26a-5p	MIMAT0000082	-0.478932
hsa-miR-26b-5p	MIMAT0000083	-0.197147
hsa-miR-28-5p	MIMAT0000085	-0.25581
hsa-miR-29c-3p	MIMAT0000681	-0.933612
hsa-miR-30a-5p	MIMAT0000087	-0.0925871
hsa-miR-30c-5p	MIMAT0000244	-0.347131
hsa-miR-30d-5p	MIMAT0000245	-0.0782707
hsa-miR-31-5p	MIMAT0000089	-0.158976
hsa-miR-335-5p	MIMAT0000765	-0.106806
hsa-miR-342-3p	MIMAT0000753	-0.146275
hsa-miR-34a-5p	MIMAT0000255	-0.338935
hsa-miR-34b-5p	MIMAT0000685	-0.58343
hsa-miR-361-5p	MIMAT0000703	-0.238848
hsa-miR-365a-3p	MIMAT0000710	-0.326573
hsa-miR-375	MIMAT0000728	-1.7478
hsa-miR-381-3p	MIMAT0000736	-0.501628
hsa-miR-3927-5p	MIMAT0022970	-0.385543
hsa-miR-422a	MIMAT0001339	-0.228519
hsa-miR-493-5p	MIMAT0002813	-0.0848488
hsa-miR-494	MIMAT0002816	-0.217334
hsa-miR-497-5p	MIMAT0002820	-0.757394
hsa-miR-504	MIMAT0002875	-0.04733
hsa-miR-506-3p	MIMAT0002878	-0.54381
hsa-miR-539-5p	MIMAT0003163	-0.0970893
hsa-miR-544a	MIMAT0003164	-0.0285121
hsa-miR-545-3p	MIMAT0003165	-0.196011
hsa-miR-551b-3p	MIMAT0003233	-0.636598
hsa-miR-564	MIMAT0003228	-0.382595
hsa-miR-575	MIMAT0003240	-0.110535
hsa-miR-601	MIMAT0003269	-0.498794
hsa-miR-602	MIMAT0003270	-0.407862
hsa-miR-605	MIMAT0003273	-0.504008
hsa-miR-607	MIMAT0003275	-0.0283597
hsa-miR-617	MIMAT0003286	-0.0566263
hsa-miR-621	MIMAT0003290	-0.2857
hsa-miR-625-3p	MIMAT0004808	-0.831888
hsa-miR-626	MIMAT0003295	-0.370336
hsa-miR-642a-5p	MIMAT0003312	-0.758266
hsa-miR-650	MIMAT0003320	-0.88823
hsa-miR-660-5p	MIMAT0003338	-0.131876
hsa-miR-661	MIMAT0003324	-0.100297
hsa-miR-770-5p	MIMAT0003948	-0.325741

## Sheet: Table S5
Supplementary Table 5
Up-regulated miRNAs in gastric cancer in GSE23739
miRNA Name	AccessionNo	log2FC
hsa-let-7a-5p	MIMAT0000062	2.12666
hsa-let-7b-5p	MIMAT0000063	0.81238
hsa-let-7c	MIMAT0000064	1.12005
hsa-let-7d-5p	MIMAT0000065	1.98426
hsa-let-7e-5p	MIMAT0000066	2.02686
hsa-let-7f-5p	MIMAT0000067	2.19337
hsa-miR-15a-5p	MIMAT0000068	2.31428
hsa-miR-16-5p	MIMAT0000069	2.48602
hsa-miR-17-5p	MIMAT0000070	1.24315
hsa-miR-17-3p	MIMAT0000071	0.815182
hsa-miR-18a-5p	MIMAT0000072	2.09898
hsa-miR-19a-3p	MIMAT0000073	2.07424
hsa-miR-19b-3p	MIMAT0000074	1.29303
hsa-miR-20a-5p	MIMAT0000075	2.37641
hsa-miR-21-5p	MIMAT0000076	2.39293
hsa-miR-23a-3p	MIMAT0000078	1.83854
hsa-miR-24-1-5p	MIMAT0000079	1.27111
hsa-miR-24-3p	MIMAT0000080	1.37732
hsa-miR-25-3p	MIMAT0000081	1.24553
hsa-miR-26b-5p	MIMAT0000083	1.42149
hsa-miR-27a-3p	MIMAT0000084	1.9289
hsa-miR-28-5p	MIMAT0000085	1.41271
hsa-miR-29a-3p	MIMAT0000086	0.971829
hsa-miR-32-5p	MIMAT0000090	1.12699
hsa-miR-33a-5p	MIMAT0000091	0.715246
hsa-miR-92a-3p	MIMAT0000092	0.763103
hsa-miR-93-5p	MIMAT0000093	1.59497
hsa-miR-95	MIMAT0000094	1.90027
hsa-miR-96-5p	MIMAT0000095	1.91831
hsa-miR-98-5p	MIMAT0000096	2.44417
hsa-miR-99a-5p	MIMAT0000097	1.4408
hsa-miR-100-5p	MIMAT0000098	1.56465
hsa-miR-101-3p	MIMAT0000099	0.875391
hsa-miR-29b-3p	MIMAT0000100	1.67416
hsa-miR-103a-3p	MIMAT0000101	1.91616
hsa-miR-105-5p	MIMAT0000102	1.98699
hsa-miR-107	MIMAT0000104	1.87992
hsa-miR-192-5p	MIMAT0000222	2.41713
hsa-miR-196a-5p	MIMAT0000226	1.52003
hsa-miR-199a-5p	MIMAT0000231	1.74292
hsa-miR-199a-3p	MIMAT0000232	2.87214
hsa-miR-147a	MIMAT0000251	1.30492
hsa-miR-7-5p	MIMAT0000252	2.07566
hsa-miR-10a-5p	MIMAT0000253	1.57566
hsa-miR-10b-5p	MIMAT0000254	1.29828
hsa-miR-34a-5p	MIMAT0000255	1.99489
hsa-miR-181a-5p	MIMAT0000256	0.889121
hsa-miR-181b-5p	MIMAT0000257	0.766779
hsa-miR-181c-5p	MIMAT0000258	0.956796
hsa-miR-183-5p	MIMAT0000261	0.881044
hsa-miR-199b-5p	MIMAT0000263	1.65568
hsa-miR-203a	MIMAT0000264	1.36485
hsa-miR-205-5p	MIMAT0000266	1.40549
hsa-miR-211-5p	MIMAT0000268	1.55243
hsa-miR-212-3p	MIMAT0000269	0.813828
hsa-miR-181a-3p	MIMAT0000270	1.13681
hsa-miR-214-3p	MIMAT0000271	2.33506
hsa-miR-215	MIMAT0000272	2.05727
hsa-miR-216a-5p	MIMAT0000273	2.0097
hsa-miR-218-5p	MIMAT0000275	1.58738
hsa-miR-219-5p	MIMAT0000276	0.911696
hsa-miR-221-3p	MIMAT0000278	1.43698
hsa-miR-223-3p	MIMAT0000280	1.93648
hsa-miR-224-5p	MIMAT0000281	1.45894
hsa-miR-200b-3p	MIMAT0000318	1.66431
hsa-let-7g-5p	MIMAT0000414	1.5389
hsa-let-7i-5p	MIMAT0000415	2.44974
hsa-miR-1	MIMAT0000416	1.48696
hsa-miR-15b-5p	MIMAT0000417	1.06279
hsa-miR-23b-3p	MIMAT0000418	1.12435
hsa-miR-27b-3p	MIMAT0000419	1.73092
hsa-miR-30b-5p	MIMAT0000420	0.933029
hsa-miR-122-5p	MIMAT0000421	0.984911
hsa-miR-125b-5p	MIMAT0000423	1.22
hsa-miR-128	MIMAT0000424	1.01803
hsa-miR-130a-3p	MIMAT0000425	1.30981
hsa-miR-132-3p	MIMAT0000426	1.11206
hsa-miR-140-5p	MIMAT0000431	1.42824
hsa-miR-142-5p	MIMAT0000433	1.07486
hsa-miR-142-3p	MIMAT0000434	2.16455
hsa-miR-143-3p	MIMAT0000435	1.27134
hsa-miR-152	MIMAT0000438	0.772546
hsa-miR-191-5p	MIMAT0000440	2.14031
hsa-miR-9-3p	MIMAT0000442	1.21053
hsa-miR-125a-5p	MIMAT0000443	1.47626
hsa-miR-126-5p	MIMAT0000444	1.0338
hsa-miR-126-3p	MIMAT0000445	1.30884
hsa-miR-146a-5p	MIMAT0000449	1.20032
hsa-miR-149-5p	MIMAT0000450	0.848395
hsa-miR-150-5p	MIMAT0000451	1.45736
hsa-miR-154-5p	MIMAT0000452	0.84254
hsa-miR-154-3p	MIMAT0000453	1.32244
hsa-miR-185-5p	MIMAT0000455	0.895445
hsa-miR-194-5p	MIMAT0000460	0.938293
hsa-miR-195-5p	MIMAT0000461	1.423
hsa-miR-320a	MIMAT0000510	0.429432
hsa-miR-200c-3p	MIMAT0000617	0.949718
hsa-miR-155-5p	MIMAT0000646	1.65785
hsa-miR-106b-5p	MIMAT0000680	1.30175
hsa-miR-200a-3p	MIMAT0000682	1.82129
hsa-miR-34b-5p	MIMAT0000685	1.13005
hsa-miR-34c-5p	MIMAT0000686	1.16049
hsa-miR-301a-3p	MIMAT0000688	2.07955
hsa-miR-130b-3p	MIMAT0000691	0.483949
hsa-miR-361-5p	MIMAT0000703	1.01843
hsa-miR-362-5p	MIMAT0000705	1.49942
hsa-miR-367-3p	MIMAT0000719	0.967061
hsa-miR-369-3p	MIMAT0000721	1.52907
hsa-miR-373-5p	MIMAT0000725	0.977423
hsa-miR-374a-5p	MIMAT0000727	1.08756
hsa-miR-377-3p	MIMAT0000730	0.920705
hsa-miR-379-5p	MIMAT0000733	0.883412
hsa-miR-380-5p	MIMAT0000734	2.00649
hsa-miR-382-5p	MIMAT0000737	1.08998
hsa-miR-340-3p	MIMAT0000750	1.21955
hsa-miR-328	MIMAT0000752	1.68118
hsa-miR-342-3p	MIMAT0000753	0.67952
hsa-miR-326	MIMAT0000756	0.584134
hsa-miR-151a-3p	MIMAT0000757	0.47235
hsa-miR-135b-5p	MIMAT0000758	1.81571
hsa-miR-148b-3p	MIMAT0000759	1.05219
hsa-miR-331-3p	MIMAT0000760	1.78053
hsa-miR-324-5p	MIMAT0000761	1.1993
hsa-miR-324-3p	MIMAT0000762	0.456107
hsa-miR-338-3p	MIMAT0000763	1.37136
hsa-miR-196b-5p	MIMAT0001080	1.5319
hsa-miR-424-5p	MIMAT0001341	1.22047
hsa-miR-425-3p	MIMAT0001343	0.615919
hsa-miR-18b-5p	MIMAT0001412	2.15677
hsa-miR-20b-5p	MIMAT0001413	2.56935
hsa-miR-429	MIMAT0001536	1.06158
hsa-miR-449a	MIMAT0001541	1.07219
hsa-miR-450a-5p	MIMAT0001545	1.08453
hsa-miR-191-3p	MIMAT0001618	0.815462
hsa-miR-200a-5p	MIMAT0001620	0.848877
hsa-miR-431-5p	MIMAT0001625	0.989211
hsa-miR-451a	MIMAT0001631	1.79308
hsa-miR-452-5p	MIMAT0001635	1.3833
hsa-miR-409-5p	MIMAT0001638	0.787272
hsa-miR-409-3p	MIMAT0001639	0.970489
hsa-miR-410	MIMAT0002171	1.38051
hsa-miR-376b-3p	MIMAT0002172	1.3869
hsa-miR-483-3p	MIMAT0002173	1.7404
hsa-miR-485-3p	MIMAT0002176	1.61618
hsa-miR-488-5p	MIMAT0002804	1.64325
hsa-miR-491-5p	MIMAT0002807	1.38105
hsa-miR-146b-5p	MIMAT0002809	1.78263
hsa-miR-493-5p	MIMAT0002813	1.08988
hsa-miR-496	MIMAT0002818	1.7347
hsa-miR-512-5p	MIMAT0002822	1.26462
hsa-miR-515-3p	MIMAT0002827	1.35225
hsa-miR-520f	MIMAT0002830	1.01446
hsa-miR-519c-3p	MIMAT0002832	1.0732
hsa-miR-525-5p	MIMAT0002838	0.964631
hsa-miR-520c-3p	MIMAT0002846	0.959968
hsa-miR-518c-5p	MIMAT0002847	1.25626
hsa-miR-518c-3p	MIMAT0002848	1.75937
hsa-miR-524-3p	MIMAT0002850	1.18378
hsa-miR-517-5p	MIMAT0002851	0.897412
hsa-miR-519d	MIMAT0002853	0.91887
hsa-miR-521	MIMAT0002854	1.17801
hsa-miR-517b-3p	MIMAT0002857	1.07439
hsa-miR-518a-3p	MIMAT0002863	1.19381
hsa-miR-517c-3p	MIMAT0002866	1.14487
hsa-miR-522-3p	MIMAT0002868	0.924454
hsa-miR-500a-3p	MIMAT0002871	0.407002
hsa-miR-501-5p	MIMAT0002872	0.768336
hsa-miR-502-5p	MIMAT0002873	0.89125
hsa-miR-503-5p	MIMAT0002874	0.77554
hsa-miR-505-3p	MIMAT0002876	0.901037
hsa-miR-532-5p	MIMAT0002888	0.858376
hsa-miR-299-5p	MIMAT0002890	1.52307
hsa-miR-455-5p	MIMAT0003150	0.813577
hsa-miR-539-5p	MIMAT0003163	1.00654
hsa-miR-544a	MIMAT0003164	1.08578
hsa-miR-545-3p	MIMAT0003165	0.827345
hsa-miR-552	MIMAT0003215	1.91452
hsa-miR-553	MIMAT0003216	1.33088
hsa-miR-558	MIMAT0003222	1.32657
hsa-miR-559	MIMAT0003223	1.88623
hsa-miR-561-3p	MIMAT0003225	0.924639
hsa-miR-574-3p	MIMAT0003239	0.859737
hsa-miR-581	MIMAT0003246	1.96242
hsa-miR-586	MIMAT0003252	0.817331
hsa-miR-587	MIMAT0003253	1.07038
hsa-miR-588	MIMAT0003255	1.49133
hsa-miR-550a-3p	MIMAT0003257	1.27072
hsa-miR-590-5p	MIMAT0003258	1.84391
hsa-miR-593-5p	MIMAT0003261	1.4255
hsa-miR-604	MIMAT0003272	1.87177
hsa-miR-605	MIMAT0003273	0.975605
hsa-miR-607	MIMAT0003275	1.58388
hsa-miR-609	MIMAT0003277	1.2837
hsa-miR-613	MIMAT0003281	1.58325
hsa-miR-615-3p	MIMAT0003283	2.08391
hsa-miR-616-5p	MIMAT0003284	1.62641
hsa-miR-548c-3p	MIMAT0003285	1.59905
hsa-miR-619	MIMAT0003288	1.88858
hsa-miR-620	MIMAT0003289	1.9482
hsa-miR-624-5p	MIMAT0003293	1.4222
hsa-miR-625-5p	MIMAT0003294	1.26657
hsa-miR-626	MIMAT0003295	1.54295
hsa-miR-627	MIMAT0003296	0.778298
hsa-miR-629-3p	MIMAT0003298	1.58481
hsa-miR-630	MIMAT0003299	0.841702
hsa-miR-633	MIMAT0003303	1.89205
hsa-miR-636	MIMAT0003306	0.496648
hsa-miR-640	MIMAT0003310	1.76339
hsa-miR-641	MIMAT0003311	1.39819
hsa-miR-645	MIMAT0003315	1.16508
hsa-miR-646	MIMAT0003316	1.38378
hsa-miR-647	MIMAT0003317	1.69627
hsa-miR-652-3p	MIMAT0003322	1.12811
hsa-miR-663a	MIMAT0003326	0.506709
hsa-miR-411-5p	MIMAT0003329	1.09998
hsa-miR-660-5p	MIMAT0003338	1.00799
hsa-miR-421	MIMAT0003339	1.11351
hsa-miR-542-5p	MIMAT0003340	0.840373
hsa-miR-376a-5p	MIMAT0003386	1.20525
hsa-miR-542-3p	MIMAT0003389	1.15255
hsa-miR-425-5p	MIMAT0003393	1.47822
hsa-miR-758-3p	MIMAT0003879	2.30551
hsa-miR-767-5p	MIMAT0003882	1.47173
hsa-miR-767-3p	MIMAT0003883	1.19031
hsa-miR-454-5p	MIMAT0003884	1.43811
hsa-miR-454-3p	MIMAT0003885	1.12023
hsa-miR-769-5p	MIMAT0003886	0.58946
hsa-miR-766-3p	MIMAT0003888	0.761816
hsa-let-7a-3p	MIMAT0004481	1.71606
hsa-let-7b-3p	MIMAT0004482	1.10134
hsa-let-7d-3p	MIMAT0004484	1.17937
hsa-let-7e-3p	MIMAT0004485	1.0861
hsa-let-7f-2-3p	MIMAT0004487	1.0849
hsa-miR-15a-3p	MIMAT0004488	1.04054
hsa-miR-19b-1-5p	MIMAT0004491	1.15858
hsa-miR-20a-3p	MIMAT0004493	1.0513
hsa-miR-21-3p	MIMAT0004494	0.561876
hsa-miR-22-5p	MIMAT0004495	0.736627
hsa-miR-23a-5p	MIMAT0004496	0.555731
hsa-miR-24-2-5p	MIMAT0004497	3.68837
hsa-miR-25-5p	MIMAT0004498	1.12228
hsa-miR-31-3p	MIMAT0004504	1.10722
hsa-miR-32-3p	MIMAT0004505	1.1607
hsa-miR-92a-1-5p	MIMAT0004507	1.46821
hsa-miR-96-3p	MIMAT0004510	1.22427
hsa-miR-99a-3p	MIMAT0004511	1.59763
hsa-miR-100-3p	MIMAT0004512	1.4906
hsa-miR-101-5p	MIMAT0004513	1.28155
hsa-miR-29b-1-5p	MIMAT0004514	1.09292
hsa-miR-16-2-3p	MIMAT0004518	1.0198
hsa-miR-192-3p	MIMAT0004543	1.59242
hsa-miR-148a-5p	MIMAT0004549	1.14923
hsa-miR-7-1-3p	MIMAT0004553	1.40263
hsa-miR-7-2-3p	MIMAT0004554	2.12542
hsa-miR-10a-3p	MIMAT0004555	1.20133
hsa-miR-34a-3p	MIMAT0004557	1.22739
hsa-miR-181a-2-3p	MIMAT0004558	1.08229
hsa-miR-181c-3p	MIMAT0004559	0.854178
hsa-miR-183-3p	MIMAT0004560	2.16556
hsa-miR-196a-3p	MIMAT0004562	1.89732
hsa-miR-214-5p	MIMAT0004564	1.81414
hsa-miR-219-1-3p	MIMAT0004567	2.19329
hsa-miR-221-5p	MIMAT0004568	0.936781
hsa-miR-223-5p	MIMAT0004570	1.02899
hsa-miR-200b-5p	MIMAT0004571	0.694781
hsa-let-7i-3p	MIMAT0004585	0.998126
hsa-miR-15b-3p	MIMAT0004586	1.34214
hsa-miR-30b-3p	MIMAT0004589	0.952343
hsa-miR-122-3p	MIMAT0004590	1.1844
hsa-miR-124-5p	MIMAT0004591	1.8813
hsa-miR-130a-5p	MIMAT0004593	1.05932
hsa-miR-132-5p	MIMAT0004594	0.98756
hsa-miR-141-5p	MIMAT0004598	1.20059
hsa-miR-144-5p	MIMAT0004600	1.44586
hsa-miR-145-3p	MIMAT0004601	1.28985
hsa-miR-127-5p	MIMAT0004604	1.61514
hsa-miR-138-1-3p	MIMAT0004607	1.44049
hsa-miR-150-3p	MIMAT0004610	0.498143
hsa-miR-188-3p	MIMAT0004613	0.882127
hsa-miR-200c-5p	MIMAT0004657	0.683742
hsa-miR-155-3p	MIMAT0004658	1.28564
hsa-miR-194-3p	MIMAT0004671	0.772265
hsa-miR-106b-3p	MIMAT0004672	1.12611
hsa-miR-219-2-3p	MIMAT0004675	1.16935
hsa-miR-34b-3p	MIMAT0004676	1.06888
hsa-miR-362-3p	MIMAT0004683	0.968064
hsa-miR-377-5p	MIMAT0004689	0.907198
hsa-miR-340-5p	MIMAT0004692	1.01664
hsa-miR-342-5p	MIMAT0004694	1.16073
hsa-miR-337-5p	MIMAT0004695	0.890366
hsa-miR-151a-5p	MIMAT0004697	0.981234
hsa-miR-339-3p	MIMAT0004702	1.16562
hsa-miR-335-3p	MIMAT0004703	1.08009
hsa-miR-423-5p	MIMAT0004748	0.451538
hsa-miR-486-3p	MIMAT0004762	1.15411
hsa-miR-491-3p	MIMAT0004765	1.99489
hsa-miR-499a-3p	MIMAT0004772	1.89967
hsa-miR-502-3p	MIMAT0004775	0.466617
hsa-miR-505-5p	MIMAT0004776	1.07066
hsa-miR-513a-3p	MIMAT0004777	0.844565
hsa-miR-508-5p	MIMAT0004778	1.64802
hsa-miR-455-3p	MIMAT0004784	1.79648
hsa-miR-582-3p	MIMAT0004797	1.0709
hsa-miR-550a-5p	MIMAT0004800	0.723555
hsa-miR-615-5p	MIMAT0004804	3.16876
hsa-miR-628-5p	MIMAT0004809	1.25306
hsa-miR-629-5p	MIMAT0004810	1.46382
hsa-miR-33b-3p	MIMAT0004811	0.691363
hsa-miR-548d-5p	MIMAT0004812	1.06321
hsa-miR-654-3p	MIMAT0004814	1.09686
hsa-miR-891a	MIMAT0004902	1.1016
hsa-miR-300	MIMAT0004903	1.15582
hsa-miR-888-5p	MIMAT0004916	2.32605
hsa-miR-892b	MIMAT0004918	0.871639
hsa-miR-147b	MIMAT0004928	0.892591
hsa-miR-190b	MIMAT0004929	1.2082
hsa-miR-744-5p	MIMAT0004945	0.8482
hsa-miR-885-5p	MIMAT0004947	1.10634
hsa-miR-877-3p	MIMAT0004950	1.32804
hsa-miR-887	MIMAT0004951	0.70976
hsa-miR-301b	MIMAT0004958	1.2249
hsa-miR-216b	MIMAT0004959	1.62809
hsa-miR-933	MIMAT0004976	0.531487
hsa-miR-934	MIMAT0004977	1.32037
hsa-miR-937-3p	MIMAT0004980	1.98607
hsa-miR-941	MIMAT0004984	3.22751
hsa-miR-944	MIMAT0004987	1.40155
hsa-miR-518a-5p	MIMAT0005457	1.49567
hsa-miR-1224-3p	MIMAT0005459	1.91413
hsa-miR-1227-3p	MIMAT0005580	1.30671
hsa-miR-1228-5p	MIMAT0005582	1.39995
hsa-miR-1231	MIMAT0005586	1.42496
hsa-miR-1238-3p	MIMAT0005593	0.418386

## Sheet: Table S6
Supplementary Table 6
Down-regulated miRNAs in gastric cancer in GSE23739
miRNA Name	AccessionNo	log2FC
hsa-miR-26a-5p	MIMAT0000082	-0.88846
hsa-miR-30a-5p	MIMAT0000087	-0.539694
hsa-miR-30a-3p	MIMAT0000088	-0.971828
hsa-miR-31-5p	MIMAT0000089	-1.1122
hsa-miR-198	MIMAT0000228	-0.565393
hsa-miR-129-5p	MIMAT0000242	-1.32054
hsa-miR-30d-5p	MIMAT0000245	-0.601015
hsa-miR-139-5p	MIMAT0000250	-1.04107
hsa-miR-183-5p	MIMAT0000261	-1.51912
hsa-miR-204-5p	MIMAT0000265	-1.6971
hsa-miR-222-3p	MIMAT0000279	-0.779188
hsa-miR-137	MIMAT0000429	-1.54301
hsa-miR-145-5p	MIMAT0000437	-1.35671
hsa-miR-191-5p	MIMAT0000440	-1.77732
hsa-miR-134	MIMAT0000447	-0.567597
hsa-miR-184	MIMAT0000454	-1.06907
hsa-miR-188-5p	MIMAT0000457	-0.797276
hsa-miR-302b-5p	MIMAT0000714	-1.65454
hsa-miR-302c-5p	MIMAT0000716	-1.31485
hsa-miR-302c-3p	MIMAT0000717	-1.15436
hsa-miR-302d-3p	MIMAT0000718	-2.20275
hsa-miR-369-3p	MIMAT0000721	-1.14905
hsa-miR-370	MIMAT0000722	-1.3741
hsa-miR-375	MIMAT0000728	-1.35783
hsa-miR-378a-5p	MIMAT0000731	-0.851017
hsa-miR-378a-3p	MIMAT0000732	-0.794325
hsa-miR-380-5p	MIMAT0000734	-1.79034
hsa-miR-342-3p	MIMAT0000753	-0.714553
hsa-miR-337-3p	MIMAT0000754	-1.05705
hsa-miR-325	MIMAT0000771	-1.39786
hsa-miR-345-5p	MIMAT0000772	-1.07518
hsa-miR-384	MIMAT0001075	-1.0661
hsa-miR-433	MIMAT0001627	-2.13814
hsa-miR-329	MIMAT0001629	-1.39434
hsa-miR-452-3p	MIMAT0001636	-1.6994
hsa-miR-486-5p	MIMAT0002177	-0.99298
hsa-miR-489	MIMAT0002805	-1.47763
hsa-miR-202-3p	MIMAT0002811	-0.82311
hsa-miR-492	MIMAT0002812	-1.15455
hsa-miR-494	MIMAT0002816	-2.49672
hsa-miR-496	MIMAT0002818	-2.64218
hsa-miR-193b-3p	MIMAT0002819	-1.42274
hsa-miR-512-5p	MIMAT0002822	-1.89502
hsa-miR-520e	MIMAT0002825	-1.35574
hsa-miR-515-5p	MIMAT0002826	-1.98666
hsa-miR-520f	MIMAT0002830	-1.12723
hsa-miR-525-5p	MIMAT0002838	-1.63393
hsa-miR-518f-3p	MIMAT0002842	-1.51394
hsa-miR-520b	MIMAT0002843	-0.906864
hsa-miR-518c-3p	MIMAT0002848	-1.62005
hsa-miR-524-3p	MIMAT0002850	-1.2328
hsa-miR-521	MIMAT0002854	-1.31523
hsa-miR-517b-3p	MIMAT0002857	-1.1447
hsa-miR-516b-5p	MIMAT0002859	-0.920292
hsa-miR-517c-3p	MIMAT0002866	-1.40583
hsa-miR-522-3p	MIMAT0002868	-0.842098
hsa-miR-504	MIMAT0002875	-1.34633
hsa-miR-513a-5p	MIMAT0002877	-2.70105
hsa-miR-507	MIMAT0002879	-1.65177
hsa-miR-545-3p	MIMAT0003165	-1.19808
hsa-miR-553	MIMAT0003216	-1.05566
hsa-miR-564	MIMAT0003228	-1.43821
hsa-miR-570-3p	MIMAT0003235	-1.77705
hsa-miR-571	MIMAT0003236	-1.52985
hsa-miR-572	MIMAT0003237	-1.38375
hsa-miR-575	MIMAT0003240	-0.833557
hsa-miR-581	MIMAT0003246	-2.1053
hsa-miR-584-5p	MIMAT0003249	-0.847222
hsa-miR-589-3p	MIMAT0003256	-3.8451
hsa-miR-593-5p	MIMAT0003261	-2.80201
hsa-miR-596	MIMAT0003264	-1.09068
hsa-miR-601	MIMAT0003269	-0.577082
hsa-miR-603	MIMAT0003271	-1.85617
hsa-miR-606	MIMAT0003274	-1.42508
hsa-miR-610	MIMAT0003278	-0.989206
hsa-miR-614	MIMAT0003282	-0.915913
hsa-miR-617	MIMAT0003286	-0.942377
hsa-miR-619	MIMAT0003288	-2.10707
hsa-miR-620	MIMAT0003289	-1.89192
hsa-miR-621	MIMAT0003290	-2.06917
hsa-miR-624-5p	MIMAT0003293	-1.03156
hsa-miR-632	MIMAT0003302	-0.84984
hsa-miR-637	MIMAT0003307	-1.02951
hsa-miR-638	MIMAT0003308	-0.657433
hsa-miR-642a-5p	MIMAT0003312	-1.31
hsa-miR-643	MIMAT0003313	-2.1093
hsa-miR-644a	MIMAT0003314	-1.79637
hsa-miR-648	MIMAT0003318	-0.798897
hsa-miR-650	MIMAT0003320	-1.29798
hsa-miR-548d-3p	MIMAT0003323	-1.16034
hsa-miR-662	MIMAT0003325	-1.81209
hsa-miR-654-5p	MIMAT0003330	-0.611222
hsa-miR-656	MIMAT0003332	-1.49231
hsa-miR-658	MIMAT0003336	-2.26529
hsa-miR-659-3p	MIMAT0003337	-0.866918
hsa-miR-671-5p	MIMAT0003880	-0.849239
hsa-miR-668	MIMAT0003881	-2.29097
hsa-miR-769-3p	MIMAT0003887	-0.665567
hsa-miR-770-5p	MIMAT0003948	-1.55804
hsa-let-7a-3p	MIMAT0004481	-2.11091
hsa-miR-22-5p	MIMAT0004495	-1.17329
hsa-miR-24-2-5p	MIMAT0004497	-1.52525
hsa-miR-26b-3p	MIMAT0004500	-2.40674
hsa-miR-28-3p	MIMAT0004502	-0.842197
hsa-miR-33a-3p	MIMAT0004506	-1.33616
hsa-miR-96-3p	MIMAT0004510	-2.02077
hsa-miR-105-3p	MIMAT0004516	-1.21635
hsa-miR-16-2-3p	MIMAT0004518	-1.26572
hsa-miR-129-1-3p	MIMAT0004548	-0.843723
hsa-miR-148a-5p	MIMAT0004549	-1.03514
hsa-miR-139-3p	MIMAT0004552	-1.27026
hsa-miR-10b-3p	MIMAT0004556	-2.00778
hsa-miR-187-5p	MIMAT0004561	-0.758295
hsa-miR-223-5p	MIMAT0004570	-1.86195
hsa-miR-125b-1-3p	MIMAT0004592	-1.50514
hsa-miR-135a-3p	MIMAT0004595	-1.17282
hsa-miR-125a-3p	MIMAT0004602	-1.79813
hsa-miR-125b-2-3p	MIMAT0004603	-1.1285
hsa-miR-127-5p	MIMAT0004604	-1.02611
hsa-miR-129-2-3p	MIMAT0004605	-1.06691
hsa-miR-149-3p	MIMAT0004609	-0.832007
hsa-miR-186-3p	MIMAT0004612	-1.14022
hsa-miR-29c-5p	MIMAT0004673	-0.57173
hsa-miR-219-2-3p	MIMAT0004675	-1.33982
hsa-miR-99b-3p	MIMAT0004678	-1.67134
hsa-miR-374a-3p	MIMAT0004688	-1.49391
hsa-miR-135b-3p	MIMAT0004698	-2.21834
hsa-miR-148b-5p	MIMAT0004699	-1.52955
hsa-miR-423-5p	MIMAT0004748	-0.684137
hsa-miR-424-3p	MIMAT0004749	-0.810394
hsa-miR-18b-3p	MIMAT0004751	-0.974685
hsa-miR-431-3p	MIMAT0004757	-1.73191
hsa-miR-490-5p	MIMAT0004764	-1.64352
hsa-miR-193b-5p	MIMAT0004767	-1.31498
hsa-miR-516a-5p	MIMAT0004770	-0.936477
hsa-miR-499a-3p	MIMAT0004772	-2.45701
hsa-miR-513a-3p	MIMAT0004777	-1.35121
hsa-miR-508-5p	MIMAT0004778	-1.21833
hsa-miR-509-5p	MIMAT0004779	-1.3483
hsa-miR-532-3p	MIMAT0004780	-0.779072
hsa-miR-92b-5p	MIMAT0004792	-1.29939
hsa-miR-556-3p	MIMAT0004793	-1.5444
hsa-miR-576-3p	MIMAT0004796	-2.02304
hsa-miR-582-3p	MIMAT0004797	-1.52176
hsa-miR-550a-5p	MIMAT0004800	-1.3535
hsa-miR-593-3p	MIMAT0004802	-1.43726
hsa-miR-548a-5p	MIMAT0004803	-1.18897
hsa-miR-624-3p	MIMAT0004807	-1.66731
hsa-miR-298	MIMAT0004901	-1.06797
hsa-miR-892a	MIMAT0004907	-1.33749
hsa-miR-874	MIMAT0004911	-0.755776
hsa-miR-888-5p	MIMAT0004916	-1.60235
hsa-miR-888-3p	MIMAT0004917	-1.74652
hsa-miR-541-5p	MIMAT0004919	-1.25694
hsa-miR-876-5p	MIMAT0004924	-1.25378
hsa-miR-708-5p	MIMAT0004926	-1.54965
hsa-miR-190b	MIMAT0004929	-1.05274
hsa-miR-665	MIMAT0004952	-1.0039
hsa-miR-873-5p	MIMAT0004953	-1.50627
hsa-miR-760	MIMAT0004957	-0.510699
hsa-miR-509-3-5p	MIMAT0004975	-0.902135
hsa-miR-933	MIMAT0004976	-1.16026
hsa-miR-936	MIMAT0004979	-1.11129
hsa-miR-939-5p	MIMAT0004982	-0.635014
hsa-miR-518e-5p	MIMAT0005450	-1.38452
hsa-miR-1224-5p	MIMAT0005458	-0.410756
hsa-miR-1225-5p	MIMAT0005572	-0.801609
hsa-miR-1226-5p	MIMAT0005576	-0.786973
hsa-miR-1226-3p	MIMAT0005577	-2.77602
hsa-miR-1231	MIMAT0005586	-3.0983
hsa-miR-1233-3p	MIMAT0005588	-1.78817
hsa-miR-513b	MIMAT0005788	-3.35062
hsa-miR-513c-5p	MIMAT0005789	-2.45322

## Sheet: Table S7
Supplementary Table 7
Up-regulated miRNAs in gastric cancer in TCGA STAD datasets
miRNA Name	AccessionNo	log2FC
hsa-let-7a-2-3p	MIMAT0010195	0.329956
hsa-let-7a-5p	MIMAT0000062	0.333994
hsa-let-7b-3p	MIMAT0004482	0.235376
hsa-let-7b-5p	MIMAT0000063	0.246497
hsa-let-7c	MIMAT0000064	0.139233
hsa-let-7d-3p	MIMAT0004484	0.445776
hsa-let-7d-5p	MIMAT0000065	0.641282
hsa-let-7e-5p	MIMAT0000066	0.520145
hsa-let-7f-5p	MIMAT0000067	0.329295
hsa-let-7g-5p	MIMAT0000414	0.0792029
hsa-let-7i-5p	MIMAT0000415	0.925696
hsa-miR-103a-3p	MIMAT0000101	1.25248
hsa-miR-373-3p	MIMAT0000726	5.80192
hsa-miR-106a-5p	MIMAT0000103	0.795423
hsa-miR-106b-3p	MIMAT0004672	1.4949
hsa-miR-106b-5p	MIMAT0000680	1.05018
hsa-miR-107	MIMAT0000104	0.911958
hsa-miR-10a-5p	MIMAT0000253	0.458168
hsa-miR-10b-3p	MIMAT0004556	0.399348
hsa-miR-1180	MIMAT0005825	1.03412
hsa-miR-517-5p	MIMAT0002851	5.59804
hsa-miR-520e	MIMAT0002825	5.17604
hsa-miR-371a-3p	MIMAT0000723	4.85979
hsa-miR-515-3p	MIMAT0002827	4.60419
hsa-miR-1224-5p	MIMAT0005458	1.36084
hsa-miR-520h	MIMAT0002867	4.59628
hsa-miR-371a-5p	MIMAT0004687	4.56622
hsa-miR-302c-3p	MIMAT0000717	4.21453
hsa-miR-1247-5p	MIMAT0005899	1.11363
hsa-miR-520d-5p	MIMAT0002855	4.09771
hsa-miR-527	MIMAT0002862	4.02904
hsa-miR-518a-5p	MIMAT0005457	4.01738
hsa-miR-125a-3p	MIMAT0004602	0.262223
hsa-miR-125b-2-3p	MIMAT0004603	0.153758
hsa-miR-125b-5p	MIMAT0000423	0.0447301
hsa-miR-519b-3p	MIMAT0002837	3.91316
hsa-miR-518f-3p	MIMAT0002842	3.67251
hsa-miR-126-5p	MIMAT0000444	0.111759
hsa-miR-1266	MIMAT0005920	0.321461
hsa-miR-526b-3p	MIMAT0002836	3.38045
hsa-miR-127-3p	MIMAT0000446	0.576811
hsa-miR-127-5p	MIMAT0004604	0.561397
hsa-miR-128	MIMAT0000424	0.954284
hsa-miR-302b-5p	MIMAT0000714	3.10906
hsa-miR-518d-3p	MIMAT0002864	3.09687
hsa-miR-367-3p	MIMAT0000719	3.02305
hsa-miR-1287	MIMAT0005878	0.5002
hsa-miR-373-5p	MIMAT0000725	2.6984
hsa-miR-519e-3p	MIMAT0002829	2.21037
hsa-miR-1296	MIMAT0005794	0.375161
hsa-miR-1301	MIMAT0005797	1.68333
hsa-miR-521	MIMAT0002854	2.01955
hsa-miR-1307-3p	MIMAT0005951	1.72217
hsa-miR-130a-3p	MIMAT0000425	0.137194
hsa-miR-130b-3p	MIMAT0000691	0.85485
hsa-miR-130b-5p	MIMAT0004680	0.574215
hsa-miR-132-3p	MIMAT0000426	0.553188
hsa-miR-134	MIMAT0000447	0.907375
hsa-miR-135b-5p	MIMAT0000758	2.60994
hsa-miR-140-3p	MIMAT0004597	0.0895843
hsa-miR-141-3p	MIMAT0000432	0.225865
hsa-miR-141-5p	MIMAT0004598	1.03059
hsa-miR-142-3p	MIMAT0000434	0.281252
hsa-miR-142-5p	MIMAT0000433	0.236027
hsa-miR-1468	MIMAT0006789	0.155053
hsa-miR-302c-5p	MIMAT0000716	1.86386
hsa-miR-146b-3p	MIMAT0004766	1.52952
hsa-miR-146b-5p	MIMAT0002809	1.72002
hsa-miR-147b	MIMAT0004928	0.125943
hsa-miR-148b-3p	MIMAT0000759	0.215367
hsa-miR-151a-3p	MIMAT0000757	1.03617
hsa-miR-151a-5p	MIMAT0004697	0.743667
hsa-miR-152	MIMAT0000438	0.00775921
hsa-miR-155-5p	MIMAT0000646	0.00757389
hsa-miR-15a-5p	MIMAT0000068	0.913892
hsa-miR-15b-3p	MIMAT0004586	0.572257
hsa-miR-15b-5p	MIMAT0000417	0.638545
hsa-miR-16-2-3p	MIMAT0004518	0.275647
hsa-miR-16-5p	MIMAT0000069	0.10551
hsa-miR-17-3p	MIMAT0000071	1.47174
hsa-miR-17-5p	MIMAT0000070	1.76612
hsa-miR-181a-2-3p	MIMAT0004558	0.961853
hsa-miR-181a-3p	MIMAT0000270	1.5442
hsa-miR-181a-5p	MIMAT0000256	1.378
hsa-miR-181b-5p	MIMAT0000257	1.58034
hsa-miR-181c-3p	MIMAT0004559	1.06582
hsa-miR-181c-5p	MIMAT0000258	0.62703
hsa-miR-181d	MIMAT0002821	1.12951
hsa-miR-182-5p	MIMAT0000259	1.03291
hsa-miR-183-5p	MIMAT0000261	1.6186
hsa-miR-185-5p	MIMAT0000455	1.03941
hsa-miR-186-5p	MIMAT0000456	0.148331
hsa-miR-187-3p	MIMAT0000262	0.0359748
hsa-miR-18a-5p	MIMAT0000072	1.9196
hsa-miR-191-5p	MIMAT0000440	0.644599
hsa-miR-192-5p	MIMAT0000222	0.0607334
hsa-miR-193a-3p	MIMAT0000459	0.0943722
hsa-miR-193a-5p	MIMAT0004614	0.29535
hsa-miR-193b-3p	MIMAT0002819	0.0910715
hsa-miR-194-3p	MIMAT0004671	0.136302
hsa-miR-194-5p	MIMAT0000460	0.538146
hsa-miR-196a-5p	MIMAT0000226	4.22519
hsa-miR-196b-5p	MIMAT0001080	4.21891
hsa-miR-197-3p	MIMAT0000227	0.410746
hsa-miR-1976	MIMAT0009451	0.503367
hsa-miR-199a-3p	MIMAT0000232	0.988738
hsa-miR-199a-5p	MIMAT0000231	0.953808
hsa-miR-199b-3p	MIMAT0004563	0.988342
hsa-miR-199b-5p	MIMAT0000263	0.61612
hsa-miR-19a-3p	MIMAT0000073	1.44563
hsa-miR-19b-1-5p	MIMAT0004491	1.57597
hsa-miR-19b-3p	MIMAT0000074	0.754776
hsa-miR-200a-3p	MIMAT0000682	0.486533
hsa-miR-200a-5p	MIMAT0001620	0.982031
hsa-miR-200b-3p	MIMAT0000318	0.790401
hsa-miR-200b-5p	MIMAT0004571	0.176754
hsa-miR-200c-3p	MIMAT0000617	0.707792
hsa-miR-200c-5p	MIMAT0004657	0.354419
hsa-miR-20a-3p	MIMAT0004493	0.422208
hsa-miR-20a-5p	MIMAT0000075	1.89926
hsa-miR-20b-5p	MIMAT0001413	0.685868
hsa-miR-210	MIMAT0000267	1.17514
hsa-miR-212-3p	MIMAT0000269	0.724251
hsa-miR-21-3p	MIMAT0004494	1.11563
hsa-miR-214-3p	MIMAT0000271	1.25729
hsa-miR-214-5p	MIMAT0004564	0.831759
hsa-miR-21-5p	MIMAT0000076	1.87161
hsa-miR-217	MIMAT0000274	2.22493
hsa-miR-221-3p	MIMAT0000278	0.722181
hsa-miR-222-3p	MIMAT0000279	0.858967
hsa-miR-222-5p	MIMAT0004569	1.0267
hsa-miR-223-3p	MIMAT0000280	1.30988
hsa-miR-22-3p	MIMAT0000077	0.417015
hsa-miR-224-5p	MIMAT0000281	1.59703
hsa-miR-22-5p	MIMAT0004495	0.211271
hsa-miR-2355-5p	MIMAT0016895	0.715148
hsa-miR-23a-3p	MIMAT0000078	0.695125
hsa-miR-24-2-5p	MIMAT0004497	0.502441
hsa-miR-24-3p	MIMAT0000080	0.458466
hsa-miR-25-3p	MIMAT0000081	0.962375
hsa-miR-27a-3p	MIMAT0000084	0.409292
hsa-miR-27a-5p	MIMAT0004501	0.101585
hsa-miR-27b-5p	MIMAT0004588	0.449265
hsa-miR-296-5p	MIMAT0000690	0.616403
hsa-miR-29a-5p	MIMAT0004503	0.639886
hsa-miR-29b-1-5p	MIMAT0004514	0.981449
hsa-miR-301a-3p	MIMAT0000688	1.03506
hsa-miR-3065-3p	MIMAT0015378	0.472033
hsa-miR-30d-5p	MIMAT0000245	0.372959
hsa-miR-31-5p	MIMAT0000089	0.0290685
hsa-miR-320a	MIMAT0000510	0.631023
hsa-miR-320b	MIMAT0005792	1.04881
hsa-miR-323a-3p	MIMAT0000755	0.168261
hsa-miR-324-3p	MIMAT0000762	0.823352
hsa-miR-324-5p	MIMAT0000761	0.0833462
hsa-miR-32-5p	MIMAT0000090	0.0760089
hsa-miR-330-3p	MIMAT0000751	0.196032
hsa-miR-330-5p	MIMAT0004693	0.223214
hsa-miR-331-3p	MIMAT0000760	0.542702
hsa-miR-335-3p	MIMAT0004703	2.37377
hsa-miR-335-5p	MIMAT0000765	0.177926
hsa-miR-338-3p	MIMAT0000763	0.309006
hsa-miR-339-3p	MIMAT0004702	0.25432
hsa-miR-33b-5p	MIMAT0003301	0.0818861
hsa-miR-340-5p	MIMAT0004692	0.376855
hsa-miR-342-5p	MIMAT0004694	0.464497
hsa-miR-345-5p	MIMAT0000772	0.163391
hsa-miR-34a-5p	MIMAT0000255	0.364872
hsa-miR-3613-5p	MIMAT0017990	0.665853
hsa-miR-361-3p	MIMAT0004682	0.318777
hsa-miR-3614-5p	MIMAT0017992	0.275199
hsa-miR-3615	MIMAT0017994	0.219077
hsa-miR-361-5p	MIMAT0000703	0.707916
hsa-miR-362-5p	MIMAT0000705	1.43089
hsa-miR-3653	MIMAT0018073	0.258569
hsa-miR-3677-3p	MIMAT0018101	1.2494
hsa-miR-369-3p	MIMAT0000721	0.477571
hsa-miR-374a-3p	MIMAT0004688	0.0173825
hsa-miR-374a-5p	MIMAT0000727	0.153538
hsa-miR-379-5p	MIMAT0000733	0.0696988
hsa-miR-382-5p	MIMAT0000737	1.14393
hsa-miR-409-3p	MIMAT0001639	1.0782
hsa-miR-409-5p	MIMAT0001638	0.656659
hsa-miR-410	MIMAT0002171	0.868903
hsa-miR-423-3p	MIMAT0001340	0.862398
hsa-miR-423-5p	MIMAT0004748	0.623606
hsa-miR-424-5p	MIMAT0001341	0.16526
hsa-miR-425-3p	MIMAT0001343	0.484237
hsa-miR-425-5p	MIMAT0003393	0.600217
hsa-miR-429	MIMAT0001536	0.0151314
hsa-miR-431-3p	MIMAT0004757	1.07468
hsa-miR-432-5p	MIMAT0002814	0.825898
hsa-miR-4326	MIMAT0016888	1.70736
hsa-miR-450a-5p	MIMAT0001545	0.23488
hsa-miR-450b-5p	MIMAT0004909	0.830654
hsa-miR-452-5p	MIMAT0001635	0.911216
hsa-miR-454-3p	MIMAT0003885	0.585555
hsa-miR-455-3p	MIMAT0004784	0.780834
hsa-miR-455-5p	MIMAT0003150	0.547519
hsa-miR-484	MIMAT0002174	0.0535278
hsa-miR-487b	MIMAT0003180	0.0561649
hsa-miR-493-5p	MIMAT0002813	1.13062
hsa-miR-500a-3p	MIMAT0002871	1.50694
hsa-miR-500a-5p	MIMAT0004773	1.03021
hsa-miR-500b	MIMAT0016925	1.02742
hsa-miR-501-3p	MIMAT0004774	1.69986
hsa-miR-502-3p	MIMAT0004775	0.801119
hsa-miR-503-5p	MIMAT0002874	1.06094
hsa-miR-505-3p	MIMAT0002876	0.165415
hsa-miR-505-5p	MIMAT0004776	0.319711
hsa-miR-511	MIMAT0002808	0.412116
hsa-miR-532-3p	MIMAT0004780	0.62819
hsa-miR-532-5p	MIMAT0002888	1.50553
hsa-miR-542-3p	MIMAT0003389	0.908104
hsa-miR-576-5p	MIMAT0003241	0.67018
hsa-miR-582-3p	MIMAT0004797	0.140469
hsa-miR-582-5p	MIMAT0003247	0.168573
hsa-miR-584-5p	MIMAT0003249	2.18292
hsa-miR-589-5p	MIMAT0004799	1.23354
hsa-miR-590-3p	MIMAT0004801	0.249058
hsa-miR-590-5p	MIMAT0003258	0.391929
hsa-miR-598	MIMAT0003266	0.22077
hsa-miR-629-3p	MIMAT0003298	0.306816
hsa-miR-629-5p	MIMAT0004810	0.726593
hsa-miR-652-3p	MIMAT0003322	0.904587
hsa-miR-653	MIMAT0003328	1.15482
hsa-miR-660-5p	MIMAT0003338	1.20485
hsa-miR-675-3p	MIMAT0006790	3.43016
hsa-miR-708-3p	MIMAT0004927	1.7981
hsa-miR-708-5p	MIMAT0004926	2.02192
hsa-miR-7-1-3p	MIMAT0004553	0.402347
hsa-miR-744-3p	MIMAT0004946	0.649698
hsa-miR-744-5p	MIMAT0004945	0.758442
hsa-miR-758-3p	MIMAT0003879	0.976705
hsa-miR-7-5p	MIMAT0000252	1.07187
hsa-miR-766-3p	MIMAT0003888	0.306819
hsa-miR-769-5p	MIMAT0003886	1.10976
hsa-miR-889	MIMAT0004921	0.696438
hsa-miR-92a-3p	MIMAT0000092	1.19522
hsa-miR-92b-3p	MIMAT0003218	1.40538
hsa-miR-93-3p	MIMAT0004509	0.998071
hsa-miR-93-5p	MIMAT0000093	1.91704
hsa-miR-942	MIMAT0004985	0.604066
hsa-miR-95	MIMAT0000094	1.16207
hsa-miR-9-5p	MIMAT0000441	0.427181
hsa-miR-96-5p	MIMAT0000095	1.19958
hsa-miR-98-5p	MIMAT0000096	0.804171
hsa-miR-99a-5p	MIMAT0000097	0.0492966
hsa-miR-99b-3p	MIMAT0004678	1.28202
hsa-miR-99b-5p	MIMAT0000689	0.299089

## Sheet: Table S8
Supplementary Table 8
Down-regulated miRNAs in gastric cancer in TCGA STAD datasets
miRNA Name	AccessionNo	log2FC
hsa-let-7a-3p	MIMAT0004481	-0.158928
hsa-let-7e-3p	MIMAT0004485	-0.167852
hsa-let-7g-3p	MIMAT0004584	-0.152338
hsa-let-7i-3p	MIMAT0004585	-0.820236
hsa-miR-1	MIMAT0000416	-1.86789
hsa-miR-100-5p	MIMAT0000098	-0.0519893
hsa-miR-101-3p	MIMAT0000099	-0.176793
hsa-miR-101-5p	MIMAT0004513	-0.657505
hsa-miR-10b-5p	MIMAT0000254	-0.263973
hsa-miR-125a-5p	MIMAT0000443	-0.391985
hsa-miR-126-3p	MIMAT0000445	-0.125408
hsa-miR-129-5p	MIMAT0000242	-0.319983
hsa-miR-133a	MIMAT0000427	-1.79563
hsa-miR-133b	MIMAT0000770	-1.89424
hsa-miR-135a-5p	MIMAT0000428	-0.135475
hsa-miR-136-3p	MIMAT0004606	-0.0773453
hsa-miR-136-5p	MIMAT0000448	-0.192629
hsa-miR-139-3p	MIMAT0004552	-1.37699
hsa-miR-139-5p	MIMAT0000250	-1.19754
hsa-miR-140-5p	MIMAT0000431	-0.203153
hsa-miR-143-3p	MIMAT0000435	-0.769893
hsa-miR-143-5p	MIMAT0004599	-0.825911
hsa-miR-144-3p	MIMAT0000436	-1.37532
hsa-miR-144-5p	MIMAT0004600	-1.07983
hsa-miR-145-3p	MIMAT0004601	-1.27571
hsa-miR-145-5p	MIMAT0000437	-1.24839
hsa-miR-146a-5p	MIMAT0000449	-0.219477
hsa-miR-148a-3p	MIMAT0000243	-1.35053
hsa-miR-148a-5p	MIMAT0004549	-0.681475
hsa-miR-149-5p	MIMAT0000450	-0.638493
hsa-miR-150-3p	MIMAT0004610	-0.192587
hsa-miR-150-5p	MIMAT0000451	-0.066839
hsa-miR-153	MIMAT0000439	-1.52011
hsa-miR-154-5p	MIMAT0000452	-0.267453
hsa-miR-190a	MIMAT0000458	-0.0654616
hsa-miR-192-3p	MIMAT0004543	-0.216188
hsa-miR-193b-5p	MIMAT0004767	-0.0265511
hsa-miR-195-3p	MIMAT0004615	-0.511233
hsa-miR-195-5p	MIMAT0000461	-0.988196
hsa-miR-203a	MIMAT0000264	-1.03745
hsa-miR-204-5p	MIMAT0000265	-1.82232
hsa-miR-205-5p	MIMAT0000266	-1.87994
hsa-miR-215	MIMAT0000272	-0.877252
hsa-miR-218-5p	MIMAT0000275	-0.232966
hsa-miR-2355-3p	MIMAT0017950	-0.0379385
hsa-miR-23a-5p	MIMAT0004496	-0.336378
hsa-miR-23b-3p	MIMAT0000418	-0.0857864
hsa-miR-24-1-5p	MIMAT0000079	-0.503899
hsa-miR-26a-2-3p	MIMAT0004681	-0.100287
hsa-miR-26a-5p	MIMAT0000082	-0.683524
hsa-miR-26b-3p	MIMAT0004500	-0.698436
hsa-miR-26b-5p	MIMAT0000083	-0.901133
hsa-miR-27b-3p	MIMAT0000419	-0.364775
hsa-miR-28-3p	MIMAT0004502	-0.165931
hsa-miR-28-5p	MIMAT0000085	-0.131612
hsa-miR-299-5p	MIMAT0002890	-0.295696
hsa-miR-29a-3p	MIMAT0000086	-0.473933
hsa-miR-29b-2-5p	MIMAT0004515	-0.710167
hsa-miR-29b-3p	MIMAT0000100	-0.544321
hsa-miR-29c-3p	MIMAT0000681	-1.56889
hsa-miR-29c-5p	MIMAT0004673	-1.07273
hsa-miR-30a-3p	MIMAT0000088	-0.912268
hsa-miR-30a-5p	MIMAT0000087	-0.428585
hsa-miR-30b-5p	MIMAT0000420	-0.31102
hsa-miR-30c-2-3p	MIMAT0004550	-0.483934
hsa-miR-30c-5p	MIMAT0000244	-0.201578
hsa-miR-30d-3p	MIMAT0004551	-0.0532297
hsa-miR-30e-3p	MIMAT0000693	-0.399586
hsa-miR-30e-5p	MIMAT0000692	-0.518185
hsa-miR-3130-5p	MIMAT0014995	-0.0215338
hsa-miR-31-3p	MIMAT0004504	-0.0779102
hsa-miR-326	MIMAT0000756	-0.630798
hsa-miR-328	MIMAT0000752	-0.234906
hsa-miR-337-3p	MIMAT0000754	-0.456449
hsa-miR-338-5p	MIMAT0004701	-0.128355
hsa-miR-339-5p	MIMAT0000764	-0.437253
hsa-miR-33a-5p	MIMAT0000091	-0.376099
hsa-miR-340-3p	MIMAT0000750	-0.0550422
hsa-miR-342-3p	MIMAT0000753	-0.0443666
hsa-miR-3607-3p	MIMAT0017985	-0.295522
hsa-miR-363-3p	MIMAT0000707	-0.317603
hsa-miR-365a-3p	MIMAT0000710	-0.736129
hsa-miR-369-5p	MIMAT0001621	-0.0915794
hsa-miR-374b-5p	MIMAT0004955	-0.0641989
hsa-miR-375	MIMAT0000728	-0.863414
hsa-miR-376c-3p	MIMAT0000720	-0.0356406
hsa-miR-378a-3p	MIMAT0000732	-0.395765
hsa-miR-378a-5p	MIMAT0000731	-0.702645
hsa-miR-378c	MIMAT0016847	-0.367702
hsa-miR-381-3p	MIMAT0000736	-0.264606
hsa-miR-411-5p	MIMAT0003329	-0.229194
hsa-miR-451a	MIMAT0001631	-1.55793
hsa-miR-486-5p	MIMAT0002177	-1.57949
hsa-miR-490-3p	MIMAT0002806	-0.928208
hsa-miR-495-3p	MIMAT0002817	-0.0362498
hsa-miR-497-5p	MIMAT0002820	-0.726363
hsa-miR-539-5p	MIMAT0003163	-0.0245777
hsa-miR-574-3p	MIMAT0003239	-0.197492
hsa-miR-577	MIMAT0003242	-0.0584476
hsa-miR-625-3p	MIMAT0004808	-0.15268
hsa-miR-625-5p	MIMAT0003294	-0.0520679
hsa-miR-628-5p	MIMAT0004809	-0.319188
hsa-miR-642a-5p	MIMAT0003312	-0.798336
hsa-miR-654-3p	MIMAT0004814	-0.0887242
hsa-miR-664a-3p	MIMAT0005949	-0.00148353
hsa-miR-802	MIMAT0004185	-2.0944
hsa-miR-874	MIMAT0004911	-0.336486
hsa-miR-887	MIMAT0004951	-0.191628

## Sheet: Table S9
Supplementary Table 9
Differentially expressed miRNAs in gastric cancer in at least three datasets
Up-regulated miRNAs		Down-regulated miRNAs
hsa-miR-151a-3p		hsa-miR-145-5p
hsa-miR-183-5p		hsa-miR-204-5p
hsa-miR-221-3p		hsa-miR-26a-5p
hsa-miR-25-3p		hsa-miR-30a-5p
hsa-miR-301a-3p		hsa-miR-342-3p
hsa-miR-324-5p		hsa-miR-375
hsa-miR-503-5p		hsa-miR-642a-5p
hsa-miR-93-5p		hsa-miR-1
hsa-miR-18b-5p		hsa-miR-203a
hsa-miR-421
hsa-miR-501-5p
hsa-miR-767-5p
hsa-let-7i-5p
hsa-miR-106b-5p
hsa-miR-107
hsa-miR-130b-3p
hsa-miR-135b-5p
hsa-miR-15a-5p
hsa-miR-15b-5p
hsa-miR-17-5p
hsa-miR-181a-5p
hsa-miR-181b-5p
hsa-miR-185-5p
hsa-miR-18a-5p
hsa-miR-191-5p
hsa-miR-196a-5p
hsa-miR-196b-5p
hsa-miR-19a-3p
hsa-miR-19b-3p
hsa-miR-20a-5p
hsa-miR-20b-5p
hsa-miR-21-5p
hsa-miR-223-3p
hsa-miR-224-5p
hsa-miR-320a
hsa-miR-409-5p
hsa-miR-424-5p
hsa-miR-425-5p
hsa-miR-452-5p
hsa-miR-766-3p
hsa-miR-769-5p
hsa-miR-92a-3p
hsa-miR-95
hsa-miR-96-5p
hsa-let-7a-5p
hsa-miR-126-5p
hsa-miR-141-5p
hsa-miR-147b
hsa-miR-151a-5p
hsa-miR-152
hsa-miR-17-3p
hsa-miR-181a-3p
hsa-miR-199a-5p
hsa-miR-200b-3p
hsa-miR-200c-5p
hsa-miR-24-2-5p
hsa-miR-29b-1-5p
hsa-miR-331-3p
hsa-miR-335-3p
hsa-miR-340-5p
hsa-miR-425-3p
hsa-miR-429
hsa-miR-517-5p
hsa-miR-582-3p
hsa-miR-98-5p
hsa-miR-182-5p
hsa-miR-187-3p
hsa-miR-222-3p
hsa-miR-22-3p
hsa-miR-323a-3p
