# Supplementary material for: Integrated MicroRNA–mRNA Analysis Reveals miR-204 Inhibits Cell Proliferation in Gastric Cancer by Targeting CKS1B, CXCL1 and GPRC5A
Source: Int J Mol Sci. 2017 Dec 28;19(1):87. doi: 10.3390/ijms19010087 (PMC5796037; doi:10.3390/ijms19010087)
Supplement: Supplementary file 1 [file ijms-19-00087-s001.zip › ijms-248236-supplementary/Additional File-3.xlsx]

## Sheet: Table S1
		Supplementary Table 1
		Total miRNA target genes interactions from correlation analysis and four target prediction tools
miRNA	Target (Symbol)	Target (RefSeq ID)	Block_start	Block_end	Block_Seq	Tools	Tools_number	2nd Structure	Best_position(start-end)	Score	MFE
hsa-miR-15a-5p	A4GNT	NM_016161	1	26	AGCTAACACTCGTTTGCTGCTGCTGC	RH;TS;PT;MR	4	3' guGUUUGGUAAUACACGACGAu 5' (miRNA) | ||| | :| ||||||| 5' agCTAACACTCGTTTGCTGCTg 3' (Target)	1-22	156	-17.50
hsa-miR-96-5p	A4GNT	NM_016161	29	59	TGTGGAAATGGACATTTCCTGGAGTGCCACA	RH;PT;MR	3	3' ucGUUUUUACACGA--UCACGGUuu 5' (miRNA) :::| || | || ||||||| 5' aaTGGACATTTCCTGGAGTGCCAca 3' (Target)	7-31	136	-13.05
hsa-miR-767-5p	A4GNT	NM_016161	170	197	GGCTATAAAACATACACCCATGGTCCAT	RH;PT;MR	3	3' guacgaGUCUGUUGGUACCACGu 5' (miRNA) || ||| ||||||| | 5' ataaaaCATACACCCATGGTCCa 3' (Target)	5-27	137	-18.45
hsa-miR-24-2-5p	A4GNT	NM_016161	223	247	ATGTTTGCATTTCAGGCAGTAGGAT	RH;PT;MR	3	3' gacacAAAGUCGAGUCAUCCgu 5' (miRNA) |||||| ||||||| 5' ttgcaTTTCAG-GCAGTAGGat 3' (Target)	5-25	143	-21.11
hsa-miR-335-3p	A4GNT	NM_016161	232	254	TTTCAGGCAGTAGGATGAAGAAA	RH;PT;MR	3	3' ccAGUCC-UCGUUAUUACUUUUu 5' (miRNA) ||||| ||:|: :|||||:| 5' ttTCAGGCAGTAG-GATGAAGAa 3' (Target)	1-22	149	-19.72
hsa-miR-424-5p	A4GNT	NM_016161	1	25	AGCTAACACTCGTTTGCTGCTGCTG	RH;PT;MR	3	3' aaguuUUGU-ACUUAACGACGAc 5' (miRNA) |||| | : |||||||| 5' -agctAACACTCGTTTGCTGCTg 3' (Target)	1-22	156	-17.35
hsa-miR-93-5p	A4GNT	NM_016161	288	316	ACTTCCTGCAAGTACCGTATAACACTTTC	RH;PT;MR	3	3' gauGGACGU-----GCUUGUCGUGAAAc 5' (miRNA) |||||| || |:| |||||| 5' cttCCTGCAAGTACCGTATAACACTTTc 3' (Target)	2-29	131	-18.22
hsa-miR-222-3p	A4GNT	NM_016161	315	346	TCTCTTACATTGCACTGACTGAGATGTAGCTG	RH;PT;MR	3	3' uggGUCAUCGG-UCUACAUCGa 5' (miRNA) || |: |: ||||||||| 5' ttgCACTGACTGAGATGTAGCt 3' (Target)	10-31	157	-17.39
hsa-miR-18b-5p	A4GNT	NM_016161	251	273	GAAAAGAGGAAAGGTGCACTTGC	RH;PT;MR	3	3' gauugacgugaUCUACGUGGAau 5' (miRNA) ||:|||||:| 5' gaaaagaggaaAGGTGCACTTgc 3' (Target)	1-23	120	-14.32
hsa-miR-20a-5p	A4GNT	NM_016161	288	316	ACTTCCTGCAAGTACCGTATAACACTTTC	RH;PT;MR	3	3' gauggaCGUGAUAU-UCGUGAAAu 5' (miRNA) |:|| :|| | |||||| 5' ctgcaaGTACCGTATAACACTTTc 3' (Target)	6-29	128	-15.60
hsa-miR-15b-5p	A4GNT	NM_016161	1	25	AGCTAACACTCGTTTGCTGCTGCTG	TS;PT;MR	3	3' acauUUGGUACUACACGACGAu 5' (miRNA) ||| | :| ||||||| 5' agctAACACTCGTTTGCTGCTg 3' (Target)	1-22	154	-13.50
hsa-miR-130b-3p	A4GNT	NM_016161	495	525	AGTCCTGATTTTGACATTCATTAATGCATTC	RH;PT;MR	3	3' uacggGAAAGUAGUAACGUGAc 5' (miRNA) | |||||:| ||||:| 5' tttgaCATTCATTAATGCATTc 3' (Target)	10-31	125	-12.89
hsa-miR-503-5p	A4GNT	NM_016161	1	54	AGCTAACACTCGTTTGCTGCTGCTGCAGTGTGGAAATGGACATTTCCTGGAGTG	RH;PT;MR	3	3' gacgucuUGA-CAAG-GGCGACGAu 5' (miRNA) ||| |||: |:|||||| 5' agctaacACTCGTTTGCTGCTGCTg 3' (Target)	1-25	142	-21.54
hsa-miR-17-5p	A4GNT	NM_016161	292	316	CCTGCAAGTACCGTATAACACTTTC	RH;PT;MR	3	3' gauggaCGUGACAU-UCGUGAAAc 5' (miRNA) |:|| ||| | |||||| 5' ctgcaaGTACCGTATAACACTTTc 3' (Target)	2-25	132	-16.29
hsa-miR-18a-5p	A4GNT	NM_016161	223	273	ATGTTTGCATTTCAGGCAGTAGGATGAAGAAAAGAGGAAAGGTGCACTTGC	RH;PT;MR	3	3' gauagacgugaUCUACGUGGAau 5' (miRNA) ||:|||||:| 5' gaaaagaggaaAGGTGCACTTgc 3' (Target)	29-51	120	-13.80
hsa-miR-185-5p	A4GNT	NM_016161	121	144	GTTAGGATTAGCTTTCTCTGTCTG	RH;PT;MR	3	3' agucCUUGACGGAAAGAGAggu 5' (miRNA) |:|:| |||||||| 5' gttaGGATTAGCTTTCTCTgtc 3' (Target)	1-22	126	-19.25
hsa-miR-301a-3p	A4GNT	NM_016161	502	525	ATTTTGACATTCATTAATGCATTC	RH;PT;MR	3	3' cgAAACUGUUA-UGAUAACGUGAc 5' (miRNA) ||||||| | |:|| ||||:| 5' atTTTGACATTCATTAATGCATTc 3' (Target)	1-24	136	-17.09
hsa-miR-107	A4GNT	NM_016161	1	27	AGCTAACACTCGTTTGCTGCTGCTGCA	RH;PT;MR	3	3' acuAUCGGGA-CAUGUUACGACGa 5' (miRNA) || | || || :: |||||| 5' agcTAACACTCGTTTGCTGCTGCt 3' (Target)	1-24	127	-15.59
hsa-miR-22-3p	A4GNT	NM_016161	383	404	TGGGTACTGGGATAGGCAGCTA	RH;PT;MR	3	3' ugUCAAGAAGUUGACCGUCGAa 5' (miRNA) :|| || :|: ||||||| 5' tgGGTACTGGGATAGGCAGCTa 3' (Target)	1-22	156	-16.75
hsa-miR-221-3p	A4GNT	NM_016161	320	346	TACATTGCACTGACTGAGATGTAGCTG	RH;PT;MR	3	3' cuuugGGUCGUCUGUUACAUCGa 5' (miRNA) |:: | || :||||||| 5' ttgcaCTGACTGA-GATGTAGCt 3' (Target)	5-26	148	-15.15
hsa-let-7i-5p	A4GNT	NM_016161	90	111	GGGTGGGCAGAGGGTTGCCTCT	RH;MR	2	3' uuguCGUGUUUGAUGAUGGAGu 5' (miRNA) | :||:| ::|:|||| 5' gggtGGGCAGAGGGTTGCCTCt 3' (Target)	1-22	122	-17.07
hsa-miR-106b-5p	A4GNT	NM_016161	295	316	GCAAGTACCGTATAACACTTTC	PT;MR	2	3' uagaCGUGACA-GUCGUGAAAu 5' (miRNA) |:|| || :| |||||| 5' gcaaGTACCGTATAACACTTTc 3' (Target)	1-22	128	-10.51
hsa-miR-409-5p	A4GNT	NM_016161	86	110	GGCGGGGTGGGCAGAGGGTTGCCTC	RH;PT	2	3' uaCGUUUCA-ACG-AGCCCAUUGGa 5' (miRNA) ||:::|| || |||| :|| 5' -gGCGGGGTGGGCAGAGGGTTGCCt 3' (Target)	1-24	103	-23.91
hsa-miR-199a-5p	A4GNT	NM_016161	150	172	GAAAAATCCCAAATGATACTGGC	PT;MR	2	3' cuuguccaucagacUUGUGACCc 5' (miRNA) :|:||||| 5' gaaaaatcccaaatGATACTGGc 3' (Target)	1-23	125	-10.62
hsa-miR-223-3p	A4GNT	NM_016161	313	334	TTTCTCTTACATTGCACTGACT	PT;MR	2	3' accccauaaacuguuUGACUGu 5' (miRNA) |||||| 5' tttctcttacattgcACTGACt 3' (Target)	1-22	120	-8.22
hsa-miR-324-5p	A4GNT	NM_016161	71	97	TCTCCACTGTCTCTTGGCGGGGTGGGC	RH;MR	2	3' uguGGUUAC--GGGAUC-CCCUACgc 5' (miRNA) ||| || :|:|:| |||:|| 5' tctCCACTGTCTCTTGGCGGGGTGgg 3' (Target)	1-26	122	-24.40
hsa-miR-151a-3p	A4GNT	NM_016161	513	532	CATTAATGCATTCAGTCAAT	PT;MR	2	3' ggAGUUCCUCGAAGUCAGAUc 5' (miRNA) |:|| | ||||||| | 5' caTTAATG-CATTCAGTCAAt 3' (Target)	1-20	121	-11.25
hsa-miR-152	A4GNT	NM_016161	506	526	TGACATTCATTAATGCATTCA	PT;MR	2	3' gguucAAGACAGUACGUGAcu 5' (miRNA) ||| | |||||:| 5' tgacaTTCATTAATGCATTca 3' (Target)	1-21	120	-7.62
hsa-miR-425-3p	A4GNT	NM_016161	472	504	AGGTAAAAAGAGACTTGATTTCTAGTCCTGATT	RH;PT	2	3' cccgccugugcuguaAGGGCUa 5' (miRNA) |||:|| 5' agacttgatttctagTCCTGAt 3' (Target)	11-32	104	-15.93
hsa-miR-340-5p	A4GNT	NM_016161	258	280	GGAAAGGTGCACTTGCTTTATTT	PT;MR	2	3' uuagUCAGAGU-AACGAAAUAuu 5' (miRNA) || : || ||||||||| 5' ggaaAGGTGCACTTGCTTTATtt 3' (Target)	1-23	141	-12.07
hsa-miR-20b-5p	A4GNT	NM_016161	293	316	CTGCAAGTACCGTATAACACTTTC	PT;MR	2	3' gauggaCGUG--AUACUCGUGAAAc 5' (miRNA) |:|| ||| | |||||| 5' ctgcaaGTACCGTAT-AACACTTTc 3' (Target)	1-24	122	-12.32
hsa-miR-200b-3p	A4GNT	NM_016161	221	246	CCATGTTTGCATTTCAGGCAGTAGGA	RH;MR	2	3' aguaGUAAUGGUCCGUCAUaau 5' (miRNA) |||| :||||||||| 5' tttgCATT-TCAGGCAGTAgga 3' (Target)	6-26	132	-20.82
hsa-miR-501-5p	A4GNT	NM_016161	79	106	GTCTCTTGGCGGGGTGGGCAGAGGGTTG	RH;MR	2	3' agagugggucCCUGUUUCCUAa 5' (miRNA) ||:||:|||:| 5' ttggcggggtGGGCAGAGGGTt 3' (Target)	6-27	124	-21.06
hsa-miR-19b-3p	A4GNT	NM_016161	213	233	CCAACCCACCATGTTTGCATT	PT;MR	2	3' agucaaaacGUACCUAAACGUGu 5' (miRNA) |||| ||||||: 5' ccaacccacCATG--TTTGCATt 3' (Target)	1-21	131	-9.61
hsa-miR-17-3p	A4GNT	NM_016161	307	330	TAACACTTTCTCTTACATTGCACT	PT;MR	2	3' gaUGUUCACG-GAA-GUGACGUca 5' (miRNA) ||| | | ||| ||:|||| 5' taACACTTTCTCTTACATTGCAct 3' (Target)	1-24	122	-13.43
hsa-miR-92a-3p	A4GNT	NM_016161	234	271	TCAGGCAGTAGGATGAAGAAAAGAGGAAAGGTGCACTT	RH;MR	2	3' uguccggcCCUGUUCACGUUAu 5' (miRNA) ||| |:||||| | 5' agaaaagaGGAAAGGTGCACTt 3' (Target)	17-38	126	-11.95
hsa-miR-19a-3p	A4GNT	NM_016161	211	233	CTCCAACCCACCATGTTTGCATT	PT;MR	2	3' agucaaaacguaUCUAAACGUGu 5' (miRNA) | :||||||: 5' ctccaacccaccATGTTTGCATt 3' (Target)	1-23	127	-8.27
hsa-miR-766-3p	A4GNT	NM_016161	351	373	AGAGGCTGGGAAGTTTAAGGAGG	RH;PT	2	3' cgacuccgacaCCCCGACCUca 5' (miRNA) | ||||||: 5' ----------aGAGGCTGGGaa 3' (Target)	1-12	111	-15.26
hsa-miR-320a	A4GNT	NM_016161	390	413	TGGGATAGGCAGCTAACAGTTTTG	PT;MR	2	3' agcgggagaGUUGG--GUCGAAAa 5' (miRNA) ||:|: |||:||| 5' tgggataggCAGCTAACAGTTTTg 3' (Target)	1-24	128	-10.65
hsa-miR-200c-5p	A4GNT	NM_016161	421	442	TTCTATTTAATACAGTAAGATT	PT;MR	2	3' gguuugugacgaccCAUUCUGc 5' (miRNA) ||||||: 5' ttctatttaatacaGTAAGATt 3' (Target)	1-22	124	-8.24
hsa-miR-429	A4GNT	NM_016161	222	246	CATGTTTGCATTTCAGGCAGTAGGA	RH;MR	2	3' ugcCAAA---AUGGUCUGUCAUaau 5' (miRNA) |||| | :|||:||||| 5' catGTTTGCATTTCAGGCAGTAgga 3' (Target)	1-25	122	-16.86
hsa-miR-25-3p	A4GNT	NM_016161	233	271	TTCAGGCAGTAGGATGAAGAAAAGAGGAAAGGTGCACTT	RH;MR	2	3' agucuggcUCUGUUCACGUUAc 5' (miRNA) :|| |:||||| | 5' agaaaagaGGAAAGGTGCACTt 3' (Target)	18-39	122	-14.78
hsa-miR-183-5p	A4GNT	NM_016161	281	307	TGTGAAGACTTCCTGCAAGTACCGTAT	RH;PT	2	3' ucaCUUAA-GAUGGUCACGGUAu 5' (miRNA) || || ||:| ||| ||:| 5' gaaGACTTCCTGCAAGTACCGTa 3' (Target)	4-26	118	-14.20
hsa-miR-21-5p	A4GNT	NM_016161	377	401	AAAAAATGGGTACTGGGATAGGCAG	PT;MR	2	3' agUUGUAGUCA-GA--CUAUUCGau 5' (miRNA) || || :|| || ||||:|| 5' aaAAAATGGGTACTGGGATAGGCag 3' (Target)	1-25	122	-10.33
hsa-miR-452-5p	A4GNT	NM_016161	389	410	CTGGGATAGGCAGCTAACAGTT	PT;MR	2	3' agucaaaggagacguUUGUCAa 5' (miRNA) |||||| 5' ctgggataggcagctAACAGTt 3' (Target)	1-22	120	-11.50
hsa-miR-222-3p	AADAC	NM_001086	86	110	GTCTAGTTAAGTTCCACATGTAGCA	RH;PT;MR	3	3' ugGGUCA--UC--GGUCUACAUCGa 5' (miRNA) |:||| || ||| ||||||| 5' gtCTAGTTAAGTTCCACATGTAGCa 3' (Target)	1-25	157	-18.85
hsa-miR-191-5p	AADAC	NM_001086	116	165	CTTAAATAGGCACTTTTCTGTTTTTTTTTTCTTACTGTGGGATTTCATTT	RH;PT;MR	3	3' gucgacgaaaacccuAAGGCAAc 5' (miRNA) |||:||| 5' cttaaataggcacttTTCTGTTt 3' (Target)	1-23	124	-7.05
hsa-miR-221-3p	AADAC	NM_001086	86	110	GTCTAGTTAAGTTCCACATGTAGCA	RH;PT;MR	3	3' cuUUGGGUCGUCUGU-UACAUCGa 5' (miRNA) |::: ||: || ||||||| 5' ctAGTTAAGT-TCCACATGTAGCa 3' (Target)	3-25	142	-12.32
hsa-miR-106b-5p	AADAC	NM_001086	112	132	AATTCTTAAATAGGCACTTTT	PT;MR	2	3' uagacgugacAGUCGUGAAAu 5' (miRNA) | :||||||| 5' aattcttaaaTAGGCACTTTt 3' (Target)	1-21	143	-9.81
hsa-miR-301a-3p	AADAC	NM_001086	41	63	AAAACCTCAGAAAATTTGCATTA	PT;MR	2	3' cgaaacuGUUAUGAUAACGUGAc 5' (miRNA) ||: | |||||:| 5' aaaacctCAGAAAATTTGCATTa 3' (Target)	1-23	128	-7.35
hsa-miR-19a-3p	AADAC	NM_001086	40	62	GAAAACCTCAGAAAATTTGCATT	PT;MR	2	3' agucaaaacguaUCUAAACGUGu 5' (miRNA) | |||||||: 5' gaaaacctcagaAAATTTGCATt 3' (Target)	1-23	131	-8.36
hsa-miR-181b-5p	AADAC	NM_001086	282	303	ACGATGCAAGAGAATAAATGTG	PT;MR	2	3' ugggugGCUGUCGUUACUUACAa 5' (miRNA) | | || ||| ||||| 5' acgatgCAAGAG-AATAAATGTg 3' (Target)	1-22	123	-10.67
hsa-miR-182-5p	AADAC	NM_001086	298	316	AATGTGAGCAAATATTGCC	RH;MR	2	3' ucACACUCAAGAUGGUAACGGuuu 5' (miRNA) |||||| | | :|||||| 5' aaTGTGAG--CAAATATTGCC--- 3' (Target)	1-19	127	-16.54
hsa-miR-20b-5p	AADAC	NM_001086	110	132	ATAATTCTTAAATAGGCACTTTT	PT;MR	2	3' gauggacgugaUACUCGUGAAAc 5' (miRNA) || :||||||| 5' ataattcttaaATAGGCACTTTt 3' (Target)	1-23	148	-9.47
hsa-miR-18b-5p	AADAC	NM_001086	110	132	ATAATTCTTAAATAGGCACTTTT	PT;MR	2	3' gaUUGACGUGAUCUACGUGGAAu 5' (miRNA) ||:| : | | ||||:|| 5' atAATTCTTAAATAGGCACTTTt 3' (Target)	1-23	133	-10.51
hsa-miR-130b-3p	AADAC	NM_001086	41	63	AAAACCTCAGAAAATTTGCATTA	PT;MR	2	3' uacgGGAAAGUAGU-AACGUGAc 5' (miRNA) ||| | | |||||:| 5' aaaaCCTCAGAAAATTTGCATTa 3' (Target)	1-23	125	-9.23
hsa-miR-18a-5p	AADAC	NM_001086	112	132	AATTCTTAAATAGGCACTTTT	PT;MR	2	3' gauAGACGUGAUCUACGUGGAAu 5' (miRNA) ||| | ||| ||||:|| 5' aatTCTTAAATAG--GCACTTTt 3' (Target)	1-21	137	-9.93
hsa-miR-93-5p	AADAC	NM_001086	109	132	CATAATTCTTAAATAGGCACTTTT	PT;MR	2	3' gauggACGUGCUUGU-CGUGAAAc 5' (miRNA) | | : ||:| ||||||| 5' cataaTTCTTAAATAGGCACTTTt 3' (Target)	1-24	149	-9.01
hsa-miR-17-5p	AADAC	NM_001086	110	132	ATAATTCTTAAATAGGCACTTTT	PT;MR	2	3' gauggacgugacAUUCGUGAAAc 5' (miRNA) ||:||||||| 5' ataattcttaaaTAGGCACTTTt 3' (Target)	1-23	151	-11.37
hsa-miR-19b-3p	AADAC	NM_001086	40	62	GAAAACCTCAGAAAATTTGCATT	PT;MR	2	3' agucaaaacguaccUAAACGUGu 5' (miRNA) |||||||: 5' gaaaacctcagaaaATTTGCATt 3' (Target)	1-23	129	-8.33
hsa-miR-20a-5p	AADAC	NM_001086	110	132	ATAATTCTTAAATAGGCACTTTT	PT;MR	2	3' gauggacgugaUAUUCGUGAAAu 5' (miRNA) |||:||||||| 5' ataattcttaaATAGGCACTTTt 3' (Target)	1-23	156	-13.75
hsa-miR-130b-3p	ABCA8	NM_007168	576	603	ACCCTACTATTTCAAATATATTGTACTT	RH;PT;MR	3	3' uacGGGAAAG--UA-GUAACGUGAc 5' (miRNA) |: |||| || :||||:||| 5' ctaCTATTTCAAATATATTGTACTt 3' (Target)	4-28	141	-13.20
hsa-miR-15a-5p	ABCA8	NM_007168	449	478	AATAGATTTAAGTGTGCTTCTTATTGCTAA	RH;PT;MR	3	3' guGUUUGGUAAUACACGACGAu 5' (miRNA) :|:|:: :|||||| || 5' aaTAGATTTAAGTGTGCTTCTt 3' (Target)	1-22	124	-14.79
hsa-miR-221-3p	ABCA8	NM_007168	703	734	CACTTGGTTTCAGAAAGTTCACAAATGTAGCA	RH;PT;MR	3	3' cuuugggUCGUCUG-UUACAUCGa 5' (miRNA) ||: || |||||||| 5' ttcagaaAGTTCACAAATGTAGCa 3' (Target)	9-32	151	-14.58
hsa-miR-92a-3p	ABCA8	NM_007168	138	159	GGGTGCTGGGTAAGTGCCATGT	RH;PT;MR	3	3' ugucCGGCCCUGUUCACGUUAu 5' (miRNA) ||:||| :|||||| || 5' gggtGCTGGG-TAAGTGCCATg 3' (Target)	1-21	136	-22.96
hsa-miR-182-5p	ABCA8	NM_007168	660	682	TTAGTGATGTCTACATTGTAAAT	RH;PT;MR	3	3' ucaCACUCAAGAUGGUAACGGUUu 5' (miRNA) |||| |||| |||||: || 5' ttaGTGATGTCTA-CATTGTAAAt 3' (Target)	1-23	127	-14.82
hsa-miR-24-2-5p	ABCA8	NM_007168	727	759	ATGTAGCAACAGCTCACATGACTGAGTAGGTAG	RH;PT;MR	3	3' gacacaaagucGAGUCAUCCGu 5' (miRNA) || ||||||: 5' agctcacatgaCTGAGTAGGTa 3' (Target)	11-32	131	-16.60
hsa-miR-222-3p	ABCA8	NM_007168	703	734	CACTTGGTTTCAGAAAGTTCACAAATGTAGCA	RH;PT;MR	3	3' ugggUCAUCGGUCUACAUCGa 5' (miRNA) ||| || ||||||| 5' agaaAGTTCACAAATGTAGCa 3' (Target)	12-32	153	-13.19
hsa-miR-766-3p	ABCA8	NM_007168	120	149	GGTGGGAGGAGGAGGTTCGGGTGCTGGGTA	RH;PT;MR	3	3' cgaCUCCGACACCCCGACCUca 5' (miRNA) ||||:| || |||||: 5' gagGAGGTTCGGGTGCTGGGta 3' (Target)	9-30	131	-26.52
hsa-miR-183-5p	ABCA8	NM_007168	609	634	TTTCTGTAAGCCAACTGTGTGCCATT	RH;PT;MR	3	3' ucAC-UUAAGAUGGU-CACGGUAu 5' (miRNA) || || | ||:: ||||||| 5' tcTGTAAGCCAACTGTGTGCCATt 3' (Target)	3-26	150	-13.47
hsa-miR-767-5p	ABCA8	NM_007168	531	567	TATCCACAGGTAACACCATGATGTAGGCATAAATGGA	RH;PT;MR	3	3' guACGAGUCUGU--UGGUACCACGu 5' (miRNA) | | |||::| |||||| ||: 5' taTCCACAGGTAACACCATGATGTa 3' (Target)	1-25	120	-18.72
hsa-miR-17-5p	ABCA8	NM_007168	578	628	CCTACTATTTCAAATATATTGTACTTTTTTATTTCTGTAAGCCAACTGTGT	RH;PT;MR	3	3' gaUGGACGUGACAU-UCGUGAAAc 5' (miRNA) |::| | | || |:||||| 5' ctATTTCAAATATATTGTACTTTt 3' (Target)	5-28	132	-9.87
hsa-miR-17-3p	ABCA8	NM_007168	199	221	CACAGCCTCTGTATCTCTGCAGG	RH;PT;MR	3	3' gauguucacggaaguGACGUCa 5' (miRNA) |||||| 5' acagcctctgtatctCTGCAGg 3' (Target)	2-23	120	-16.14
hsa-miR-20a-5p	ABCA8	NM_007168	582	605	CTATTTCAAATATATTGTACTTTT	PT;MR	2	3' gaUGGACGUGAUAU-UCGUGAAAu 5' (miRNA) |::| | |||| |:||||| 5' ctATTTCAAATATATTGTACTTTt 3' (Target)	1-24	140	-12.61
hsa-miR-320a	ABCA8	NM_007168	627	662	GTGCCATTTTCACTGGACTTTTAAATCTAGACTTTA	RH;MR	2	3' agCGGGAGAGUUGGGUC-GAAAa 5' (miRNA) | |:|:| ||:|:|| |||| 5' tgGACTTTTAAATCTAGACTTTa 3' (Target)	14-36	120	-14.23
hsa-miR-93-5p	ABCA8	NM_007168	582	605	CTATTTCAAATATATTGTACTTTT	PT;MR	2	3' gaUGGACGUGCU-UGUCGUGAAAc 5' (miRNA) |::| | | |: |:||||| 5' ctATTTCAAATATATTGTACTTTt 3' (Target)	1-24	128	-10.39
hsa-miR-425-5p	ABCA8	NM_007168	115	142	CGTGTGGTGGGAGGAGGAGGTTCGGGTG	RH;PT	2	3' aguugcccucacuaGCACAGUAa 5' (miRNA) ||||| :| 5' --------------CGTGTGGTg 3' (Target)	1-9	97	-6.53
hsa-miR-200c-5p	ABCA8	NM_007168	133	155	GGTTCGGGTGCTGGGTAAGTGCC	RH;MR	2	3' gguuugugACGACCCAUUCugc 5' (miRNA) ||||||||||| 5' ggttcgggTGCTGGGTAAGtgc 3' (Target)	1-22	130	-23.64
hsa-miR-21-5p	ABCA8	NM_007168	270	290	TTTACATGATCGTATAAGTTT	PT;MR	2	3' aguUGUAGUCAGACUAUUCGAu 5' (miRNA) |||| | || |||||:| 5' tttACATGA-TCGTATAAGTTt 3' (Target)	1-21	141	-9.99
hsa-miR-15b-5p	ABCA8	NM_007168	449	470	AATAGATTTAAGTGTGCTTCTT	PT;MR	2	3' acAUUUGGUACUACACGACGAu 5' (miRNA) ||:|:: :|||||| || 5' aaTAGATTTAAGTGTGCTTCTt 3' (Target)	1-22	128	-13.38
hsa-miR-135b-5p	ABCA8	NM_007168	204	226	CCTCTGTATCTCTGCAGGCCATA	PT;MR	2	3' aguguauccuuacuuUUCGGUAu 5' (miRNA) |:||||| 5' cctctgtatctctgcAGGCCATa 3' (Target)	1-23	124	-11.76
hsa-miR-323a-3p	ABCA8	NM_007168	649	670	AAATCTAGACTTTAGTGATGTC	PT;MR	2	3' ucuccAGCUGGCA-CAUUACAc 5' (miRNA) | |||: | ||:|||| 5' aaatcTAGACTTTAGTGATGTc 3' (Target)	1-22	135	-9.47
hsa-let-7a-5p	ABCA8	NM_007168	568	590	AAACAAAAACCCTACTATTTCAA	RH;MR	2	3' uugaUAUGUUGGAUGAUGGAGu 5' (miRNA) | | | |||||||::|| 5' aaacAAAAACCCTACTATTTCa 3' (Target)	1-22	134	-19.26
hsa-miR-335-3p	ABCA8	NM_007168	750	772	GAGTAGGTAGAAAATGTGAAATA	PT;MR	2	3' ccaGUCC-UCGUUAUUACUUUuu 5' (miRNA) :||| || || :||||| 5' gagTAGGTAGAAAATGTGAAAta 3' (Target)	1-23	122	-10.62
hsa-miR-20b-5p	ABCA8	NM_007168	582	605	CTATTTCAAATATATTGTACTTTT	PT;MR	2	3' gaUGGACGUGAUA-CUCGUGAAAc 5' (miRNA) |::| | ||| |:||||| 5' ctATTTCAAATATATTGTACTTTt 3' (Target)	1-24	132	-11.06
hsa-miR-106b-5p	ABCA8	NM_007168	610	648	TTCTGTAAGCCAACTGTGTGCCATTTTCACTGGACTTTT	RH;MR	2	3' uagAC-GUGACAGU--CGUGAAAu 5' (miRNA) || ||:| ||| | ||||| 5' gtgTGCCATTTTCACTGGACTTTt 3' (Target)	16-39	124	-11.03
hsa-miR-199a-5p	ABCA8	NM_007168	621	643	AACTGTGTGCCATTTTCACTGGA	PT;MR	2	3' cuuguccaucagacuuGUGACCc 5' (miRNA) |||||| 5' aactgtgtgccattttCACTGGa 3' (Target)	1-23	120	-12.77
hsa-miR-424-5p	ABCA8	NM_007168	4	25	CCCAAATTCTGTGTTCCTGTTT	PT;MR	2	3' aaGUUUUGUACUUAACGACGAc 5' (miRNA) |||| : || :|| |||:| 5' ccCAAATTCTGTGTTCCTGTTt 3' (Target)	1-22	120	-7.47
hsa-miR-95	ABCA8	NM_007168	505	526	ATCTGATATCAATATCGTTGAT	PT;MR	2	3' acGAGU-UAUUUAUGGGCAACUu 5' (miRNA) || | || |||| :|||||| 5' atCTGATATCAATA-TCGTTGAt 3' (Target)	1-22	145	-13.31
hsa-miR-409-5p	ABCA8	NM_007168	120	156	GGTGGGAGGAGGAGGTTCGGGTGCTGGGTAAGTGCCA	RH;PT	2	3' uacguuUCAACGAGCCCAUUgga 5' (miRNA) :| |||| |||||| 5' aggttcGGGTGCT-GGGTAAgtg 3' (Target)	13-34	119	-15.26
hsa-miR-25-3p	ABCA8	NM_007168	742	772	ACATGACTGAGTAGGTAGAAAATGTGAAATA	RH;MR	2	3' agUCUGGCUCUGUUCACGUUAc 5' (miRNA) ||:: || | | ||| ||| 5' gtAGGTAGA-AAATGTGAAATa 3' (Target)	11-31	122	-7.05
hsa-miR-96-5p	ABCA8	NM_007168	451	480	TAGATTTAAGTGTGCTTCTTATTGCTAAAA	RH;PT	2	3' ucguuUUUACACG----AUCACGGUUu 5' (miRNA) ||:||||| || |||:|| 5' gatttAAGTGTGCTTCTTATTGCTAAa 3' (Target)	3-29	117	-16.95
hsa-miR-340-5p	ABCA8	NM_007168	385	407	TCTAGGTGTATGATACTTTGTAA	PT;MR	2	3' uuAGUCAGA-GUAACGAAAUAUu 5' (miRNA) | :|| | :: | ||||:|| 5' tcTAGGTGTATGATACTTTGTAa 3' (Target)	1-23	131	-9.58
hsa-miR-517-5p	ABCA8	NM_007168	636	659	TCACTGGACTTTTAAATCTAGACT	PT;MR	2	3' ucUGUCACGAAGG--UAGAUCUcc 5' (miRNA) || | |||:: ||||||| 5' tcACTGGACTTTTAAATCTAGAct 3' (Target)	1-24	135	-12.16
hsa-let-7i-5p	ABCA8	NM_007168	555	590	AGGCATAAATGGAAAACAAAAACCCTACTATTTCAA	RH;MR	2	3' uugUCGUGUUU--GAUGAUGGAGu 5' (miRNA) | || ||| ||||||::|| 5' gaaAACAAAAACCCTACTATTTCa 3' (Target)	12-35	134	-17.08
hsa-miR-301a-3p	ABCA8	NM_007168	686	707	CTTTTGTGGATATTTGTCACTT	RH;MR	2	3' cgAAACUGUUAUGAUAAC-GUGAc 5' (miRNA) |||| :|||: ||| |||| 5' ctTTTGTGGATAT--TTGTCACTt 3' (Target)	1-22	122	-9.73
hsa-miR-107	ABCA8	NM_007168	227	255	CTGGTTCCATTGTTCTGTATAATACTGAA	RH;MR	2	3' acUAUCGGGACAUGUUACGACga 5' (miRNA) || |::|||||:||| ||| 5' ccATTGTTCTGTATAATACTGaa 3' (Target)	7-29	133	-18.98
hsa-miR-30a-5p	ABCE1	NM_002940	1126	1150	TTATGAGTGAGGAAGAGTGTTTACT	RH;PT;MR	3	3' gaaggUCAGCUCCU----ACAAAUGu 5' (miRNA) ||| ||||| ||||||| 5' ttatgAGT-GAGGAAGAGTGTTTACt 3' (Target)	1-25	150	-16.41
hsa-miR-1	ABCE1	NM_001040876	848	871	CTATGTATTTTTTTTAAGTTCCAC	RH;PT;MR	3	3' uaUGUAU-GAAGAAAUGUAAGGu 5' (miRNA) |::|| :||:|||| :|||| 5' ctATGTATTTTTTTTAAGTTCCa 3' (Target)	1-23	127	-15.42
hsa-miR-145-5p	ABCE1	NM_002940	1859	1881	CTTAAAAAAACAAAAAACTGGAA	PT;MR	2	3' ucccuaaggacccUUUUGACCUg 5' (miRNA) ||||||||| 5' cttaaaaaaacaaAAAACTGGAa 3' (Target)	1-23	150	-13.54
hsa-miR-342-3p	ABCE1	NM_002940	1116	1137	TAAACTGGAATTATGAGTGAGG	PT;MR	2	3' ugcccACGCUAAAGACACACUCu 5' (miRNA) || || || || ||||| 5' taaacTG-GAATTATGAGTGAGg 3' (Target)	1-22	128	-10.83
hsa-miR-26a-5p	ABCE1	NM_002940	1582	1631	AAGCTATTGTTATTTACTGATCCTGGATTGTCTTAAAGAAAGTACTTGTG	RH;MR	2	3' ucggauaggaccUAAUGAACuu 5' (miRNA) | |||||| 5' tgtcttaaagaaAGTACTTGtg 3' (Target)	29-50	122	-10.00
hsa-miR-203a	ABCE1	NM_001040876	1538	1559	AATTTGTGAATGATCATTTCAA	PT;MR	2	3' gaucaccaggAUUUGUAAAGUg 5' (miRNA) |:| ||||||| 5' aatttgtgaaTGATCATTTCAa 3' (Target)	1-22	148	-10.32
hsa-miR-204-5p	ABCE1	NM_001040876	1455	1497	AAGTGTGAATATGTAAAGGGTTTGTTTTGTATACAAATGGGAT	PT;MR	2	3' ucCGUA-UCCUACUGUUUCCCuu 5' (miRNA) |::| | ||| :|||||| 5' aaGTGTGAATATG-TAAAGGGtt 3' (Target)	1-22	129	-12.12
hsa-miR-642a-5p	ABHD11	NM_001145364	358	384	TGCTCCACATTTGGGCACAGAAGGACT	RH;MR	2	3' guucuGUGUAAACC----UCUCCCUg 5' (miRNA) ||||||||| ||| ||| 5' tgctcCACATTTGGGCACAGAAGGAc 3' (Target)	1-26	132	-21.01
hsa-miR-26a-5p	ABHD11	NM_001145364	202	223	TGAGGCAGGAGAATCACTTGAA	PT;MR	2	3' ucggauaggaccuaaUGAACUu 5' (miRNA) |||||| 5' tgaggcaggagaatcACTTGAa 3' (Target)	1-22	120	-10.72
hsa-miR-342-3p	ABHD11	NM_001145364	382	404	ACTCAGACAGGCACTGTGTGGGC	PT;MR	2	3' ugcccacgcuaaaGACACACUCu 5' (miRNA) |||||||:| 5' actcagacaggcaCTGTGTGGGc 3' (Target)	1-23	134	-16.22
hsa-miR-204-5p	ABHD11	NR_026912	503	523	CTGCTGGCACTACAGAGGGTG	PT;MR	2	3' ucCGUAUCCUACUGUUUCCCuu 5' (miRNA) || |:| | |||:|||| 5' ctGC-TGGCACTACAGAGGGtg 3' (Target)	1-21	122	-15.63
hsa-miR-145-5p	ABHD11	NR_026910	923	945	GTGCCGAACGCTGGCCACTGGAT	PT;MR	2	3' ucccuaaggacccuuuUGACCUg 5' (miRNA) |||||| 5' gtgccgaacgctggccACTGGAt 3' (Target)	1-23	120	-15.96
hsa-miR-375	ABHD11	NR_026910	56	76	AGATGCGAGCCGGCCAACAGC	RH;MR	2	3' agUGCGCUCGGCUUGCUUGUUu 5' (miRNA) |:|||||||| :| ||||: 5' agATGCGAGCCG-GCCAACAGc 3' (Target)	1-21	130	-26.47
hsa-miR-204-5p	ABL2	NM_001168237	8290	8311	AAATGAGGCCCTTGAAAGGGAC	PT;MR	2	3' uccguauccuacugUUUCCCUu 5' (miRNA) ||||||| 5' aaatgaggcccttgAAAGGGAc 3' (Target)	1-22	140	-13.28
hsa-miR-342-3p	ABL2	NM_001168238	7386	7408	GTACCATACCAGGTATTGTGAGT	PT;MR	2	3' ugcccacgcuaaagacACACUCu 5' (miRNA) |||||| 5' gtaccataccaggtatTGTGAGt 3' (Target)	1-23	120	-11.74
hsa-miR-145-5p	ABL2	NM_005158	7887	7909	TTCTCTAATGACTGTCACTGGAC	PT;MR	2	3' ucccuaaggacccuuuUGACCUg 5' (miRNA) |||||| 5' ttctctaatgactgtcACTGGAc 3' (Target)	1-23	120	-14.46
hsa-miR-30a-5p	ABL2	NM_007314	7813	7834	GACTTAGCTGTTGATGTATACT	PT;MR	2	3' gaaGGUCAGCUCCUACAAAUGu 5' (miRNA) ::|| :| ||||| ||| 5' gacTTAGCTGTTGATGTATACt 3' (Target)	1-22	127	-12.42
hsa-miR-26a-5p	ABL2	NM_007314	8262	8283	TGCTAACAGTGTTAAACTTGAT	PT;MR	2	3' ucggauaggaccuaaUGAACUu 5' (miRNA) |||||| 5' tgctaacagtgttaaACTTGAt 3' (Target)	1-22	120	-8.48
hsa-miR-642a-5p	ABL2	NM_007314	8291	8311	AATGAGGCCCTTGAAAGGGAC	PT;MR	2	3' guuCUGUGUAAACCUCUCCCUg 5' (miRNA) || :| || || ||||| 5' aatGAGGCCCTT-GAAAGGGAc 3' (Target)	1-21	121	-15.49
hsa-miR-203a	ABL2	NM_001136000	7937	7958	AAAATAAGTTTAAACATTTCAT	PT;MR	2	3' gaucaccaGGAUUUGUAAAGUg 5' (miRNA) ::||||||||||| 5' aaaataagTTTAAACATTTCAt 3' (Target)	1-22	162	-14.94
hsa-miR-375	ABL2	NM_001136000	7583	7604	TCAGAAACTAGAAAGGAACAAT	PT;MR	2	3' agugcgcucggcuugCUUGUUu 5' (miRNA) |||||| 5' tcagaaactagaaagGAACAAt 3' (Target)	1-22	120	-8.50
hsa-miR-1	ABL2	NM_001136000	7936	7957	AAAAATAAGTTTAAACATTTCA	PT;MR	2	3' uaUGUAUGAAGAAAUGUAAGGu 5' (miRNA) | ||| |:| |||||:| 5' aaAAATAAGTTTAAACATTTCa 3' (Target)	1-22	140	-10.10
hsa-miR-147b	ACACB	NM_001093	990	1033	CTTCTGGAGGATGCTCTCGCATAGCTCGAGGTCCTCTGCCCACC	RH;PT;MR	3	3' aucGUCUUCGUA--AAGGCGUGUg 5' (miRNA) | |:|| || | :||||:| 5' cttCTGGAGGATGCTCTCGCATAg 3' (Target)	1-24	122	-15.60
hsa-miR-135b-5p	ACACB	NM_001093	878	909	ATCACTAGGAGGGTCCCACTGATAGGCCATGT	RH;PT;MR	3	3' aguguauccUUACUUUUCGGUAu 5' (miRNA) | ||| |:||||| 5' gagggtcccACTGATAGGCCATg 3' (Target)	9-31	138	-16.71
hsa-miR-141-5p	ACACB	NM_001093	976	1003	TGGAGGTTTCAGGGCTTCTGGAGGATGC	RH;PT;MR	3	3' agGUUGUGACAUGACCUUCUAc 5' (miRNA) ||: :|| | |||||:||| 5' ttCAGGGCT-T-CTGGAGGATg 3' (Target)	8-27	140	-24.69
hsa-miR-181b-5p	ACACB	NM_001093	1609	1637	GCCAGTGACAGTCCTGGCAAATGAAGGTG	RH;PT;MR	3	3' uggguGGCUGUCGUUACUUACAa 5' (miRNA) |:|:|| |||||| || 5' cagtcCTGGCA--AATGAAGGTg 3' (Target)	9-29	127	-13.25
hsa-miR-18a-5p	ACACB	NM_001093	1087	1106	CAGCCTGCGCATGCACCCTC	RH;PT;MR	3	3' gauaGACGUGAUCUACGUGGAAu 5' (miRNA) ||||:| ||||||| | 5' cagcCTGCGC---ATGCACCCTc 3' (Target)	1-20	127	-18.95
hsa-miR-22-3p	ACACB	NM_001093	1352	1391	GTTGCAATGCACCCAGCAGCTCCTGGCTCTGCAGGCGGCA	RH;PT;MR	3	3' ugucaagaaguugacCGUCGAa 5' (miRNA) |||||| 5' gttgcaatgcacccaGCAGCTc 3' (Target)	1-22	120	-11.62
hsa-miR-331-3p	ACACB	NM_001093	1529	1550	CATGAGGTTGCCCAGGGAAGCC	RH;PT;MR	3	3' aagaUCCUAUCCGGGUCCCcg 5' (miRNA) ||| | |||||||| 5' catgAGGTT--GCCCAGGGaa 3' (Target)	1-19	134	-21.23
hsa-miR-19b-3p	ACACB	NM_001093	1317	1358	ACTGTGGTGACCATGCCGATTTGCTCAGGGAGAACGTTGCAA	RH;PT;MR	3	3' aguCAAAAC--GUAC--CUAAACGUGu 5' (miRNA) || || |||| ||||||| | 5' actGTGGTGACCATGCCGATTTGCTCa 3' (Target)	1-27	126	-16.54
hsa-miR-191-5p	ACACB	NM_001093	1718	1751	ATGCTGCTTTGGGAACTGAAGGTTTTTCTGTTGG	RH;PT;MR	3	3' guCGACGAAAACC----CU------AAGGCAAc 5' (miRNA) |||||||| || || |||:||| 5' atGCTGCTTTGGGAACTGAAGGTTTTTCTGTTg 3' (Target)	1-33	131	-27.17
hsa-miR-320a	ACACB	NM_001093	1151	1172	CCACACCCACGGCCCAGCTTGC	RH;PT;MR	3	3' agcGGGAGAGUUGGGUCGAAaa 5' (miRNA) | | | |::|||||||| 5' ccaCACCCACGGCCCAGCTTgc 3' (Target)	1-22	143	-24.50
hsa-miR-185-5p	ACACB	NM_001093	1017	1045	GAGGTCCTCTGCCCACCTCTTCTCTCCAA	RH;PT;MR	3	3' aguccuugacGGA-AAGAGAGGu 5' (miRNA) ||| |||||||| 5' cctctgcccaCCTCTTCTCTCCa 3' (Target)	6-28	151	-21.67
hsa-miR-766-3p	ACACB	NM_001093	1686	1710	CCCGAGGTTTGCTGGGGTGAGGGGA	RH;PT;MR	3	3' cgaCUCCGACACCCCGACCUCa 5' (miRNA) ||||:| | |||||:| 5' cccGAGGTT-T---GCTGGGGt 3' (Target)	1-18	129	-20.11
hsa-miR-15b-5p	ACACB	NM_001093	1779	1801	GACAAGTTATGAGTAGCTGCTAC	RH;PT;MR	3	3' acaUUUGGUACUACACGACGAu 5' (miRNA) ||:::|||| |||||| 5' gacAAGTTATGAGTAGCTGCTa 3' (Target)	1-22	135	-21.11
hsa-miR-517-5p	ACACB	NM_001093	973	1000	AGCTGGAGGTTTCAGGGCTTCTGGAGGA	RH;PT;MR	3	3' ucuGUCACGAAGGUAGAUCUCc 5' (miRNA) ||| ||| |||:||| 5' tttCAGGGCT----TCTGGAGg 3' (Target)	10-27	130	-19.20
hsa-miR-424-5p	ACACB	NM_001093	1779	1800	GACAAGTTATGAGTAGCTGCTA	RH;PT;MR	3	3' aaGUUUUGUACUUAACGACGAc 5' (miRNA) |||: :||||:| |||||| 5' gaCAAGTTATGAGTAGCTGCTa 3' (Target)	1-22	148	-21.40
hsa-miR-18b-5p	ACACB	NM_001093	1087	1106	CAGCCTGCGCATGCACCCTC	RH;PT;MR	3	3' gauuGACGUGAUCUACGUGGAAu 5' (miRNA) ||||:| ||||||| | 5' cagcCTGCGC---ATGCACCCTc 3' (Target)	1-20	127	-18.72
hsa-miR-409-5p	ACACB	NM_001093	1556	1580	AAGCTGGGATGCTTGAGGGTATCCA	RH;PT;MR	3	3' uaCGUUUCAACGAG--CCCAUUGGa 5' (miRNA) || ::| ||||: ||||| || 5' aaGCTGGGATGCTTGAGGGTATCCa 3' (Target)	1-25	132	-18.31
hsa-miR-15a-5p	ACACB	NM_001093	1779	1801	GACAAGTTATGAGTAGCTGCTAC	RH;PT;MR	3	3' guGUUUGGUAAUACACGACGAu 5' (miRNA) |||:::|| | |||||| 5' gaCAAGTTATGAGTAGCTGCTa 3' (Target)	1-22	132	-20.90
hsa-miR-324-5p	ACACB	NM_001093	1525	1568	AGCCCATGAGGTTGCCCAGGGAAGCCTCCAAAAGCTGGGATGCT	RH;PT;MR	3	3' ugugguuacgggaucCCCUACGc 5' (miRNA) ||||||| 5' aagcctccaaaagctGGGATGCt 3' (Target)	22-44	140	-15.65
hsa-miR-769-5p	ACACB	NM_001093	1676	1697	ATTATTCCACCCCGAGGTTTGC	PT;MR	2	3' ucgagucuUGGGUCUCCAGAgu 5' (miRNA) |||| |||||:| 5' attattccACCCCGAGGTTTgc 3' (Target)	1-22	126	-18.47
hsa-miR-196a-5p	ACACB	NM_001093	1040	1064	CTCCAAGGAAAATGAGGACTGCCCC	RH;MR	2	3' gggUUGUUGUACU-UUGAUGGau 5' (miRNA) |: || |||| :|||:|| 5' ccaAGGAAAATGAGGACTGCCcc 3' (Target)	3-25	126	-16.48
hsa-miR-17-3p	ACACB	NM_001093	1365	1386	CAGCAGCTCCTGGCTCTGCAGG	PT;MR	2	3' gaUGUUCACGGAAGUGACGUCa 5' (miRNA) :||: | |: | |||||| 5' caGCAGCTCCTGGCTCTGCAGg 3' (Target)	1-22	124	-19.91
hsa-miR-107	ACACB	NM_001093	1703	1725	TGAGGGGAAGAATCGATGCTGCT	PT;MR	2	3' acuaucgggacauGUUACGACGa 5' (miRNA) |:||||||| 5' tgaggggaagaatCGATGCTGCt 3' (Target)	1-23	146	-17.82
hsa-let-7i-5p	ACACB	NM_001093	598	636	AGTGGCATGATCTCACTGCAACCTCCATCTCCTGTCTCA	RH;MR	2	3' uuGUCGUGUU----UGAUGAUGGAGu 5' (miRNA) ::|||::| |||:| ||||| 5' agTGGCATGATCTCACTGCAACCTCc 3' (Target)	1-26	127	-17.46
hsa-miR-183-5p	ACACB	NM_001093	563	584	GACAAAGTCTCACTGTGTCATG	PT;MR	2	3' ucacUUAAGAUGGUCACGGUAu 5' (miRNA) || ||| | |||:||| 5' gacaAAGTCTCACTGTGTCATg 3' (Target)	1-22	142	-14.60
hsa-miR-130b-3p	ACACB	NM_001093	673	696	CATGCCCGGCTAATTTTTGTATTT	RH;MR	2	3' uaCGGG-AAAGUAGUAACGUGAc 5' (miRNA) |||| | ||: |||:|:| 5' atGCCCGGCTAATTTTTGTATTt 3' (Target)	2-24	123	-15.44
hsa-miR-323a-3p	ACACB	NM_001093	1490	1511	CAAGGATGCTGAATGTAATGCC	PT;MR	2	3' ucUCCAGCUGGC--ACAUUACac 5' (miRNA) ||| :| |:| ||||||| 5' caAGGATG-CTGAATGTAATGcc 3' (Target)	1-22	132	-14.25
hsa-miR-340-5p	ACACB	NM_001093	243	256	GCAGTTTTATTGCA	RH;PT	2	3' uuagucagaguaaCGAAAUAuu 5' (miRNA) |:||||| 5' ----------gcaGTTTTATtg 3' (Target)	1-12	109	-13.65
hsa-miR-223-3p	ACACB	NM_001093	1568	1604	TTGAGGGTATCCAAGTTGAAAAAGACAAAATCTGACC	RH;PT	2	3' accccauaaacUGUUUGACUGu 5' (miRNA) | || ||||| 5' ttgaaaaagacAAAATCTGACc 3' (Target)	16-37	115	-11.99
hsa-miR-767-5p	ACACB	NM_001093	1301	1327	GGTGACTGAGGACTGGACTGTGGTGAC	RH;MR	2	3' guAC-GAGU-CUG--UUGGUACCACgu 5' (miRNA) || || | ||| :||::||||| 5' ggTGACTGAGGACTGGACTGTGGTGac 3' (Target)	1-27	122	-19.67
hsa-miR-224-5p	ACACB	NM_001093	1286	1309	AGGGGCAGAGCTGTCGGTGACTGA	RH;MR	2	3' uuGCCUUGGUGAUCACUGAac 5' (miRNA) | ||:|::: :|||||| 5' ggCAGAGCTGTCGGTGACTga 3' (Target)	4-24	139	-18.00
hsa-miR-187-3p	ACACB	NM_001093	1764	1785	GGTTTTGGAGAGAAAGACAAGT	PT;MR	2	3' ggccGACGUUGUGUUCUGUGCu 5' (miRNA) :|| |: : |||||| | 5' ggttTTGGAGAGAAAGACAAGt 3' (Target)	1-22	122	-11.47
hsa-miR-20b-5p	ACACB	NM_001093	85	121	GACTTGCTTTTAAACAAAGAAAATCCTGGGCACTTCT	RH;MR	2	3' gauggacgugauACUCGUGAAac 5' (miRNA) ||:|||||| 5' caaagaaaatccTGGGCACTTct 3' (Target)	15-37	131	-11.63
hsa-miR-106b-5p	ACACB	NM_001093	232	250	CTCTGAAGACAGCAGTTTT	PT;MR	2	3' uaGACGUGACAGUCGUGAAAu 5' (miRNA) ||| | | ||||| ||| 5' ctCTGAA--GACAGCAGTTTt 3' (Target)	1-19	124	-12.48
hsa-miR-222-3p	ACACB	NM_001093	385	409	GACCAGCACCAGATGTAAGTAAGCA	RH;MR	2	3' ugGGUCAUCGGUCUACAUcga 5' (miRNA) |||| | ||||||||| 5' gaCCAGCA-CCAGATGTAagt 3' (Target)	1-20	133	-22.26
hsa-miR-199a-5p	ACACB	NM_001093	1785	1815	TTATGAGTAGCTGCTACCCTGGAACGGTGGG	PT;MR	2	3' cuUGUCCAUCAGAC-UUGUGACCc 5' (miRNA) |:: |||| ||| || |||| 5' ttATGAGTAG-CTGCTACCCTGGa 3' (Target)	1-23	126	-15.36
hsa-miR-96-5p	ACACB	NM_001093	297	323	TGCAAAACAGTGCCTGGCATGTGGGAT	RH;PT	2	3' ucguuuuuacacgaUCACGGuuu 5' (miRNA) |||||| 5' ------tgcaaaacAGTGCCtgg 3' (Target)	1-17	105	-11.58
hsa-miR-19a-3p	ACACB	NM_001093	1317	1343	ACTGTGGTGACCATGCCGATTTGCTCA	PT;MR	2	3' aguCAAAAC--GUAU--CUAAACGUGu 5' (miRNA) || || |||: ||||||| | 5' actGTGGTGACCATGCCGATTTGCTCa 3' (Target)	1-27	122	-15.20
hsa-miR-25-3p	ACACB	NM_001093	1339	1360	GCTCAGGGAGAACGTTGCAATG	PT;MR	2	3' agucuggCUCUGUUCACGUUAc 5' (miRNA) |||| : |||||| 5' gctcaggGAGAACGTTGCAATg 3' (Target)	1-22	123	-19.72
hsa-miR-126-5p	ACACB	NM_001093	478	498	AAACCTATTTTTGTAATGATG	PT;MR	2	3' gcgcaugguuuuCAUUAUUAc 5' (miRNA) |||||:|| 5' aaacctatttttGTAATGATg 3' (Target)	1-21	129	-12.22
hsa-miR-425-5p	ACACB	NM_001093	585	606	CAGGCTGGAGTGCAGTGGCATG	RH;MR	2	3' agUUGCCCUCACUAGCACAGUAa 5' (miRNA) ::| |||||| ||| ||| 5' caGGCTGGAGTG-CAGTGGCATg 3' (Target)	1-22	127	-17.00
hsa-miR-301a-3p	ACACB	NM_001093	896	919	CTGATAGGCCATGTTTAGCACTGG	RH;MR	2	3' cgaAACUGUUAUGAUAACGUGAc 5' (miRNA) | |:| ||::| | ||||| 5' tgaTAGGCCATGTT-TAGCACTg 3' (Target)	2-23	126	-16.01
hsa-miR-29b-1-5p	ACACB	NM_001093	798	821	CATGAGCCACCATCTTCAGCCAGA	RH;MR	2	3' agAUUUGGUGGUAUACUUUGGUCg 5' (miRNA) |:|:||||||| | |:|||| 5' caTGAGCCACCATCTTCAGCCAGa 3' (Target)	1-24	138	-25.71
hsa-miR-452-5p	ACACB	NM_001093	1607	1637	CAGCCAGTGACAGTCCTGGCAAATGAAGGTG	RH;PT	2	3' agucaaaggagacguUUGUCAa 5' (miRNA) :||||| 5' -------cagccagtGACAGTc 3' (Target)	1-15	104	-8.42
hsa-miR-181a-3p	ACACB	NM_001093	1286	1306	AGGGGCAGAGCTGTCGGTGAC	RH;PT	2	3' ccauguuagUUGCCAGCUACca 5' (miRNA) |:| ||||:|| 5' -aggggcagAGCTGTCGGTGac 3' (Target)	1-21	117	-16.75
hsa-miR-20a-5p	ACACB	NM_001093	85	121	GACTTGCTTTTAAACAAAGAAAATCCTGGGCACTTCT	RH;MR	2	3' gauggacgugauAUUCGUGAAau 5' (miRNA) |::|||||| 5' caaagaaaatccTGGGCACTTct 3' (Target)	15-37	127	-11.63
hsa-miR-181a-5p	ACACB	NM_001093	1483	1506	GTTTGTCCAAGGATGCTGAATGTA	PT;MR	2	3' ugAGUGGCUGUC-GCAACUUACAa 5' (miRNA) |:::| | :| :| ||||||| 5' gtTTGTCCAAGGATGCTGAATGTa 3' (Target)	1-24	152	-11.62
hsa-miR-501-5p	ACACB	NM_001093	1476	1497	ATGGGTGGTTTGTCCAAGGATG	PT;MR	2	3' agagugggucccuguUUCCUAa 5' (miRNA) |||||| 5' atgggtggtttgtccAAGGATg 3' (Target)	1-22	120	-11.46
hsa-miR-92a-3p	ACACB	NM_001093	1337	1360	TTGCTCAGGGAGAACGTTGCAATG	PT;MR	2	3' uguccGGCCCUGUU--CACGUUAu 5' (miRNA) | |||| || |||||| 5' ttgctCAGGGAGAACGTTGCAATg 3' (Target)	1-24	124	-17.57
hsa-miR-21-5p	ACACB	NM_001093	885	906	GGAGGGTCCCACTGATAGGCCA	PT;MR	2	3' agUUGUAGUCAGACUAUUCGau 5' (miRNA) |: :|| ||||||:|| 5' ggAGGGTCCCACTGATAGGCca 3' (Target)	1-22	124	-15.35
hsa-miR-93-5p	ACACB	NM_001093	228	250	TTGTCTCTGAAGACAGCAGTTTT	PT;MR	2	3' gaUGGACGUGCUUGUCGUGAAAc 5' (miRNA) ::|| :: :|||||| ||| 5' ttGTCTCTGAAGACAGCAGTTTt 3' (Target)	1-23	129	-15.37
hsa-miR-421	ACACB	NM_001093	1730	1752	GAACTGAAGGTTTTTCTGTTGGG	PT;MR	2	3' cgcGGGUUAAUUACAGACAACUa 5' (miRNA) |: || | |||||||: 5' gaaCTGAAGGTTTTTCTGTTGGg 3' (Target)	1-23	132	-12.39
hsa-miR-152	ACACB	NM_001093	1488	1515	TCCAAGGATGCTGAATGTAATGCCTGGT	RH;PT	2	3' ggUUC-AAGACAGUACGUGACu 5' (miRNA) |:| | ||| |||:| || 5' caAGGATGCTG-AATGTAATGc 3' (Target)	3-23	104	-11.78
hsa-miR-503-5p	ACACB	NM_001093	1778	1800	AGACAAGTTATGAGTAGCTGCTA	PT;MR	2	3' gacgucuugacaagggCGACGAu 5' (miRNA) |||||| 5' agacaagttatgagtaGCTGCTa 3' (Target)	1-23	120	-13.30
hsa-miR-151a-5p	ACACB	NM_001093	1225	1245	GAGTTACTGTTGCTTCCTCGC	PT;MR	2	3' ugaucUGACACUCGAGGAGCu 5' (miRNA) ||||| : :|||||| 5' gagttACTGTTGCTTCCTCGc 3' (Target)	1-21	144	-18.96
hsa-miR-335-3p	ACACB	NM_001093	1569	1590	TGAGGGTATCCAAGTTGAAAAA	PT;MR	2	3' ccaguccucguuauuACUUUUu 5' (miRNA) |||||| 5' tgagggtatccaagtTGAAAAa 3' (Target)	1-22	120	-11.14
hsa-miR-182-5p	ACACB	NM_001093	905	927	CATGTTTAGCACTGGTTGCCAGG	PT;MR	2	3' ucAC-ACUCAAGAUGGUAACGGUUu 5' (miRNA) || | || ||: :||||||: 5' caTGTTTAGCACTG--GTTGCCAGg 3' (Target)	1-23	130	-13.85
hsa-miR-452-5p	ACADL	NM_001608	744	765	GGCTTTTCTTTTGCAACAGTTA	RH;PT;MR	3	3' agucAAAGGAGACGUUUGUCAa 5' (miRNA) ||||:|:|| |||||| 5' ggctTTTCTTTTG-CAACAGTt 3' (Target)	1-21	136	-19.52
hsa-miR-424-5p	ACADL	NM_001608	522	549	GCAGAACATCTCTGTGAAACGCTGCTGA	RH;PT;MR	3	3' aaguuuuGUACUUAACGACGAc 5' (miRNA) ::|||| |||||| 5' acatctcTGTGAAACGCTGCTg 3' (Target)	6-27	127	-18.90
hsa-miR-15b-5p	ACADL	NM_001608	527	549	ACATCTCTGTGAAACGCTGCTGA	RH;PT;MR	3	3' acauuuGGUACUACACGACGAu 5' (miRNA) |::||| |||||| 5' acatctCTGTGAAACGCTGCTg 3' (Target)	1-22	124	-15.21
hsa-miR-25-3p	ACADL	NM_001608	913	940	GAGATAATTTCAAGCATAAGTGCAATGT	RH;PT;MR	3	3' agucuGGCUC-UGUUCACGUUAc 5' (miRNA) :| || |:||||||||| 5' taattTCAAGCATAAGTGCAATg 3' (Target)	5-27	160	-19.14
hsa-miR-29b-1-5p	ACADL	NM_001608	791	845	TTTATGTCTTCTATAAACCAGGCTGTTAATACAATGATGACAAACAAAACTGGCA	RH;PT;MR	3	3' agAUUUGGUGGUAUACUUUGGUCg 5' (miRNA) || ::| :| ||| ||||||| 5' ttTATGTCTTC-TAT-AAACCAGg 3' (Target)	1-22	154	-12.44
hsa-miR-17-3p	ACADL	NM_001608	541	572	CGCTGCTGAGTGAGAACTGCTTTCATTGAAGC	RH;PT;MR	3	3' gaUGUUCACGGAAGUGACGUCa 5' (miRNA) | || |||:||||:|| || 5' tgAGAACTGCTTTCATTGAAGc 3' (Target)	11-32	132	-16.41
hsa-miR-324-5p	ACADL	NM_001608	626	650	TGCCTAACCCTGACCAGGGAATGCC	RH;PT;MR	3	3' ugUGGUUACGGGAUCCCCUACGc 5' (miRNA) ||| || || |||| |||| 5' taACC-CTGACC-AGGGAATGCc 3' (Target)	5-25	129	-17.35
hsa-miR-92a-3p	ACADL	NM_001608	918	940	AATTTCAAGCATAAGTGCAATGT	RH;PT;MR	3	3' uguccggcCCUGUUCACGUUAu 5' (miRNA) | |:||||||||| 5' aatttcaaGCATAAGTGCAATg 3' (Target)	1-22	158	-16.45
hsa-miR-15a-5p	ACADL	NM_001608	521	549	TGCAGAACATCTCTGTGAAACGCTGCTGA	RH;PT;MR	3	3' guguuugguaauacaCGACGAu 5' (miRNA) |||||| 5' acatctctgtgaaacGCTGCTg 3' (Target)	7-28	120	-14.59
hsa-miR-320a	ACADL	NM_001608	466	487	CTGTACTCCAACCCCGTTTTTA	RH;PT;MR	3	3' agCGGGAGAGUUGGGUCGAAAa 5' (miRNA) |: ||| |||||| |:||| 5' ctGTACTC-CAACCCCGTTTTt 3' (Target)	1-21	126	-20.83
hsa-miR-196b-5p	ACADL	NM_001608	562	598	TTCATTGAAGCTGGAAGCCATCATACCTTACTGCCTT	RH;PT;MR	3	3' ggGUUGUUGUCCUUUGAUGGAu 5' (miRNA) | |: |:| |||:||| 5' agCCATCATACCTTACTGCCTt 3' (Target)	16-37	128	-15.09
hsa-miR-503-5p	ACADL	NM_001608	520	549	ATGCAGAACATCTCTGTGAAACGCTGCTGA	RH;PT;MR	3	3' gaCGUCUUGACAAGG------GCGACGAu 5' (miRNA) ||||||| ||: ||||||| 5' atGCAGAACATCTCTGTGAAACGCTGCTg 3' (Target)	1-29	148	-28.83
hsa-miR-223-3p	ACADL	NM_001608	810	846	AGGCTGTTAATACAATGATGACAAACAAAACTGGCAA	RH;PT;MR	3	3' accccauaaacUG-UUUGACUGu 5' (miRNA) || ||||||:| 5' aatgatgacaaACAAAACTGGCa 3' (Target)	14-36	130	-14.68
hsa-miR-107	ACADL	NM_001608	649	672	CCTTGGTTCTGTCAATTGCTGACA	RH;MR	2	3' acuAUCGGGACAUGUUACGACga 5' (miRNA) |:|::|||| | ||||| 5' cctTGGTTCTGTCAATTGCTGac 3' (Target)	1-23	120	-20.51
hsa-miR-222-3p	ACADL	NM_001608	210	229	TTACAGTTTTTTATGTAGCC	PT;MR	2	3' uggGUCAUCGGUCUACAUCGa 5' (miRNA) |||| :: ||||||| 5' ttaCAGT-TTTTTATGTAGCc 3' (Target)	1-20	144	-13.90
hsa-miR-200c-5p	ACADL	NM_001608	878	899	AGTAGTAAAATAAGGTAAGAAG	PT;MR	2	3' gguuugugacgacCCAUUCUgc 5' (miRNA) ||||||| 5' agtagtaaaataaGGTAAGAag 3' (Target)	1-22	125	-9.46
hsa-miR-98-5p	ACADL	NM_001608	578	599	GCCATCATACCTTACTGCCTTG	RH;MR	2	3' uuGUUAUGUUGAAUGAUGGAGu 5' (miRNA) || |:| ||||||:|||: 5' gcCATCATACCTTACTGCCTTg 3' (Target)	1-22	140	-17.20
hsa-miR-221-3p	ACADL	NM_001608	751	773	CTTTTGCAACAGTTAATGTATTT	PT;MR	2	3' cuuuggGUCGUCUGUUACAUcga 5' (miRNA) || ||| :|||||| 5' cttttgCAACAGTTAATGTAttt 3' (Target)	1-23	125	-11.70
hsa-miR-340-5p	ACADL	NM_001608	709	730	AAGATATTGGTACATTTTATAG	PT;MR	2	3' uuagucagaguaacGAAAUAUu 5' (miRNA) :|||||| 5' aagatattggtacaTTTTATAg 3' (Target)	1-22	124	-7.15
hsa-miR-185-5p	ACADL	NM_001608	727	757	ATAGGTATCAAAGCAATGGCTTTTCTTTTGC	RH;MR	2	3' agUCCUUGACGGAAAGAGAGgu 5' (miRNA) || ||: ||:|||||:|: 5' aaAGCAATGGCTTTTCTTTTgc 3' (Target)	10-31	124	-14.22
hsa-miR-18b-5p	ACADL	NM_001608	245	268	TCTGAATCTTGCCTAGGTGTTTCA	RH;PT	2	3' gauugacgugaucuACGUGGAAu 5' (miRNA) || |:||| 5' ------------tcTGAATCTTg 3' (Target)	1-11	97	-6.55
hsa-miR-769-5p	ACADL	NM_001608	593	616	TGCCTTGAAACCCCTAGGACTCAG	RH;MR	2	3' ucGAGUCUUGGGUCUCCAGAGu 5' (miRNA) ||:: ||||| ||| ||| 5' gcCTTGAAACCCCTAGGACTCa 3' (Target)	2-23	136	-21.87
hsa-miR-196a-5p	ACADL	NM_001608	577	598	AGCCATCATACCTTACTGCCTT	PT;MR	2	3' ggGUUGUUGUACUUUGAUGGAu 5' (miRNA) | |: |:| |||:||| 5' agCCATCATACCTTACTGCCTt 3' (Target)	1-22	128	-15.09
hsa-miR-199a-5p	ACADL	NM_001608	725	746	TTATAGGTATCAAAGCAATGGC	PT;MR	2	3' cuUGUCCAUCAGACUUGUGACCc 5' (miRNA) |:||||| || |:|| ||| 5' ttATAGGTA-TCAAAGCAATGGc 3' (Target)	1-22	123	-15.46
hsa-miR-135b-5p	ACADL	NM_001608	723	744	TTTTATAGGTATCAAAGCAATG	PT;MR	2	3' aguGUAUCCUUACUUUUCGGUAu 5' (miRNA) :||||| || ||||| || 5' tttTATAGGTAT-CAAAGCAATg 3' (Target)	1-22	134	-11.59
hsa-miR-93-5p	ACADL	NM_001608	351	374	AAACATTAATAAGATAGCACATTG	PT;MR	2	3' gaUGGACGUGCU-UGUCGUGAAAc 5' (miRNA) || | |: | |:||||| || 5' aaACATTAATAAGATAGCACATTg 3' (Target)	1-24	124	-11.98
hsa-miR-17-5p	ACADL	NM_001608	940	962	TAAATAATAAAGTAAGCATTTAA	PT;MR	2	3' gauggacgugaCAUUCGUGAAac 5' (miRNA) |||||||:|| 5' taaataataaaGTAAGCATTTaa 3' (Target)	1-23	124	-11.62
hsa-miR-425-3p	ACADL	NM_001608	427	448	CCATTTGCTCCAAATTCCCTAG	PT;MR	2	3' cccgccUGUGCUGUAAGGGCUa 5' (miRNA) :| | | |||||| | 5' ccatttGCTCCAAATTCCCTAg 3' (Target)	1-22	120	-7.39
hsa-miR-224-5p	ACADL	NM_001608	359	379	ATAAGATAGCACATTGACTTT	PT;MR	2	3' uugcCU-UGGUGAUCACUGAAc 5' (miRNA) || | ||| | |||||| 5' ataaGATAGCAC-ATTGACTTt 3' (Target)	1-21	122	-8.53
hsa-let-7i-5p	ACADL	NM_001608	569	599	AAGCTGGAAGCCATCATACCTTACTGCCTTG	RH;MR	2	3' uuGUCGUGUUUGAUGAUGGAGu 5' (miRNA) || ||:| :||||:|||: 5' gcCATCATACCTTACTGCCTTg 3' (Target)	10-31	136	-16.77
hsa-miR-126-5p	ACADL	NM_001608	900	921	TAAATATGTAAAAGAGATAATT	PT;MR	2	3' gcgcAUG-GUUUUCAUUAUUAc 5' (miRNA) ||: :||||| :||||| 5' taaaTATGTAAAAGAGATAATt 3' (Target)	1-22	120	-8.01
hsa-miR-152	ACADL	NM_001608	646	678	ATGCCTTGGTTCTGTCAATTGCTGACATCTGAG	RH;PT	2	3' gguucaagacagUACGUGACu 5' (miRNA) |||| :|| 5' ------------ATGCCTTGg 3' (Target)	1-9	97	-6.63
hsa-miR-20a-5p	ACADL	NM_001608	940	962	TAAATAATAAAGTAAGCATTTAA	PT;MR	2	3' gauggacgugaUAUUCGUGAAau 5' (miRNA) :||||||:|| 5' taaataataaaGTAAGCATTTaa 3' (Target)	1-23	120	-9.40
hsa-miR-141-5p	ACADL	NM_001608	559	581	GCTTTCATTGAAGCTGGAAGCCA	RH;MR	2	3' agguuGUGACAU-GACCUUCuac 5' (miRNA) ||:|| | ||||||| 5' gctttCATTGAAGCTGGAAGcca 3' (Target)	1-23	124	-19.46
hsa-miR-19a-3p	ACADL	NM_001608	414	437	CTCATTTCGGCTACCATTTGCTCC	PT;MR	2	3' agucAAAACGUAU-CUAAACGUGu 5' (miRNA) ||| | || |||||| | 5' ctcaTTTCGGCTACCATTTGCTCc 3' (Target)	1-24	122	-8.85
hsa-miR-766-3p	ACADL	NM_001608	544	578	TGCTGAGTGAGAACTGCTTTCATTGAAGCTGGAAG	RH;MR	2	3' cgacuccgacACCCCGACCUca 5' (miRNA) || |||||| 5' ctgctttcatTGAAGCTGGAag 3' (Target)	14-35	124	-12.39
hsa-let-7a-5p	ACADL	NM_001608	569	599	AAGCTGGAAGCCATCATACCTTACTGCCTTG	RH;MR	2	3' uuGAUA-UGUUGGAUGAUGGAGu 5' (miRNA) | || |:| |:||||:|||: 5' agCCATCATACCTTACTGCCTTg 3' (Target)	9-31	135	-16.14
hsa-miR-182-5p	ACADL	NM_001608	647	671	TGCCTTGGTTCTGTCAATTGCTGAC	RH;MR	2	3' ucacACUCAAGAUGG-UAACGGUUu 5' (miRNA) | :|||||::| |||||::| 5' tgccTTGGTTCTGTCAATTGCTGAc 3' (Target)	1-25	139	-16.48
hsa-miR-200b-3p	ACADL	NM_001608	605	626	CCTAGGACTCAGCTAAGTATTT	PT;MR	2	3' aguaguaaugguccgUCAUAAu 5' (miRNA) |||||| 5' cctaggactcagctaAGTATTt 3' (Target)	1-22	120	-10.29
hsa-miR-335-3p	ACADL	NM_001608	814	834	TGTTAATACAATGATGACAAA	PT;MR	2	3' ccAGUCCUCGUUAUUACUUUUu 5' (miRNA) |:| | ||||:|||| || 5' tgTTAATA-CAATGATGACAAa 3' (Target)	1-21	130	-11.08
hsa-miR-18a-5p	ACADL	NM_001608	247	268	TGAATCTTGCCTAGGTGTTTCA	RH;PT	2	3' gauagacgugaucuACGUGGAAu 5' (miRNA) || |:||| 5' --------------TGAATCTTg 3' (Target)	1-9	97	-5.35
hsa-miR-331-3p	ACADL	NM_001608	605	646	CCTAGGACTCAGCTAAGTATTTGCCTAACCCTGACCAGGGAA	RH;MR	2	3' aagauccuaucCGGGUCCCcg 5' (miRNA) | |||||| 5' tgcctaaccctGACCAGGGaa 3' (Target)	22-42	122	-14.31
hsa-miR-429	ACADL	NM_001608	605	626	CCTAGGACTCAGCTAAGTATTT	PT;MR	2	3' ugccaaaauggucugUCAUAAu 5' (miRNA) |||||| 5' cctaggactcagctaAGTATTt 3' (Target)	1-22	120	-10.33
hsa-miR-130b-3p	ACADL	NM_001608	452	473	AGTGGTTTTTACCACTGTACTC	PT;MR	2	3' uacggGAAAGUAGUAACGUGAc 5' (miRNA) :|||:| || ||:||| 5' agtggTTTTTACCACTGTACTc 3' (Target)	1-22	121	-12.81
hsa-miR-204-5p	ACP5	NM_001611	254	283	GGGGTGCAATGGGGGAGGGAGGGAGGGAAA	RH;PT;MR	3	3' ucCGUAUCCUACUGUUUCCCUu 5' (miRNA) ||| ||: || ::||||| 5' gtGCAATGGGGGAGGGAGGGAg 3' (Target)	4-25	132	-22.91
hsa-miR-642a-5p	ACP5	NM_001611	252	282	CCGGGGTGCAATGGGGGAGGGAGGGAGGGAA	RH;PT;MR	3	3' guUCUGUGUAAACCUCUCCCUg 5' (miRNA) :|:::|| | ||:|||||| 5' cgGGGTGCAATGGGGGAGGGAg 3' (Target)	2-23	152	-27.36
hsa-miR-342-3p	ACP5	NM_001611	41	65	TTGGGTGGGTGGGCCCTGCCGGGAC	RH;PT	2	3' ugcccacgcuaaaGACACACUCu 5' (miRNA) :|| |||:| 5' -------------TTGGGTGGGt 3' (Target)	1-10	98	-13.06
hsa-miR-145-5p	ACPL2	NM_152282	1102	1137	TGGCTCATTCCCTTTGACAAGCTGTAGAACTGGATT	RH;PT;MR	3	3' ucccuaagGACCCUUUUGACCUg 5' (miRNA) || | |:||||||| 5' ttgacaagCT-GTAGAACTGGAt 3' (Target)	14-35	149	-16.41
hsa-miR-203a	ACPL2	NM_152282	454	475	GGCCAGATTGTAAATATTTCAG	PT;MR	2	3' gaucaCCAGGAUUUGUAAAGUg 5' (miRNA) | |: ||||:|||||| 5' ggccaGATTGTAAATATTTCAg 3' (Target)	1-22	149	-10.59
hsa-miR-1	ACPL2	NM_152282	1332	1355	TTCTCTGTTGTCATCGGCATTCCA	PT;MR	2	3' uauguAUGA-AG-AAAUGUAAGGu 5' (miRNA) |::| || | :|||||| 5' ttctcTGTTGTCATCGGCATTCCa 3' (Target)	1-24	127	-11.56
hsa-miR-375	ACPL2	NM_152282	766	787	CTGTATCTGACACTAGAACAAA	PT;MR	2	3' agugcgcucggcuugCUUGUUu 5' (miRNA) |||||| 5' ctgtatctgacactaGAACAAa 3' (Target)	1-22	120	-10.39
hsa-miR-30a-5p	ACPL2	NM_001037172	1209	1230	CTTTGCTATTAGATAGTTTACA	PT;MR	2	3' gaaggucagcuccuaCAAAUGu 5' (miRNA) |||||| 5' ctttgctattagataGTTTACa 3' (Target)	1-22	120	-9.34
hsa-miR-342-3p	ACPL2	NM_001037172	452	486	AGGGCCAGATTGTAAATATTTCAGACTGTGTGGAC	RH;PT	2	3' ugcccacgcuaaaGACACACUcu 5' (miRNA) |||||||: 5' taaatatttcagaCTGTGTGGac 3' (Target)	13-35	114	-14.91
hsa-miR-204-5p	ACPL2	NM_001037172	39	56	CAGAGCATAGGGAAAGGT	RH;PT	2	3' uccGUAUCCUA-CUGUUUCCcuu 5' (miRNA) || || || |: ||||| 5' ---CAGAGCATAGGGAAAGGt-- 3' (Target)	1-18	118	-16.59
hsa-miR-26a-5p	ACPL2	NM_001037172	831	852	ACTGATTAGAAGAATACTTGAT	PT;MR	2	3' ucggauaggacCUAAUGAACUu 5' (miRNA) || ||||||| 5' actgattagaaGAATACTTGAt 3' (Target)	1-22	147	-9.65
hsa-miR-145-5p	ADAM10	NM_001110	758	781	GTTAAGTGTTGTGCAAACTGGACA	RH;PT;MR	3	3' ucccUAAGGACCCUUUUGACCUg 5' (miRNA) | | :|| | |||||||| 5' gttaAGTGTTGTGCAAACTGGAc 3' (Target)	1-23	159	-16.53
hsa-miR-642a-5p	ADAM10	NM_001110	166	203	AAAGCCTGAAAATTCCAATTTGGGGGTGGGAGGTGGAA	RH;PT	2	3' guucuGUGUAAA-CCUCUCCCUg 5' (miRNA) || |||| ||:| |||| 5' aattcCA-ATTTGGGGGTGGGAg 3' (Target)	11-32	114	-18.51
hsa-miR-1	ADAM10	NM_001110	1171	1192	AACAGCACAATGTCCCATTCCA	PT;MR	2	3' uauguaugaagaaauGUAAGGu 5' (miRNA) |||||| 5' aacagcacaatgtccCATTCCa 3' (Target)	1-22	120	-10.60
hsa-miR-204-5p	ADAM10	NM_001110	186	210	TGGGGGTGGGAGGTGGAAAAGGAAC	RH;MR	2	3' ucCGUAUCCU--ACUGUUUCCCUu 5' (miRNA) | :|:||| ||: ||||| | 5' ggGGGTGGGAGGTGGAAAAGGAAc 3' (Target)	2-25	127	-19.46
hsa-miR-26a-5p	ADAM10	NM_001110	139	161	CAGACCAGGTGGAATTACTTAAA	PT;MR	2	3' ucggauaggACC-UAAUGAACUu 5' (miRNA) ||| ||||||| | 5' cagaccaggTGGAATTACTTAAa 3' (Target)	1-23	124	-10.97
hsa-miR-203a	ADAM10	NM_001110	1029	1057	ATATTTAAACGGTTTTTTCAGCATATCAT	PT;MR	2	3' gaucaccAGGAUUUGUAAAGUg 5' (miRNA) |::| |:||| ||| 5' aacggttTTTTCAGCATATCAt 3' (Target)	8-29	123	-12.31
hsa-miR-642a-5p	ADAM12	NM_003474	2655	2690	TGACACATGTAATCAGATGTGTAGCAACCGAGGGAA	RH;PT;MR	3	3' guucuguguaaaccuCUCCCUg 5' (miRNA) |||||| 5' agatgtgtagcaaccGAGGGAa 3' (Target)	15-36	120	-14.39
hsa-miR-203a	ADAM12	NM_003474	2722	2744	CACACAGGAGGTTACATTTCACA	RH;PT;MR	3	3' gaucaccaggauuUGUAAAGUg 5' (miRNA) |||||||| 5' cacacaggaggttACATTTCAc 3' (Target)	1-22	145	-15.27
hsa-miR-145-5p	ADAM12	NM_003474	641	665	AGCCACACCAGGATAGAGACTGGAA	PT;MR	2	3' ucccuaaGGACC--CUUUUGACCUg 5' (miRNA) || || :|:|||||| 5' agccacaCCAGGATAGAGACTGGAa 3' (Target)	1-25	131	-16.45
hsa-miR-204-5p	ADAM12	NM_003474	1702	1724	ACACAAACACACACAAAAGGGAA	PT;MR	2	3' uccguauccuacUG-UUUCCCUu 5' (miRNA) || ||||||| 5' acacaaacacacACAAAAGGGAa 3' (Target)	1-23	141	-11.64
hsa-miR-30a-5p	ADAM12	NM_003474	2828	2862	CTCCTGACGAGTCTCGGGGGGGGGGCATTTTTATG	RH;PT	2	3' gaAGGUCAGCUCC--UACAAAUGu 5' (miRNA) || :| |:|| || ||||: 5' tcTCGGGGGGGGGGCATTTTTATg 3' (Target)	12-35	107	-12.47
hsa-miR-26a-5p	ADAM12	NM_003474	1912	1933	ATTTTATGGTGCATTACGTGGG	PT;MR	2	3' ucGGAUAGGACCUAAUGAACUu 5' (miRNA) ::||| || ||||| ||: 5' atTTTATGGTGCATTACGTGGg 3' (Target)	1-22	120	-10.53
hsa-miR-1	ADAM12	NM_021641	509	530	AGAGACCCTGCCACCCATTCCA	PT;MR	2	3' uauguaugaagaaauGUAAGGu 5' (miRNA) |||||| 5' agagaccctgccaccCATTCCa 3' (Target)	1-22	120	-9.72
hsa-miR-1	ADAMTS2	NM_014244	2265	2286	GAGGCCCAGCTGGGACATTCCC	PT;MR	2	3' uauguaugaagaaaUGUAAGGu 5' (miRNA) ||||||| 5' gaggcccagctgggACATTCCc 3' (Target)	1-22	140	-12.97
hsa-miR-30a-5p	ADAMTS2	NM_014244	2155	2176	AGAGAGTATGACTCGGTTTACC	PT;MR	2	3' gaaggucagcuccuaCAAAUGu 5' (miRNA) |||||| 5' agagagtatgactcgGTTTACc 3' (Target)	1-22	120	-9.49
hsa-miR-342-3p	ADAMTS2	NM_014244	1758	1780	GTGGGTGGCTCTGTGTGTATGAT	RH;MR	2	3' ugCCCACGCUAAAGACACACucu 5' (miRNA) ||||| | |||||||| 5' gtGGGTG-G--CTCTGTGTGtat 3' (Target)	1-20	120	-23.85
hsa-miR-204-5p	ADAMTS2	NM_014244	2292	2313	ACCTGTCTTCCGCTGAAGGGAG	PT;MR	2	3' uccguauccuaCUGUUUCCCUu 5' (miRNA) | ::|||||| 5' acctgtcttccGCTGAAGGGAg 3' (Target)	1-22	127	-10.77
hsa-miR-145-5p	ADAMTS2	NM_014244	2228	2253	CAGGGCTTCCTGGCTTGAGGCTGGAA	RH;MR	2	3' ucCCUAAGGACC--CUUUUGACCUg 5' (miRNA) || ||||||| :|::||||| 5' agGGCTTCCTGGCTTGAGGCTGGAa 3' (Target)	2-26	140	-30.84
hsa-miR-203a	ADAMTS2	NM_014244	2719	2740	TGGAAAACCCATGGAATTTCAT	PT;MR	2	3' gaucaccaggauuugUAAAGUg 5' (miRNA) |||||| 5' tggaaaacccatggaATTTCAt 3' (Target)	1-22	120	-8.87
hsa-miR-375	ADAMTS2	NM_014244	1394	1434	CTTTGTGAGCAACATGCGAGTAAGAGAGAAATAGGAGGAAG	RH;MR	2	3' aguGCGCUCG--GCUUGCUUGUUu 5' (miRNA) :|:|||| | :|||::|| 5' cttTGTGAGCAACATGCGAGTAAg 3' (Target)	1-24	122	-20.10
hsa-miR-26a-5p	ADAMTS2	NM_014244	2230	2247	GGGCTTCCTGGCTTGAGG	RH;PT	2	3' ucggauaggaccuaaUGAACUu 5' (miRNA) :||||| 5' -----gggcttcctgGCTTGAg 3' (Target)	1-17	104	-18.28
hsa-miR-642a-5p	ADAMTS2	NM_021599	115	150	TGAGGCATGAAAATCGTTTGAGCCCAGGAGGCGGAG	RH;PT	2	3' guucuguguaaaCCUCUCCCUg 5' (miRNA) ||||: ||| 5' cgtttgagcccaGGAGGCGGAg 3' (Target)	15-36	102	-11.89
hsa-miR-204-5p	ADAMTS9	NM_182920	1235	1257	CCCTCCAAGCTGATGAAGGGAAG	RH;PT;MR	3	3' uccguaUCCUACUGUUUCCCUu 5' (miRNA) | | |||::|||||| 5' ccctccAAGCTGATGAAGGGAa 3' (Target)	1-22	144	-15.33
hsa-miR-342-3p	ADAMTS9	NM_182920	1105	1142	AGTAATGGACGTTTGTGTGAAGAAATGAACTGTGGAGT	RH;PT;MR	3	3' ugcccACGCUAAAGACACACUcu 5' (miRNA) || || |:||||||| 5' agtaaTG-GACGTTTGTGTGAag 3' (Target)	1-22	136	-17.20
hsa-miR-375	ADAMTS9	NM_182920	644	664	AGGGAGGAACGGAAGGACAAT	RH;PT	2	3' agugCGCUCGGCUUGCUUGUUu 5' (miRNA) | |: ||:| |:|||| 5' -aggGAGGAACGGAAGGACAAt 3' (Target)	1-21	110	-15.65
hsa-miR-203a	ADAMTS9	NM_182920	317	338	AAAGTGATCCTTCATTATCACG	RH;MR	2	3' gaUCACCAGGAUUUGUAA-AGUg 5' (miRNA) |||| |||| |||| ||| 5' aaAGTGATCCT--TCATTATCAc 3' (Target)	1-21	125	-18.55
hsa-miR-30a-5p	ADAMTS9	NM_182920	332	355	TATCACGGTACACTATTGTTTACT	PT;MR	2	3' gaAG-GUCAGCUCCU-ACAAAUGu 5' (miRNA) || |:|| | | ||||||| 5' taTCACGGTACACTATTGTTTACt 3' (Target)	1-24	146	-12.24
hsa-miR-1	ADAMTS9	NM_182920	339	360	GTACACTATTGTTTACTTTTCA	PT;MR	2	3' uaUGU-AUGAAGAAAUGUAAGGu 5' (miRNA) ||| || || ||||| ||:| 5' gtACACTA-TTGTTTACTTTTCa 3' (Target)	1-22	121	-12.44
hsa-miR-642a-5p	ADAMTS9	NM_182920	626	653	ATAAACACTTTTAATGAAAGGGAGGAAC	PT;MR	2	3' guUCUGUGUAAA--CCUCUCCCUg 5' (miRNA) | |||| ||| || ||||| 5' atAAACACTTTTAATGAAAGGGAg 3' (Target)	1-24	131	-12.40
hsa-miR-222-3p	ADAMTSL1	NM_052866	52	75	GCAGTGTCTCACTGGTTGTAGCTT	RH;PT;MR	3	3' ugggucaucggucuACAUCGa 5' (miRNA) |||||| 5' agtgtctcactggtTGTAGCt 3' (Target)	3-23	120	-15.70
hsa-miR-25-3p	ADAMTSL1	NM_052866	80	101	GGGTTCTGAACTAAGTGTAATC	RH;PT;MR	3	3' agucuGGCUCUGUUCACGUUAc 5' (miRNA) |:|| :|||||:||| 5' gggttCTGAACTAAGTGTAATc 3' (Target)	1-22	145	-15.77
hsa-miR-199a-5p	ADAMTSL1	NM_052866	45	67	AAAGAAAGCAGTGTCTCACTGGT	RH;PT;MR	3	3' cuuguccaucagacuuGUGACCc 5' (miRNA) |||||| 5' aaagaaagcagtgtctCACTGGt 3' (Target)	1-23	120	-18.25
hsa-miR-221-3p	ADAMTSL1	NM_052866	29	75	TGAAACTGTTTTGTTTAAAGAAAGCAGTGTCTCACTGGTTGTAGCTT	RH;PT;MR	3	3' cuuugggucgucuguuACAUCGa 5' (miRNA) |||||| 5' gcagtgtctcactggtTGTAGCt 3' (Target)	24-46	120	-14.56
hsa-miR-320a	ADAMTSL1	NM_052866	94	119	GTGTAATCATCTCACCAAAGCTTTTT	RH;PT;MR	3	3' agcGGGAGAGUUGGGUCGAAAa 5' (miRNA) :| ||||| | |||||| 5' taaTCATCTCACCAAAGCTTTt 3' (Target)	4-25	135	-17.33
hsa-miR-24-2-5p	ADAMTSL1	NM_001040272	2161	2189	TGTTGGGTTGGAGCAGTTGGCAGTGGGTC	RH;PT;MR	3	3' gacACAAAGUCGAGUCAUCCGu 5' (miRNA) || |::| |||| ||| 5' tgtTGGGTTGGAGCAGTTGGCa 3' (Target)	1-22	123	-16.97
hsa-miR-185-5p	ADAMTSL1	NM_001040272	2321	2347	TGTGGAAGGAGGCACTTTCTCCTCTAA	RH;PT;MR	3	3' aguCCUU-GACGGAAAGAGAGGu 5' (miRNA) |||| | | |:||||| 5' tgtGGAAGGAGGCACTTTCTCCt 3' (Target)	1-23	130	-18.03
hsa-miR-20a-5p	ADAMTSL1	NM_001040272	2309	2339	GCTGCTGGCTAATGTGGAAGGAGGCACTTTC	RH;PT;MR	3	3' gaUGGACGUGAUAUUCGUGAAAu 5' (miRNA) |: || | : |:||||||| 5' taATGTGGA-AGGAGGCACTTTc 3' (Target)	10-31	147	-13.13
hsa-miR-19a-3p	ADAMTSL1	NM_001040272	2356	2379	ACTGTATTTGTATTTTTTGTACAG	RH;PT;MR	3	3' aguCA-AAACGUAUCUAAACGUGu 5' (miRNA) || ||||:|| ||||:|| 5' actGTATTTGTAT-TTTTTGTACa 3' (Target)	1-23	141	-16.50
hsa-miR-141-5p	ADAMTSL1	NM_001040272	175	197	CTCTTTCAGTTAGCTGGAGGACA	RH;PT;MR	3	3' agguuGUGACAUGACCUUCUac 5' (miRNA) || | :|||||:|| 5' tctttCAGTTAGCTGGAGGAca 3' (Target)	2-23	121	-15.29
hsa-miR-424-5p	ADAMTSL1	NM_001040272	2294	2316	CACAAGACAATGAAGGCTGCTGG	RH;PT;MR	3	3' aaGUUUUG-UACUUAACGACGAc 5' (miRNA) |||:|| ||||| |||||| 5' caCAAGACAATGAA-GGCTGCTg 3' (Target)	1-22	141	-24.97
hsa-miR-17-5p	ADAMTSL1	NM_001040272	2309	2339	GCTGCTGGCTAATGTGGAAGGAGGCACTTTC	RH;PT;MR	3	3' gaUGGACGUGACAUUCGUGAAAc 5' (miRNA) |: || | | |:||||||| 5' taATGTGGA-AGGAGGCACTTTc 3' (Target)	10-31	151	-14.40
hsa-miR-501-5p	ADAMTSL1	NM_001040272	20	45	ACTCTACCCTGGCCACACGAAGGACT	RH;PT;MR	3	3' agaGUGGGUCC---CUGUUUCCUaa 5' (miRNA) :|||| || ||:||||| 5' ctcTACCCTGGCCACACGAAGGAct 3' (Target)	2-26	122	-22.70
hsa-miR-20b-5p	ADAMTSL1	NM_001040272	2309	2339	GCTGCTGGCTAATGTGGAAGGAGGCACTTTC	RH;PT;MR	3	3' gauggACGUGAUACU-CGUGAAAc 5' (miRNA) ||:: | || ||||||| 5' gctaaTGTGGAAGGAGGCACTTTc 3' (Target)	8-31	149	-13.38
hsa-miR-93-5p	ADAMTSL1	NM_001040272	2309	2339	GCTGCTGGCTAATGTGGAAGGAGGCACTTTC	RH;PT;MR	3	3' gaUGGACGUGCUUGUCGUGAAAc 5' (miRNA) |: || | |:| :||||||| 5' taATGTGGAAGGA-GGCACTTTc 3' (Target)	10-31	155	-12.90
hsa-miR-15a-5p	ADAMTSL1	NM_001040272	2293	2316	CCACAAGACAATGAAGGCTGCTGG	RH;PT;MR	3	3' guGUUUGGUAAUACACGACGAu 5' (miRNA) |||: || |: |||||| 5' caCAAGACAATGAAGGCTGCTg 3' (Target)	2-23	128	-19.04
hsa-miR-151a-5p	ADAMTSL1	NM_001040272	1378	1400	TGAAAACTCTGGGACTCTTCGGC	RH;PT;MR	3	3' ugaUCUGACACUC-GAGGAGCu 5' (miRNA) | ||| ||:| |||:||| 5' tgaAAACTCTGGGACTCTTCGg 3' (Target)	1-22	145	-19.96
hsa-miR-766-3p	ADAMTSL1	NM_001040272	2153	2205	CAGCTCCATGTTGGGTTGGAGCAGTTGGCAGTGGGTCTCAGTGAGCTGGCAGA	RH;PT;MR	3	3' cgacuccgACACCCCGACCUCa 5' (miRNA) ||| |||:||||| 5' cagctccaTGTTGGGTTGGAGc 3' (Target)	1-22	146	-23.14
hsa-miR-15b-5p	ADAMTSL1	NM_001040272	2295	2316	ACAAGACAATGAAGGCTGCTGG	RH;PT;MR	3	3' acaUUUGGUACUACACGACGAu 5' (miRNA) |:|| |||| |||||| 5' acaAGACAATGA-AGGCTGCTg 3' (Target)	1-21	129	-18.06
hsa-miR-107	ADAMTSL1	NM_001040272	999	1041	ATGAATGGCCCAGGTTTTTTGCCTTCTAGGACCTTTGCTGCTC	RH;PT;MR	3	3' acuaucgggacauguuACGACGa 5' (miRNA) |||||| 5' tgccttctaggaccttTGCTGCt 3' (Target)	20-42	120	-16.30
hsa-miR-22-3p	ADAMTSL1	NM_052866	51	76	AGCAGTGTCTCACTGGTTGTAGCTTT	RH;PT	2	3' ugUCAAGAAGU--UGACCGUCGAa 5' (miRNA) ||| : ||| : | |:|||| 5' gcAGTGTCTCACTGGTTGTAGCTt 3' (Target)	2-25	107	-20.83
hsa-miR-223-3p	ADAMTSL1	NM_052866	20	39	TTCTATATTTGAAACTGTTT	PT;MR	2	3' accccAUAAACUGUUUGACugu 5' (miRNA) |||||| |||||| 5' ttctaTATTTG--AAACTGttt 3' (Target)	1-20	122	-10.14
hsa-miR-183-5p	ADAMTSL1	NM_052866	78	101	ATGGGTTCTGAACTAAGTGTAATC	RH;PT	2	3' ucACUUAAGA--UGG-UCACGGUAu 5' (miRNA) ||::|||| ||: ||||: || 5' -aTGGGTTCTGAACTAAGTGTAATc 3' (Target)	1-24	118	-15.10
hsa-miR-18b-5p	ADAMTSL1	NM_052866	55	76	GTGTCTCACTGGTTGTAGCTTT	PT;MR	2	3' gauuGACGUGAUCUACGUGGAAu 5' (miRNA) || ||||:| ||:| ||| 5' gtgtCT-CACTGGTTGTAGCTTt 3' (Target)	1-22	121	-16.93
hsa-miR-200b-3p	ADAMTSL1	NM_001040272	1782	1806	TTCTTATTAAAAAAGTGCAATATTA	PT;MR	2	3' aguAGUAA--UGGUC-CGUCAUAAu 5' (miRNA) |:||| | || ||| |||| 5' ttcTTATTAAAAAAGTGCAATATTa 3' (Target)	1-25	121	-10.77
hsa-miR-18a-5p	ADAMTSL1	NM_001040272	2318	2339	TAATGTGGAAGGAGGCACTTTC	PT;MR	2	3' gaUAGACGUGAUCUACGUGGAAu 5' (miRNA) || || | :|| ||||:|| 5' taATGTGGA-AGGAGGCACTTTc 3' (Target)	1-22	139	-12.09
hsa-miR-421	ADAMTSL1	NM_001040272	2250	2276	ATGTACATTTAATGTTTGTTCTGTGAA	RH;MR	2	3' cgCGGGUUAAUUACAGACAAcua 5' (miRNA) |: || |||||||:|||| 5' atGTACATTTAATGTTTGTTctg 3' (Target)	1-23	129	-15.37
hsa-miR-92a-3p	ADAMTSL1	NM_001040272	1782	1803	TTCTTATTAAAAAAGTGCAATA	PT;MR	2	3' uguccggcccUGUUCACGUUAu 5' (miRNA) | ||||||||| 5' ttcttattaaAAAAGTGCAATa 3' (Target)	1-22	152	-12.77
hsa-miR-181b-5p	ADAMTSL1	NM_001040272	2232	2254	GCTCGTTGCATGAAATGAATGTA	PT;MR	2	3' ugGGUGGCUGU-CGUUACUUACAa 5' (miRNA) :|:::| || | ||||||||| 5' gcTCGTTG-CATGAAATGAATGTa 3' (Target)	1-23	158	-20.13
hsa-miR-503-5p	ADAMTSL1	NM_001040272	2293	2315	CCACAAGACAATGAAGGCTGCTG	PT;MR	2	3' gacgucuugacaagggCGACGAu 5' (miRNA) |||||| 5' ccacaagacaatgaagGCTGCTg 3' (Target)	1-23	120	-12.74
hsa-miR-17-3p	ADAMTSL1	NM_001040272	1939	1960	CTCTGGATCCATTCACTGTACA	PT;MR	2	3' gauguucACGGAAGUGACGUca 5' (miRNA) | | |||||||:| 5' ctctggaTCCATTCACTGTAca 3' (Target)	1-22	123	-15.16
hsa-miR-323a-3p	ADAMTSL1	NM_001040272	2305	2324	GAAGGCTGCTGGCTAATGTG	PT;MR	2	3' ucUCCAGCUGGCACAUUACAc 5' (miRNA) ||| | :|:| |||||| 5' gaAGG-CTGCTGGCTAATGTg 3' (Target)	1-20	125	-16.66
hsa-miR-151a-3p	ADAMTSL1	NM_001040272	1451	1473	CCCTCGCGTGGCCTGAGTTTAGG	RH;PT	2	3' ggAGUUCCUCGAAGUCAGAUc 5' (miRNA) ||: | :|| | |||:|| 5' ccTCGCGTGGCCTGAGTTTAg 3' (Target)	2-22	115	-19.59
hsa-miR-187-3p	ADAMTSL1	NM_001040272	2283	2307	CTCAGCAGCACCACAAGACAATGAA	RH;MR	2	3' ggcCGACGUUGUGUUCUGUgcu 5' (miRNA) || ||| ||||||||| 5' tcaGCAGCACCACAAGACAatg 3' (Target)	2-23	139	-21.46
hsa-miR-130b-3p	ADAMTSL1	NM_001040272	1797	1818	TGCAATATTAATAATTGTACAT	PT;MR	2	3' uacgggaAAGUAGUAACGUGac 5' (miRNA) || || ||||:|| 5' tgcaataTTAATAATTGTACat 3' (Target)	1-22	123	-9.25
hsa-miR-182-5p	ADAMTSL1	NM_001040272	1803	1825	ATTAATAATTGTACATTGTCATC	PT;MR	2	3' ucacacUCAAGAUGGUAACGGUuu 5' (miRNA) | || || |||||:|| 5' attaatAATTGTA-CATTGTCAtc 3' (Target)	1-23	124	-10.08
hsa-let-7a-5p	ADAMTSL1	NM_001040272	838	865	AAGCTATCAGAGTCAACGTCCTGCCTGT	RH;MR	2	3' uugauauGUUGGAUGAUGGAgu 5' (miRNA) |||| | ||:||| 5' tcagagtCAACGTCCTGCCTgt 3' (Target)	7-28	123	-12.66
hsa-miR-98-5p	ADAMTSL1	NM_001040272	2063	2090	ACTACTACTAATGTGGTTAATTATTTCT	PT;MR	2	3' uuGUUAUGUUGAAUGAUGGAGu 5' (miRNA) :|||:::::| |:||::|| 5' acTAATGTGGTTAATTATTTCt 3' (Target)	7-28	120	-12.41
hsa-miR-106b-5p	ADAMTSL1	NM_001040272	2319	2339	AATGTGGAAGGAGGCACTTTC	PT;MR	2	3' uagacgugacagUCGUGAAAu 5' (miRNA) :||||||| 5' aatgtggaaggaGGCACTTTc 3' (Target)	1-21	141	-12.44
hsa-let-7i-5p	ADAMTSL1	NM_001040272	2046	2072	AGACAGACAAATTCCATACTACTACTA	RH;PT	2	3' uuGUCGUGUUUG----AUGAUGGAGu 5' (miRNA) ||| |||||: ||||||: | 5' gaCAG-ACAAATTCCATACTACTACt 3' (Target)	2-26	113	-17.06
hsa-miR-196b-5p	ADAMTSL1	NM_001040272	795	818	GCCCACAACAGAGCACTGCGCTGC	RH;MR	2	3' ggGUUGUUGUCCUUUGAUG-GAu 5' (miRNA) | ||||||| : |||:| || 5' gcCCACAACAGAGCACTGCGCTg 3' (Target)	1-23	120	-24.80
hsa-miR-335-3p	ADAMTSL1	NM_001040272	2090	2111	TAGTTCGATAGTGATTGAAAAT	PT;MR	2	3' ccaguccucguuauuACUUUUu 5' (miRNA) |||||| 5' tagttcgatagtgatTGAAAAt 3' (Target)	1-22	120	-10.44
hsa-miR-152	ADAMTSL1	NM_001040272	1934	1957	TTTAACTCTGGATCCATTCACTGT	PT;MR	2	3' gguucaAGAC--A-GUACGUGACu 5' (miRNA) |||| | ||| ||||| 5' tttaacTCTGGATCCATTCACTGt 3' (Target)	1-24	121	-13.74
hsa-miR-135b-5p	ADAMTSL1	NM_001040272	2030	2064	ATGCATGGAATGATAAAGACAGACAAATTCCATAC	RH;MR	2	3' agUGUAUCCUUACU-UUUCGGUau 5' (miRNA) :||| ||||||| |||| || 5' atGCAT-GGAATGATAAAGACAga 3' (Target)	1-23	126	-15.67
hsa-miR-767-5p	ADAMTSL1	NM_001040272	1305	1343	AGCTCACACACTGCAGCCACACTCATCAGCTGTGGTGAG	RH;MR	2	3' guacGAGUCUGUUGGUACCACgu 5' (miRNA) |||| ||:|::||||| 5' cacaCTCA-TCAGCTGTGGTGag 3' (Target)	18-39	129	-22.04
hsa-miR-21-5p	ADAMTSL1	NM_001040272	2176	2201	GTTGGCAGTGGGTCTCAGTGAGCTGG	RH;MR	2	3' agUUGU-AGUCAGA-CUAUUCGAu 5' (miRNA) ::|| | :|||| :|:|||| 5' ttGGCAGTGGGTCTCAGTGAGCTg 3' (Target)	2-25	122	-16.42
hsa-miR-196a-5p	ADAMTSL1	NM_001040272	38	59	GAAGGACTCACGCAACCACCTC	PT;MR	2	3' ggguuguuGUACUUUGAUGGAu 5' (miRNA) || | ||| |||| 5' gaaggactCACGCAACCACCTc 3' (Target)	1-22	122	-10.19
hsa-miR-181a-5p	ADAMTSL1	NM_001040272	2232	2254	GCTCGTTGCATGAAATGAATGTA	PT;MR	2	3' ugAGUGGCUGU-CGCAACUUACAa 5' (miRNA) ||:::| || | ||||||| 5' gcTCGTTG-CATGAAATGAATGTa 3' (Target)	1-23	146	-18.40
hsa-miR-126-5p	ADAMTSL1	NM_001040272	2009	2029	TTCATTTGTGGCATAATAGTT	PT;MR	2	3' gcgcaugguuuucAUUAUUAc 5' (miRNA) |||||:| 5' ttcatttgtggcaTAATAGTt 3' (Target)	1-21	124	-7.06
hsa-miR-517-5p	ADAMTSL1	NM_001040272	157	195	AGGACGTCCGCGTGTTTTCTCTTTCAGTTAGCTGGAGGA	RH;PT	2	3' ucugucacgaagguaGAUCUCc 5' (miRNA) ||:||| 5' ttctctttcagttagCTGGAGg 3' (Target)	17-38	104	-18.89
hsa-miR-331-3p	ADAMTSL1	NM_001040272	1216	1236	CCCAGCCTCCACCCCAGGGTC	PT;MR	2	3' aagauccuauccGGGUCCCcg 5' (miRNA) ||||||| 5' cccagcctccacCCCAGGGtc 3' (Target)	1-21	125	-15.59
hsa-miR-95	ADAMTSL1	NM_001040272	2220	2241	GGGAAGCAGAATGCTCGTTGCA	PT;MR	2	3' acgaguuaUUUAUGGGCAACuu 5' (miRNA) :|||:|:||||| 5' gggaagcaGAATGCTCGTTGca 3' (Target)	1-22	126	-16.43
hsa-miR-19b-3p	ADAMTSL1	NM_001040272	2356	2378	ACTGTATTTGTATTTTTTGTACA	PT;MR	2	3' aguCA-AAACGUACCUAAACGUGu 5' (miRNA) || ||||:|| ||||:|| 5' actGTATTTGTAT-TTTTTGTACa 3' (Target)	1-23	141	-15.80
hsa-miR-769-5p	ADAMTSL1	NM_001040272	2195	2237	GAGCTGGCAGAACCTAGGTTTGGGTGGGAAGCAGAATGCTCGT	RH;MR	2	3' ucgaGUCUUGGGUCUCCAGAgu 5' (miRNA) |||||||: ||||:| 5' ctggCAGAACCT--AGGTTTgg 3' (Target)	4-23	127	-19.88
hsa-miR-200c-5p	ADAMTSL1	NM_001040272	1317	1347	GCAGCCACACTCATCAGCTGTGGTGAGGCGG	RH;MR	2	3' gguuuGU-GACGAC-CCAUUCUGc 5' (miRNA) || | |||| |||:||:| 5' acactCATCAGCTGTGGTGAGGCg 3' (Target)	7-30	127	-26.39
hsa-miR-425-5p	ADAMTSL1	NM_001040272	1177	1199	ACAATGGGTTTATGCGTGTCCAC	RH;MR	2	3' agUUGCCCUCACUA-GCACAGuaa 5' (miRNA) ||:||| | || |||||| 5' acAATGGG-TTTATGCGTGTCcac 3' (Target)	1-23	122	-23.29
hsa-miR-96-5p	ADAMTSL1	NM_001040272	1084	1107	CCATTAACTAGTCACTGTGCCAGA	PT;MR	2	3' ucguuUUUA-CA-CGAUCACGGUUu 5' (miRNA) || | || || ||||||: 5' ccattAACTAGTCACT-GTGCCAGa 3' (Target)	1-24	126	-13.94
hsa-miR-409-5p	ADAMTSL1	NM_001040272	1465	1487	GAGTTTAGGAGCAAGGGTGGCCA	RH;MR	2	3' uacguuUCAACGAGCCCAUUGGa 5' (miRNA) || || ||||::|| 5' gagtttAGGAGCAAGGGTGGCCa 3' (Target)	1-23	121	-20.14
hsa-miR-429	ADAMTSL1	NM_001040272	1587	1608	ATTTGAGAGGAAGACAATATTA	PT;MR	2	3' ugccaaaauggUCUGUCAUAAu 5' (miRNA) ||||| |||| 5' atttgagaggaAGACAATATTa 3' (Target)	1-22	123	-9.14
hsa-miR-425-3p	ADAMTSL1	NM_001040272	1133	1154	TAGCAACCTCTTCATTCCAGAG	PT;MR	2	3' ccCGCCUGUGCUGUAAGGGCUa 5' (miRNA) || | | |||||| || 5' taGCAACCTCTTCATTCCAGAg 3' (Target)	1-22	120	-9.90
hsa-miR-224-5p	ADAMTSL1	NM_001040272	1880	1901	CTGTAAACTCAGTAGTGATTAT	PT;MR	2	3' uugccUUG-GUGAUCACUGAac 5' (miRNA) ||| || ||||||:| 5' ctgtaAACTCAGTAGTGATTat 3' (Target)	1-22	127	-13.78
hsa-miR-301a-3p	ADAMTSL1	NM_001040272	1795	1818	AGTGCAATATTAATAATTGTACAT	PT;MR	2	3' cgaaacUGUUAUGA-UAACGUGac 5' (miRNA) |:| || | ||||:|| 5' agtgcaATATTAATAATTGTACat 3' (Target)	1-24	120	-12.31
hsa-miR-452-5p	ADAMTSL1	NM_001040272	363	384	TAGCCTATTGGTGCAAACATTG	PT;MR	2	3' agucaaaggagACGUUUGUCAa 5' (miRNA) |||||||| | 5' tagcctattggTGCAAACATTg 3' (Target)	1-22	123	-12.09
hsa-miR-29b-1-5p	ADAMTSL1	NM_001040272	2092	2115	GTTCGATAGTGATTGAAAATCAGT	PT;MR	2	3' agAUUUGGUGGUAUAC-UUUGGUCg 5' (miRNA) | :|: :: || || |||:||| 5' gtTCGATAGTGAT-TGAAAATCAGt 3' (Target)	1-24	131	-10.31
hsa-miR-324-5p	ADAMTSL1	NM_001040272	2189	2227	CTCAGTGAGCTGGCAGAACCTAGGTTTGGGTGGGAAGCA	RH;MR	2	3' ugUGGUUACGGGAUC-CCCUACGc 5' (miRNA) ||| | |::: :| |||| || 5' gaACCTAGGTTTGGGTGGGAAGCa 3' (Target)	16-39	124	-19.25
hsa-miR-30a-5p	ADAP1	NM_006869	493	515	ATGAGGGCCGTGGGGTGTTTGGG	RH;MR	2	3' gaaggUCAGC-UCCUACAAAUgu 5' (miRNA) :| || :||:|||||: 5' atgagGGCCGTGGGGTGTTTGgg 3' (Target)	1-23	120	-17.52
hsa-miR-342-3p	ADAP1	NM_006869	806	848	CCGGGCTCCAGGGCTCCCCTTGCGTGGGGCATGTAGGTGGGGG	RH;PT	2	3' ugcCCACGCUAAAGACACACUCu 5' (miRNA) || || || | ||| |:| 5' cgtGGGGC-ATGTAGGTGGGGG- 3' (Target)	23-43	106	-17.71
hsa-miR-145-5p	ADAP1	NM_006869	388	418	TGGGCAGCTGCCGGCCGCTGGGGACTGGGCC	RH;MR	2	3' ucccuaagGACCCUUUUGACCUg 5' (miRNA) ||||| :|||||: 5' gccggccgCTGGG--GACTGGGc 3' (Target)	10-30	120	-22.97
hsa-miR-375	ADAP1	NM_006869	912	932	CCAGGGGAGCCCTGGACAAGC	RH;MR	2	3' agUGCGCUCGGCUUGCUUGUUu 5' (miRNA) | | ||||| :|:|||| 5' ccAGGGGAGCC--CTGGACAAg 3' (Target)	1-20	121	-21.69
hsa-miR-204-5p	ADAP1	NM_006869	897	949	TGGCTGAGCTGTGTTCCAGGGGAGCCCTGGACAAGCCCTCATAGGCAGGGAGG	RH;PT	2	3' uccguauccuacuguUUCCCUu 5' (miRNA) |:|||| 5' gctgagctgtgttccAGGGGAg 3' (Target)	3-24	104	-11.99
hsa-miR-642a-5p	ADAP1	NM_006869	927	954	ACAAGCCCTCATAGGCAGGGAGGGGGTT	RH;PT	2	3' guucuGUGUAAACCUCUCCCUg 5' (miRNA) ||:| |:|||||: 5' gccctCATAGGCAGGGAGGGGg 3' (Target)	5-26	117	-21.89
hsa-miR-342-3p	ADAT2	NM_182503	1321	1366	TTGGTTTTGTGTGTGTGTGTGTGTGTGTGTGTGTGTGTGTGTGTGT	RH;PT;MR	3	3' ugCCCACGC-UAAAGACACACUCu 5' (miRNA) | |||:| :| | |||||| | 5' ttGTGTGTGTGTGTGTGTGTGTGt 3' (Target)	7-30	132	-19.03
hsa-miR-26a-5p	ADAT2	NM_182503	4968	4989	CATGTTGAAGCATGAACTTGAG	PT;MR	2	3' ucggauaggaccuaaUGAACUu 5' (miRNA) |||||| 5' catgttgaagcatgaACTTGAg 3' (Target)	1-22	120	-11.32
hsa-miR-30a-5p	ADAT2	NM_182503	5512	5537	ATGTTTTCTGGCTTAGAATGTTTTAT	PT;MR	2	3' gaAGGUCAGCUCCUACAAAugu 5' (miRNA) ||::| : || |||||| 5' ttTCTGGCTTAGAATGTTTtat 3' (Target)	5-26	124	-10.97
hsa-miR-1	ADAT2	NM_182503	2191	2212	GCTTCCTGAGTACCACATTCCC	PT;MR	2	3' uauguaugaagaaaUGUAAGGu 5' (miRNA) ||||||| 5' gcttcctgagtaccACATTCCc 3' (Target)	1-22	140	-9.71
hsa-miR-203a	ADAT2	NM_182503	5600	5622	TTAGAATAAATAATACATTTTAT	PT;MR	2	3' gaucaccaggAUU-UGUAAAGUg 5' (miRNA) ||| ||||||:| 5' ttagaataaaTAATACATTTTAt 3' (Target)	1-23	135	-8.97
hsa-miR-642a-5p	ADAT2	NM_182503	3608	3634	TGACACTGATGGAAAGGAGAGGAGGAA	RH;PT	2	3' guucuguguaaaCCUCUCCcug 5' (miRNA) ||||||| 5' cactgatggaaaGGAGAGGagg 3' (Target)	4-25	110	-15.78
hsa-miR-375	ADAT2	NM_182503	1927	1949	ATTCTGAAGCATAGCTGAACAAT	PT;MR	2	3' agugcgcUCGGCUU-GCUUGUUu 5' (miRNA) ||| |: :|||||| 5' attctgaAGCATAGCTGAACAAt 3' (Target)	1-23	130	-12.78
hsa-miR-145-5p	ADAT2	NM_182503	4318	4343	CGTGATTTTTATGGATTAGACTGGTG	PT;MR	2	3' uccCUAAGGA-CCCU--UUUGACCug 5' (miRNA) ||||::| ||| |:||||| 5' cgtGATTTTTATGGATTAGACTGGtg 3' (Target)	1-26	126	-16.34
hsa-miR-204-5p	ADAT2	NM_182503	4490	4511	TGGTGTAGTTTGACAAAGGCTC	RH;MR	2	3' ucCGUAUCCUACUGUUUCCcuu 5' (miRNA) |::||| ||||||||| 5' tgGTGTAGTTTGACAAAGGctc 3' (Target)	1-22	136	-20.81
hsa-miR-642a-5p	ADCY3	NM_004036	338	372	CTTTCCGGGACTGTGGAGGGAGCACAGGCGGGGAA	RH;PT;MR	3	3' guucuguguaaACCUCUCCCUg 5' (miRNA) || :|||||| 5' ctttccgggacTGTGGAGGGAg 3' (Target)	1-22	131	-19.48
hsa-miR-204-5p	ADCY3	NM_004036	387	429	AGGGCTTGGTGGGGCAGGACATGGCTCCCATTTTGAAGGGAGG	RH;PT;MR	3	3' uccguauccUACUGUUUCCCUu 5' (miRNA) || ::|||||| 5' atggctcccATTTTGAAGGGAg 3' (Target)	21-42	129	-13.41
hsa-miR-342-3p	ADCY3	NM_004036	272	301	GAGGGGCCCTGACCACTGTGAGCAGGAGGG	RH;PT;MR	3	3' ugcccacgcuaaagacACACUCu 5' (miRNA) |||||| 5' gaggggccctgaccacTGTGAGc 3' (Target)	1-23	120	-15.02
hsa-miR-145-5p	ADCY3	NM_004036	293	339	GCAGGAGGGTGGCAGAGCTGGGACAAAGCTGCCTTTGCCGCTGGGCT	RH;MR	2	3' ucccuaaggACCCUUUUGACCUg 5' (miRNA) ||| |:|:||||: 5' gcaggagggTGGCAGAGCTGGGa 3' (Target)	1-23	126	-21.29
hsa-miR-375	ADCY3	NM_004036	709	730	ACAGGTATTGATAAAGAACAAG	PT;MR	2	3' agugcgcucggcuugCUUGUUu 5' (miRNA) |||||| 5' acaggtattgataaaGAACAAg 3' (Target)	1-22	120	-12.63
hsa-miR-1	ADCY3	NM_004036	596	616	AAACAGATCTTCTACATTTAT	PT;MR	2	3' uaUGUAUGAAGAA-AUGUAAGgu 5' (miRNA) ||| | |||| ||||||: 5' aaACAGA--TCTTCTACATTTat 3' (Target)	1-21	124	-11.72
hsa-miR-26a-5p	ADCY3	NM_004036	741	762	TAAAAGCTTTATTCAACTTGAA	PT;MR	2	3' ucggauaggaccuaaUGAACUu 5' (miRNA) |||||| 5' taaaagctttattcaACTTGAa 3' (Target)	1-22	120	-12.51
hsa-miR-766-3p	ADH1B	NM_000668	186	222	GTGAGAAGTAAATAAAGTGTTGAACATCAGCTGGGGA	RH;PT;MR	3	3' cgacuccgacacccCGACCUCa 5' (miRNA) |||||:| 5' agtgttgaacatcaGCTGGGGa 3' (Target)	16-37	124	-14.34
hsa-miR-17-5p	ADH1B	NM_000668	1174	1200	TCAGGGGAAGGATTTGCATTTTGAGCT	RH;PT;MR	3	3' gauggacgugacauuCGUGAAAc 5' (miRNA) |||:||| 5' tcaggggaaggatttGCATTTTg 3' (Target)	1-23	124	-11.60
hsa-miR-200b-3p	ADH1B	NM_000668	771	794	GCTTCATTGACTAAACAGTATTAG	RH;PT;MR	3	3' aguAGUAA-UGGUCCGUCAUAAu 5' (miRNA) ||||| ||:| ||||||| 5' gctTCATTGACTAAACAGTATTa 3' (Target)	1-23	166	-17.13
hsa-miR-20a-5p	ADH1B	NM_000668	1174	1200	TCAGGGGAAGGATTTGCATTTTGAGCT	RH;PT;MR	3	3' gauggaCGUGAUAUUCGUGAAAu 5' (miRNA) | | || |||:||| 5' tcagggGAAGGATTTGCATTTTg 3' (Target)	1-23	129	-10.91
hsa-miR-19a-3p	ADH1B	NM_000668	1171	1193	CTCTCAGGGGAAGGATTTGCATT	RH;PT;MR	3	3' agucaaaaCGUAUCUAAACGUGu 5' (miRNA) | | :||||||||: 5' ctctcaggGGAAGGATTTGCATt 3' (Target)	1-23	139	-16.39
hsa-miR-222-3p	ADH1B	NM_000668	1231	1251	TCCTGGTAAAGGAGGTAGCTG	RH;PT;MR	3	3' ugGGUCAUCGGUCUACAUCGa 5' (miRNA) |::||| :|| ||||| 5' tcCTGGTA-AAGGAGGTAGCt 3' (Target)	1-20	121	-19.92
hsa-miR-20b-5p	ADH1B	NM_000668	1174	1200	TCAGGGGAAGGATTTGCATTTTGAGCT	RH;PT;MR	3	3' gauggaCGUGAUACUCGUGAAAc 5' (miRNA) | | || |||:||| 5' tcagggGAAGGATTTGCATTTTg 3' (Target)	1-23	129	-12.23
hsa-miR-19b-3p	ADH1B	NM_000668	1171	1193	CTCTCAGGGGAAGGATTTGCATT	RH;PT;MR	3	3' agucaaaaCGUACCUAAACGUGu 5' (miRNA) | | |||||||||: 5' ctctcaggGGAAGGATTTGCATt 3' (Target)	1-23	143	-18.85
hsa-miR-181b-5p	ADH1B	NM_000668	883	912	GGATGGCAAATGCTGTGAATGCAGAATGTA	RH;PT;MR	3	3' ugggugGCUGUCGUUACUUACaa 5' (miRNA) | | || :|||||| 5' ggatggCAAATGCTGTGAATGca 3' (Target)	1-23	129	-13.45
hsa-miR-501-5p	ADH1B	NM_000668	1165	1188	TTCCCACTCTCAGGGGAAGGATTT	RH;PT;MR	3	3' agaGUGGGUCCCUGUUUCCUAa 5' (miRNA) | |:||||| :|||||| 5' ccaCTCTCAGGG--GAAGGATt 3' (Target)	4-23	144	-23.58
hsa-miR-517-5p	ADH1B	NM_000668	1015	1039	TGCAAAATTGTTTTCAATCTAGAAC	RH;PT;MR	3	3' ucUGUCACGAAGG-UAGAUCUcc 5' (miRNA) | | ||:||:| ||||||| 5' caAAATTGTTTTCAATCTAGAac 3' (Target)	3-25	147	-14.37
hsa-miR-22-3p	ADH1B	NM_000668	1230	1251	TTCCTGGTAAAGGAGGTAGCTG	PT;MR	2	3' ugucaagaaguugaCCGUCGAa 5' (miRNA) ||:|||| 5' ttcctggtaaaggaGGTAGCTg 3' (Target)	1-22	124	-12.77
hsa-miR-185-5p	ADH1B	NM_000668	1341	1387	GTGTGATCTTCAGTAAGTCTCTCAGGCTCTCTGAGCTTGTTCATCCT	RH;MR	2	3' agucCUUGACGGAA---AGAGAGgu 5' (miRNA) || || | | |||||| 5' gtgtGATCTTCAGTAAGTCTCTCag 3' (Target)	1-25	121	-11.23
hsa-miR-421	ADH1B	NM_000668	1112	1136	AGACCTGTGTTAATGCTTTGTTAAT	PT;MR	2	3' cgcGGGU-UAAUUAC-AGACAACUa 5' (miRNA) ||:: :|||||| |:|||| | 5' agaCCTGTGTTAATGCTTTGTTAAt 3' (Target)	1-25	122	-12.90
hsa-miR-182-5p	ADH1B	NM_000668	254	284	TTCTACTGTGTCACCTTTGCCATTGAGGAAA	RH;MR	2	3' ucacacuCAAGAUGGUAACGGUuu 5' (miRNA) || : ||| |||||| 5' ttctactGTGTCACCTTTGCCAtt 3' (Target)	1-24	137	-15.30
hsa-miR-452-5p	ADH1B	NM_000668	1308	1329	TTAGACATAAAGTAAAATAGTT	PT;MR	2	3' agucaaaggagacgUUUGUCAa 5' (miRNA) |||:||| 5' ttagacataaagtaAAATAGTt 3' (Target)	1-22	124	-9.18
hsa-miR-196b-5p	ADH1B	NM_000668	1036	1057	GAACTTTTCTATTAACTACCAT	PT;MR	2	3' ggguuguuguccuUUGAUGGau 5' (miRNA) ||||||| 5' gaacttttctattAACTACCat 3' (Target)	1-22	125	-9.58
hsa-miR-200c-5p	ADH1B	NM_000668	462	495	ACCAAATCCCTGGGGTAAAAGCTAGGGTAAGGTA	RH;MR	2	3' ggUUUGUGACGACCCAUUCUGc 5' (miRNA) ||| :|| |||||||:: 5' gtAAAAGCT--AGGGTAAGGTa 3' (Target)	15-34	125	-16.65
hsa-miR-223-3p	ADH1B	NM_000668	699	721	ATTACTAATTGTAAAAACTGAAC	PT;MR	2	3' accccAUAAAC-UGUUUGACUgu 5' (miRNA) || ||| | ||||||| 5' attacTAATTGTAAAAACTGAac 3' (Target)	1-23	140	-10.15
hsa-miR-18a-5p	ADH1B	NM_000668	924	946	TAAGAAATGGCACAAACACCTTA	PT;MR	2	3' gauagacgugaucuacGUGGAAu 5' (miRNA) |||||| 5' taagaaatggcacaaaCACCTTa 3' (Target)	1-23	120	-14.00
hsa-miR-141-5p	ADH1B	NM_000668	1428	1450	ACCAAGATTAAATGGGATGATGT	RH;MR	2	3' agGUUGUGACAUGACCUUCUAc 5' (miRNA) ||| |:| |: ||| ||| 5' acCAAGATTAAATGGGATGATg 3' (Target)	1-22	128	-19.38
hsa-miR-424-5p	ADH1B	NM_000668	1254	1275	TCCAAAAATGCTATTGTTGCAA	PT;MR	2	3' aaGUUUUGUAC-UUAACGACGac 5' (miRNA) ||||| ||| ||||:||| 5' tcCAAAA-ATGCTATTGTTGCaa 3' (Target)	1-22	133	-13.18
hsa-miR-301a-3p	ADH1B	NM_000668	1173	1194	CTCAGGGGAAGGATTTGCATTT	PT;MR	2	3' cgaaaCUGUUAUGAUAACGUGAc 5' (miRNA) |: || : | |||||:| 5' ctcagGGGAAGGAT-TTGCATTt 3' (Target)	1-22	128	-8.57
hsa-miR-183-5p	ADH1B	NM_000668	248	268	TAACCATTCTACTGTGTCACC	RH;MR	2	3' ucacuUAAGAUGGUCACGGUau 5' (miRNA) |||||||: |||:|| 5' taaccATTCTACT-GTGTCAcc 3' (Target)	1-21	131	-16.66
hsa-miR-340-5p	ADH1B	NM_000668	1113	1134	GACCTGTGTTAATGCTTTGTTA	PT;MR	2	3' uuaGUCAGAGUAACGAAAUAuu 5' (miRNA) | || |:| ||||||:| 5' gacCTGTGTTAATGCTTTGTta 3' (Target)	1-22	131	-12.04
hsa-miR-331-3p	ADH1B	NM_000668	1161	1181	TGCTTTCCCACTCTCAGGGGA	PT;MR	2	3' aagauccuauccGGGUCCCCg 5' (miRNA) |:|||||| 5' tgctttcccactCTCAGGGGa 3' (Target)	1-21	129	-17.65
hsa-miR-224-5p	ADH1B	NM_000668	848	869	TTAAAAGTAATATGGTGGCTTT	PT;MR	2	3' uugccUUGGUG-AUCACUGAAc 5' (miRNA) |:: |: |:|||:||| 5' ttaaaAGTAATATGGTGGCTTt 3' (Target)	1-22	131	-11.15
hsa-miR-335-3p	ADH1B	NM_000668	1437	1460	AAATGGGATGATGTTAATGAAAGA	PT;MR	2	3' ccaGUCCU-C-GUUAUUACUUUUu 5' (miRNA) ::||| | :: ||||||||: 5' aaaTGGGATGATGTTAATGAAAGa 3' (Target)	1-24	137	-13.17
hsa-miR-107	ADH1B	NM_000668	1243	1274	AGGTAGCTGTCTCCAAAAATGCTATTGTTGCA	RH;PT	2	3' acUAUCGGGACA---UGUUACGAcga 5' (miRNA) :||||: | | | |||||| 5' agGTAGCTGTCTCCAAAAATGCTatt 3' (Target)	1-26	116	-15.56
hsa-miR-151a-3p	ADH1B	NM_000668	1056	1095	ATGTCTTAAAATCAAGTCTATAATCCTAGCATTAGTTTAA	PT;MR	2	3' ggaguuccUCGAAGUCAGAUc 5' (miRNA) ||| |:|||:|| 5' ataatcctAGCATTAGTTTAa 3' (Target)	20-40	125	-11.34
hsa-let-7a-5p	ADH1B	NM_000668	1037	1058	AACTTTTCTATTAACTACCATG	PT;MR	2	3' uuGAUAUGUUGGAUGAUGGagu 5' (miRNA) || | | |:: |||||| 5' aaCTTTTCTATTAACTACCatg 3' (Target)	1-22	120	-10.32
hsa-miR-221-3p	ADH1B	NM_000668	1228	1251	TATTCCTGGTAAAGGAGGTAGCTG	RH;MR	2	3' cuuuGGGUCGUCUGUUACAUCGa 5' (miRNA) ||::|:| | :| ||||| 5' tattCCTGGTAAAGGAGGTAGCt 3' (Target)	1-23	131	-17.43
hsa-miR-135b-5p	ADH1B	NM_000668	837	859	GTATAAAGTAATTAAAAGTAATA	PT;MR	2	3' agUGUAUCCUUACUUUUCGGUAu 5' (miRNA) |:| || ||| |||||: || 5' gtATAAAGTAATTAAAAGTAATa 3' (Target)	1-23	129	-8.92
hsa-miR-181a-3p	ADH1B	NM_000668	130	154	TTCCAAAGAAATGGAAATTGATGGG	PT;MR	2	3' ccaugUUAGUUGCC---AGCUACCa 5' (miRNA) || ||:|| |:||||| 5' ttccaAAGAAATGGAAATTGATGGg 3' (Target)	1-25	132	-15.14
hsa-miR-126-5p	ADH1B	NM_000668	833	865	ATGTGTATAAAGTAATTAAAAGTAATATGGTGG	RH;MR	2	3' gcgCA-UGGUUUUCAUUAUuac 5' (miRNA) || |::|||||||||| 5' aaaGTAATTAAAAGTAATAtgg 3' (Target)	9-30	133	-14.19
hsa-miR-425-3p	ADH1B	NM_000668	276	296	TTGAGGAAAAATATTCCTGTG	PT;MR	2	3' ccCGCCUGUGCUGUAAGGGCua 5' (miRNA) | ||| | |:|||||:| 5' ttGAGGA-AAAATATTCCTGtg 3' (Target)	1-21	122	-15.53
hsa-miR-93-5p	ADH1B	NM_000668	1174	1196	TCAGGGGAAGGATTTGCATTTTG	PT;MR	2	3' gauggaCGUGCUUGUCGUGAAAc 5' (miRNA) | | || : |||:||| 5' tcagggGAAGGATTTGCATTTTg 3' (Target)	1-23	133	-13.49
hsa-miR-106b-5p	ADH1B	NM_000668	1176	1196	AGGGGAAGGATTTGCATTTTG	PT;MR	2	3' uagacgugacAGUCGUGAAAu 5' (miRNA) |: |||:||| 5' aggggaaggaTTTGCATTTTg 3' (Target)	1-21	127	-8.47
hsa-miR-18b-5p	ADH1B	NM_000668	927	946	GAAATGGCACAAACACCTTA	PT;MR	2	3' gaUUGACGUGAUCUACGUGGAAu 5' (miRNA) ||: |||| | |||||| 5' gaAATGGCAC---AAACACCTTa 3' (Target)	1-20	121	-14.00
hsa-miR-151a-5p	ADH1B	NM_000668	286	305	ATATTCCTGTGACTTCTTGC	RH;MR	2	3' ugaucuGACACUCGAGGAGCu 5' (miRNA) |||||| ||:||:| 5' atattcCTGTGA-CTTCTTGc 3' (Target)	1-20	129	-18.28
hsa-miR-320a	ADH1B	NM_000668	1182	1203	AGGATTTGCATTTTGAGCTTTA	PT;MR	2	3' agcgggagaguugggUCGAAAa 5' (miRNA) |||||| 5' aggatttgcattttgAGCTTTa 3' (Target)	1-22	120	-9.05
hsa-miR-409-5p	ADH1B	NM_000668	1217	1251	CATGCAAAGATTATTCCTGGTAAAGGAGGTAGCTG	RH;MR	2	3' uaCGUUUC-AACGA-GCCCAUUgga 5' (miRNA) |||||| || :| | ||||| 5' atGCAAAGATTATTCCTGGTAAagg 3' (Target)	2-26	127	-16.56
hsa-miR-152	ADH1B	NM_000668	1323	1342	AATAGTTTATCATTTACTGT	PT;MR	2	3' gguUCAAGACAGUACGUGACu 5' (miRNA) |||| | |||| :|||| 5' aatAGTT-TATCATTTACTGt 3' (Target)	1-20	120	-12.75
hsa-miR-196a-5p	ADH1B	NM_000668	1036	1057	GAACTTTTCTATTAACTACCAT	PT;MR	2	3' ggguuguuguacuUUGAUGGau 5' (miRNA) ||||||| 5' gaacttttctattAACTACCat 3' (Target)	1-22	125	-9.39
hsa-miR-130b-3p	ADH1B	NM_000668	352	401	GGACCCTTTTACTTGCCCTGAACATACACATGCTGGGCCATTGTGATTGA	RH;MR	2	3' uacGGGAAAGUAGUAACGUGAc 5' (miRNA) ||||||:| | |||| || 5' ggaCCCTTTTA-C-TTGCCCTg 3' (Target)	1-20	131	-20.10
hsa-miR-181a-5p	ADH1B	NM_000668	883	912	GGATGGCAAATGCTGTGAATGCAGAATGTA	PT;MR	2	3' ugagugGCUGUCGCAACUUACaa 5' (miRNA) | | || |||||| 5' ggatggCAAATGCTGTGAATGca 3' (Target)	1-23	125	-11.90
hsa-miR-24-2-5p	ADH1B	NM_000668	1338	1368	ACTGTGTGATCTTCAGTAAGTCTCTCAGGCT	RH;PT	2	3' gacACAAAGUCG-AGUCAUCCGu 5' (miRNA) ||| | | | |||||| |: 5' -acTGTGTGATCTTCAGTAAGTc 3' (Target)	1-22	114	-18.69
hsa-miR-17-3p	ADH1B	NM_000668	886	907	TGGCAAATGCTGTGAATGCAGA	RH;MR	2	3' gaUGUUCACGGAAGUGACGUCa 5' (miRNA) :||| |||: | | ||||| 5' tgGCAAATGCTGTGAATGCAGa 3' (Target)	1-22	136	-17.01
hsa-miR-769-5p	ADH1B	NM_000668	400	422	GAAGTCTTCTAACTCTGTCTCAG	RH;PT	2	3' ucgagucuugggucucCAGAGu 5' (miRNA) ||||| 5' gaagtcttctaactctGTCTCa 3' (Target)	1-22	100	-15.14
hsa-miR-29b-1-5p	ADH1B	NM_000668	1042	1073	TTCTATTAACTACCATGTCTTAAAATCAAGTC	RH;MR	2	3' agAUUUGGUGGUAU---ACUUUGGUcg 5' (miRNA) | |||:|||||: | |||:|| 5' taTTAACTACCATGTCTTAAAATCAag 3' (Target)	4-30	133	-17.94
hsa-miR-429	ADH1B	NM_000668	772	793	CTTCATTGACTAAACAGTATTA	PT;MR	2	3' ugccaAAAUGGUCUGUCAUAAu 5' (miRNA) || ||:| |||||||| 5' cttcaTTGACTAAACAGTATTa 3' (Target)	1-22	165	-14.26
hsa-miR-222-3p	ADH1C	NM_000669	1	28	AACAATACAGATGCCTTCCCTTGTAGCA	RH;PT;MR	3	3' ugggucaucggucuACAUCGa 5' (miRNA) |||||| 5' cagatgccttccctTGTAGCa 3' (Target)	8-28	120	-13.28
hsa-miR-517-5p	ADH1C	NM_000669	25	63	AGCAGTTTTCAGCCTCCTCTACCCTACATGATCTGGAGC	RH;PT;MR	3	3' ucUGUCACGAAGGUAGAUCUCc 5' (miRNA) || | | | ||||:||| 5' ctACCCTACAT-GATCTGGAGc 3' (Target)	19-39	130	-10.17
hsa-miR-320a	ADH1C	NM_000669	11	34	ATGCCTTCCCTTGTAGCAGTTTTC	RH;PT;MR	3	3' agcGGGAGAGUUGGGUCGAAAa 5' (miRNA) ||||: :|: |||:||| 5' cttCCCTTGTAG--CAGTTTTc 3' (Target)	5-24	136	-14.63
hsa-miR-29b-1-5p	ADH1C	NM_000669	206	236	GTTGAACATCAACTGGGGAATTGAAGCCAAT	RH;PT;MR	3	3' agAUUUGGUGGUAU-ACUUUGGUcg 5' (miRNA) | |||:: : | ||||:||| 5' caTCAACTGGGGAATTGAAGCCAat 3' (Target)	7-31	121	-12.45
hsa-miR-182-5p	ADH1C	NM_000669	149	169	GATGGGAAATTATTTGTCAAG	PT;MR	2	3' ucACACUCAAGAUGGUAACGGUUu 5' (miRNA) || || | ||: |||:||| 5' gaTGGGAAAT-TAT--TTGTCAAg 3' (Target)	1-21	129	-11.83
hsa-miR-93-5p	ADH1C	NM_000669	11	33	ATGCCTTCCCTTGTAGCAGTTTT	PT;MR	2	3' gaUGGACGUGCUUGUCGUGAAAc 5' (miRNA) :||| | | ::|||| ||| 5' atGCCTTCCCTTGTAGCAGTTTt 3' (Target)	1-23	129	-13.87
hsa-miR-22-3p	ADH1C	NM_000669	109	130	AATAAATTACACGTGGGAGCTT	PT;MR	2	3' ugucaaGAAGUUGACCGUCGAa 5' (miRNA) :| || ||| |||| 5' aataaaTTACACGTGGGAGCTt 3' (Target)	1-22	120	-12.42
hsa-miR-185-5p	ADH1C	NM_000669	55	98	ATCTGGAGCAACAGCTAGGAAATATCATTAATTCTGCTCTTCAG	RH;PT	2	3' aguccuugacggaaaGAGAGGu 5' (miRNA) ||||:| 5' atatcattaattctgCTCTTCa 3' (Target)	22-43	104	-14.08
hsa-miR-421	ADH1C	NM_000669	189	211	TGAGAACTAAATAAAGTGTTGAA	PT;MR	2	3' cgcggguuaauuacagACAACUa 5' (miRNA) |||||| 5' tgagaactaaataaagTGTTGAa 3' (Target)	1-23	120	-7.58
hsa-miR-196b-5p	ADH1C	NM_000669	130	165	TTCCAAAGAAATGGAAATTGATGGGAAATTATTTGT	RH;MR	2	3' gggUUGUUGUCCUUUGAUGGAu 5' (miRNA) | ::|::|||||:||::| 5' gaaATTGATGGGAAATTATTTg 3' (Target)	14-35	123	-15.03
hsa-miR-135b-5p	ADH1C	NM_000669	213	236	ATCAACTGGGGAATTGAAGCCAAT	RH;MR	2	3' agUGUAUCCUUACUUUUCGGUau 5' (miRNA) || :||||| :|||||| 5' caACTGGGGAAT-TGAAGCCAat 3' (Target)	3-24	139	-15.93
hsa-miR-17-5p	ADH1C	NM_000669	12	33	TGCCTTCCCTTGTAGCAGTTTT	PT;MR	2	3' gauGGACGUGACAUUCGUGAAAc 5' (miRNA) |:| | :||| |||| ||| 5' tgcCTTCCCTTGT-AGCAGTTTt 3' (Target)	1-22	130	-14.27
hsa-miR-106b-5p	ADH1C	NM_000669	13	33	GCCTTCCCTTGTAGCAGTTTT	PT;MR	2	3' uaGACGUGACAGUCGUGAAAu 5' (miRNA) || | || :|||| ||| 5' gcCTTCCCTTGTAGCAGTTTt 3' (Target)	1-21	127	-9.38
hsa-miR-181a-3p	ADH1C	NM_000669	130	154	TTCCAAAGAAATGGAAATTGATGGG	PT;MR	2	3' ccaugUUAGUUGCC---AGCUACCa 5' (miRNA) || ||:|| |:||||| 5' ttccaAAGAAATGGAAATTGATGGg 3' (Target)	1-25	132	-15.14
hsa-miR-766-3p	ADH1C	NM_000669	42	63	TCTACCCTACATGATCTGGAGC	PT;MR	2	3' cgacuccgacaccccGACCUCa 5' (miRNA) |||||| 5' tctaccctacatgatCTGGAGc 3' (Target)	1-22	120	-10.49
hsa-miR-20b-5p	ADH1C	NM_000669	11	33	ATGCCTTCCCTTGTAGCAGTTTT	PT;MR	2	3' gaUGGACGUGAUAC-UCGUGAAAc 5' (miRNA) :||| | || || |||| ||| 5' atGCCTTCCCT-TGTAGCAGTTTt 3' (Target)	1-23	130	-13.91
hsa-miR-20a-5p	ADH1C	NM_000669	11	33	ATGCCTTCCCTTGTAGCAGTTTT	PT;MR	2	3' gaUGGACGUGAUAUUCGUGAAAu 5' (miRNA) :||| | || |||| ||| 5' atGCCTTCCCTTGTAGCAGTTTt 3' (Target)	1-23	129	-14.07
hsa-miR-221-3p	ADH1C	NM_000669	6	28	TACAGATGCCTTCCCTTGTAGCA	PT;MR	2	3' cuuugggucgucuguuACAUCGa 5' (miRNA) |||||| 5' tacagatgccttccctTGTAGCa 3' (Target)	1-23	120	-10.82
hsa-miR-503-5p	ADH7	NM_001166504	285	320	ATGGAGATTTTTAAGAGTTTTAACCAGCTGCTGCAG	RH;PT;MR	3	3' gacgUCUUGACA-AGGGCGACGAu 5' (miRNA) |||::| | || |||||| 5' tttaAGAGTTTTAACCAGCTGCTg 3' (Target)	10-33	130	-19.50
hsa-miR-185-5p	ADH7	NM_001166504	32	54	TGGTGAACTGGAGTTTCTCTTGT	RH;PT;MR	3	3' agucCUUGA-CGGAAAGAGAGgu 5' (miRNA) ||||| | |||||||: 5' tggtGAACTGGAGTTTCTCTTgt 3' (Target)	1-23	129	-16.39
hsa-miR-29b-1-5p	ADH7	NM_001166504	459	483	GTTGGATTACATTTTGAAATCAGTT	RH;PT;MR	3	3' agAUUUGGUGGUAUACUUUGGUCg 5' (miRNA) |::|::|| | |||||:||| 5' gtTGGATTACATTTTGAAATCAGt 3' (Target)	1-24	154	-21.30
hsa-miR-15b-5p	ADH7	NM_001166504	300	320	AGTTTTAACCAGCTGCTGCAG	RH;PT;MR	3	3' acAUUUGGUACUACACGACGau 5' (miRNA) | ||||| | |||||| 5' ttTTAACCA-G--CTGCTGCag 3' (Target)	3-21	127	-14.12
hsa-miR-17-3p	ADH7	NM_001166504	298	321	AGAGTTTTAACCAGCTGCTGCAGA	RH;PT;MR	3	3' gauguucacggaaGUGACGUCa 5' (miRNA) ::|||||| 5' agttttaaccagcTGCTGCAGa 3' (Target)	3-24	125	-14.73
hsa-miR-769-5p	ADH7	NM_000673	3	24	TCCAAAGTGGCAGGAGGTCTGT	RH;PT;MR	3	3' ucgagUCUUGGGUCUCCAGAgu 5' (miRNA) || : | :||||||| 5' tccaaAGTGGCAGGAGGTCTgt 3' (Target)	1-22	133	-14.40
hsa-miR-425-5p	ADH7	NM_000673	6	33	AAAGTGGCAGGAGGTCTGTGTTGTCATG	RH;PT;MR	3	3' agUUGCCCU-CACUAG-CACAGUAa 5' (miRNA) |::|| | | |:|| ||||::| 5' aaAGTGGCAGGAGGTCTGTGTTGTc 3' (Target)	1-25	127	-16.97
hsa-miR-182-5p	ADH7	NM_000673	604	632	CATATGGGTACACAAGGCTATTTGCCAGC	RH;PT;MR	3	3' ucACACUCAAG----AUGGU-AACGGUUu 5' (miRNA) | ||:|| | :|:| ||||||: 5' caTATGGGTACACAAGGCTATTTGCCAGc 3' (Target)	1-29	128	-14.68
hsa-miR-15a-5p	ADH7	NM_000673	302	320	TTTTAACCAGCTGCTGCAG	RH;PT;MR	3	3' guguUUGGUAAUACACGACGau 5' (miRNA) |||| | |||||| 5' ttttAACC---AGCTGCTGCag 3' (Target)	1-19	122	-14.12
hsa-miR-767-5p	ADH7	NM_000673	472	498	TTGAAATCAGTTCATTCCATGATGCAT	RH;PT;MR	3	3' guacgAGUCUGUU--GGUACCACGu 5' (miRNA) |||| : | ||||| ||| 5' tgaaaTCAGTTCATTCCATGATGCa 3' (Target)	2-26	125	-19.66
hsa-miR-766-3p	ADH7	NM_000673	11	46	GGCAGGAGGTCTGTGTTGTCATGGTGAACTGGAGTT	RH;PT;MR	3	3' cgacuccgacaccccGACCUCa 5' (miRNA) |||||| 5' tgttgtcatggtgaaCTGGAGt 3' (Target)	14-35	120	-18.84
hsa-miR-95	ADH7	NM_001166504	99	123	AGCATAAGTAGAAGATTTGTTGAAG	RH;MR	2	3' acgAGUUAU-UUAUGGGCAACUu 5' (miRNA) | |:|| || |:::||||| 5' gcaTAAGTAGAAGATTTGTTGAa 3' (Target)	2-24	130	-14.98
hsa-miR-421	ADH7	NM_001166504	262	284	TACACTTGGATTTCTATGTTGAA	PT;MR	2	3' cgcggguuaauuacagACAACUa 5' (miRNA) |||||| 5' tacacttggatttctaTGTTGAa 3' (Target)	1-23	120	-8.01
hsa-miR-221-3p	ADH7	NM_001166504	325	346	ATAACTCAAAACAGATATAGCG	RH;MR	2	3' cuUUGGGUCGUCUGU-UACAUCGa 5' (miRNA) |||:|| | ||| || |||| 5' atAACTCA--AAACAGATATAGCg 3' (Target)	1-22	129	-14.51
hsa-miR-18b-5p	ADH7	NM_001166504	812	833	ACAACTACACTGATGTATCTAT	RH;MR	2	3' gaUUGACGUGAUCUACGUGGAau 5' (miRNA) |||| |||| ||||:|:|| 5' acAACTACACT-GATGTATCTat 3' (Target)	1-22	131	-20.58
hsa-miR-452-5p	ADH7	NM_001166504	299	340	GAGTTTTAACCAGCTGCTGCAGATATATAACTCAAAACAGAT	RH;MR	2	3' agucaaaggaGACGUUUGUCaa 5' (miRNA) || |||||| 5' agatatataaCTCAAAACAGat 3' (Target)	21-42	124	-9.47
hsa-miR-222-3p	ADH7	NM_001166504	811	831	AACAACTACACTGATGTATCT	PT;MR	2	3' ugGGUCAUCGGUCUACAUCGa 5' (miRNA) | | || | |||||| | 5' aaCAACTACACTGATGTATCt 3' (Target)	1-21	123	-8.82
hsa-miR-19a-3p	ADH7	NM_001166504	402	424	CTATTATTTTTTAGATTTGAATA	PT;MR	2	3' agUCAAAACGUAUCUAAACGUGu 5' (miRNA) | | || : |||||||| |: 5' ctATTATTTTTTAGATTTGAATa 3' (Target)	1-23	121	-9.24
hsa-miR-340-5p	ADH7	NM_001166504	137	160	ATAAAGAATTATTAACCTTTATAA	PT;MR	2	3' uuagUCAGAGUAA--CGAAAUAUu 5' (miRNA) || |:||| ||||||| 5' ataaAGAATTATTAACCTTTATAa 3' (Target)	1-24	149	-9.04
hsa-miR-21-5p	ADH7	NM_001166504	438	462	TAAACACTTGTTATGAGTTAAGTTG	PT;MR	2	3' agUUGUAGUCAGACUAUUCGAu 5' (miRNA) |||| : ||: ||:||:| 5' taAACACTTGTT--ATGAGTTa 3' (Target)	1-20	121	-9.53
hsa-miR-224-5p	ADH7	NM_000673	763	783	ACTGTGCTTAGTAGTGACTCC	PT;MR	2	3' uuGCCUUGGUGAUCACUGAac 5' (miRNA) :| : ::| |||||||| 5' acTGTGCTTAGTAGTGACTcc 3' (Target)	1-21	135	-12.79
hsa-miR-141-5p	ADH7	NM_000673	94	115	ATACAAGCATAAGTAGAAGATT	PT;MR	2	3' agguugugacaugacCUUCUAc 5' (miRNA) |||||| 5' atacaagcataagtaGAAGATt 3' (Target)	1-22	120	-8.26
hsa-miR-126-5p	ADH7	NM_000673	365	385	GCATCTCCTAGAGTAATATTC	PT;MR	2	3' gcgcauGGUUUUCAUUAUUAc 5' (miRNA) || |:||||||| | 5' gcatctCCTAGAGTAATATTc 3' (Target)	1-21	131	-10.21
hsa-miR-424-5p	ADH7	NM_000673	299	320	GAGTTTTAACCAGCTGCTGCAG	PT;MR	2	3' aaguuuuguacUUAACGACGac 5' (miRNA) |: |||||| 5' gagttttaaccAGCTGCTGCag 3' (Target)	1-22	123	-14.15
hsa-miR-152	ADH7	NM_000673	749	767	CTAAGTCCCTATTCACTGT	PT;MR	2	3' ggUUCAAGACAGUACGUGACu 5' (miRNA) |||| | :|| ||||| 5' ctAAGTCC--CTATTCACTGt 3' (Target)	1-19	120	-12.62
hsa-miR-323a-3p	ADH7	NM_000673	14	37	AGGAGGTCTGTGTTGTCATGGTGA	RH;PT	2	3' ucUCCAGCUGGCACAUUACac 5' (miRNA) ||||| :: ||| ||| 5' ggAGGTCTGTGTTGTCATGgt 3' (Target)	2-22	111	-16.28
hsa-miR-223-3p	ADH7	NM_000673	573	595	TACATAACTTGGTGAAACTGAAA	PT;MR	2	3' accccaUAAACUG-UUUGACUgu 5' (miRNA) | |||:: ||||||| 5' tacataACTTGGTGAAACTGAaa 3' (Target)	1-23	135	-10.02
hsa-miR-517-5p	ADH7	NM_000673	358	378	AGTAAATGCATCTCCTAGAGT	PT;MR	2	3' ucugUCACGAAGGUAGAUCUCc 5' (miRNA) | ||| ||: |||||| 5' agtaAATGCATCT-CCTAGAGt 3' (Target)	1-21	124	-11.55
hsa-miR-301a-3p	ADH7	NM_000673	722	746	AATTTGATACAGTAGAATTGCAAGT	RH;MR	2	3' cgAAAC--UGUUAUGAUAACGUgac 5' (miRNA) |||| |||:|| |||||| 5' aaTTTGATACAGTAGAATTGCAagt 3' (Target)	1-25	132	-13.48
hsa-miR-196a-5p	ADH7	NM_000673	386	408	ACTTAACACATTGAAACTATTAT	RH;MR	2	3' ggGUUGUUGU-ACUUUGAUGGau 5' (miRNA) :||| ||| ||||||||:: 5' ctTAAC-ACATTGAAACTATTat 3' (Target)	2-23	121	-16.71
hsa-miR-18a-5p	ADH7	NM_000673	812	833	ACAACTACACTGATGTATCTAT	RH;MR	2	3' gaUAGACGUGAUCUACGUGGAau 5' (miRNA) | || |||| ||||:|:|| 5' acAACTACACT-GATGTATCTat 3' (Target)	1-22	123	-18.81
hsa-miR-107	ADH7	NM_000673	297	319	AAGAGTTTTAACCAGCTGCTGCA	PT;MR	2	3' acuaucgggacauguuACGACGa 5' (miRNA) |||||| 5' aagagttttaaccagcTGCTGCa 3' (Target)	1-23	120	-14.41
hsa-miR-135b-5p	ADH7	NM_000673	602	625	ATCATATGGGTACACAAGGCTATT	RH;MR	2	3' agUGUAUCCUUACUUUUCGGUAu 5' (miRNA) |:||:|| | ||:||:|| 5' tcATATGGGTACACAAGGCTATt 3' (Target)	2-24	133	-19.19
hsa-miR-582-3p	ADH7	NM_000673	464	484	ATTACATTTTGAAATCAGTTC	PT;MR	2	3' ccAAGUCAACAAGUUGGUCAAu 5' (miRNA) | || || | ||:||||| 5' atTACA-TTTTGAAATCAGTTc 3' (Target)	1-21	138	-9.43
hsa-miR-200c-5p	ADH7	NM_000673	219	237	ATTTACATTTTGTAAGGCT	PT;MR	2	3' gguuUGUGACGACCCAUUCUGc 5' (miRNA) |||:| :| |||||:| 5' atttACATT-TT--GTAAGGCt 3' (Target)	1-19	129	-8.92
hsa-miR-92a-3p	ADH7	NM_000673	178	201	AGCACCTGGGAATTAGTATAATAA	RH;PT	2	3' uguccGGCCC-UGUUCACGUUAu 5' (miRNA) |:||| |: ||| :||| 5' agcacCTGGGAATTAGTATAATa 3' (Target)	1-23	112	-17.08
hsa-miR-106b-5p	ADHFE1	NM_144650	413	433	GATGTTTCTGGCAGCACTTTT	RH;PT;MR	3	3' uagacguGACAGUCGUGAAAu 5' (miRNA) ||| ||||||||| 5' gatgtttCTGGCAGCACTTTt 3' (Target)	1-21	162	-19.37
hsa-miR-93-5p	ADHFE1	NM_144650	395	433	ATACAGAAGCATGGCAAGGATGTTTCTGGCAGCACTTTT	RH;PT;MR	3	3' gauggacguGCUUGUCGUGAAAc 5' (miRNA) | ::||||||||| 5' aggatgtttCTGGCAGCACTTTt 3' (Target)	17-39	154	-15.43
hsa-miR-20b-5p	ADHFE1	NM_144650	402	433	AGCATGGCAAGGATGTTTCTGGCAGCACTTTT	RH;PT;MR	3	3' gauggacguGAUACUCGUGAAAc 5' (miRNA) ||: |||||||| 5' aggatgtttCTGGCAGCACTTTt 3' (Target)	10-32	150	-13.55
hsa-let-7i-5p	ADHFE1	NM_144650	252	274	CCCACACAGAATACTCTGCCTCT	RH;PT;MR	3	3' uuGUCGUGUUUGAU--GAUGGAGu 5' (miRNA) || ||||:| || ||:|||| 5' ccCA-CACAGAATACTCTGCCTCt 3' (Target)	1-23	145	-19.54
hsa-miR-107	ADHFE1	NM_144650	26	47	CGCTGGCCATTGTAGTGCTGAG	RH;PT;MR	3	3' acuAUCGGGACAUGUUACGACga 5' (miRNA) |:||| | |::|:||||| 5' cgcTGGCCAT-TGTAGTGCTGag 3' (Target)	1-22	130	-19.21
hsa-miR-20a-5p	ADHFE1	NM_144650	407	433	GGCAAGGATGTTTCTGGCAGCACTTTT	RH;PT;MR	3	3' gauggacguGAUAUUCGUGAAAu 5' (miRNA) ||: |||||||| 5' aggatgtttCTGGCAGCACTTTt 3' (Target)	5-27	150	-14.45
hsa-miR-331-3p	ADHFE1	NM_144650	204	233	GTTAGACCCCCAGGCTCGACTTCAGGGGTC	RH;PT;MR	3	3' aaGAUCCUAUCCG-GGUCCCCg 5' (miRNA) | ||| | | | :|||||| 5' ccCCAGGCTCGACTTCAGGGGt 3' (Target)	8-29	138	-18.29
hsa-miR-22-3p	ADHFE1	NM_144650	396	429	TACAGAAGCATGGCAAGGATGTTTCTGGCAGCAC	RH;PT;MR	3	3' ugUCAAGAAGUUGACCGUCGaa 5' (miRNA) :| | ||: |||||||| 5' aaGGATGTTT--CTGGCAGCac 3' (Target)	15-34	133	-15.85
hsa-miR-222-3p	ADHFE1	NM_144650	263	287	TACTCTGCCTCTGTTTCATGTAGCA	RH;PT;MR	3	3' ugggucauCGGUCUACAUCGa 5' (miRNA) |:: ||||||| 5' ctgcctctGTTTCATGTAGCa 3' (Target)	5-25	141	-13.04
hsa-miR-221-3p	ADHFE1	NM_144650	247	287	CAAACCCCACACAGAATACTCTGCCTCTGTTTCATGTAGCA	RH;PT;MR	3	3' cuuugggucgucuguUACAUCGa 5' (miRNA) ||||||| 5' ctctgcctctgtttcATGTAGCa 3' (Target)	19-41	140	-12.29
hsa-miR-17-5p	ADHFE1	NM_144650	407	433	GGCAAGGATGTTTCTGGCAGCACTTTT	RH;PT;MR	3	3' gauggacguGACAUUCGUGAAAc 5' (miRNA) ||| |||||||| 5' aggatgtttCTGGCAGCACTTTt 3' (Target)	5-27	154	-15.09
hsa-miR-425-3p	ADHFE1	NM_144650	115	152	AGGTGGGATATACATTTATCTTGCAGGAAATTCCCCAA	RH;PT;MR	3	3' cccgccUGUGCUGUAAGGGCUa 5' (miRNA) :|| || |||||| | 5' tatcttGCAGGAAATTCCCCAa 3' (Target)	17-38	128	-11.76
hsa-let-7a-5p	ADHFE1	NM_144650	251	274	CCCCACACAGAATACTCTGCCTCT	PT;MR	2	3' uuGAUAUGUUGGAU--GAUGGAGu 5' (miRNA) | | |||: || ||:|||| 5' ccCCACACAGAATACTCTGCCTCt 3' (Target)	1-24	135	-15.79
hsa-miR-429	ADHFE1	NM_144650	219	240	TCGACTTCAGGGGTCAGTGTTC	PT;MR	2	3' ugccaAAAUGGUCUGUCAUAAu 5' (miRNA) || | :| ||||:|| 5' tcgacTTCAGGGGTCAGTGTTc 3' (Target)	1-22	133	-12.57
hsa-miR-18b-5p	ADHFE1	NM_144650	411	433	AGGATGTTTCTGGCAGCACTTTT	PT;MR	2	3' gauugacguGAUCUACGUGGAAu 5' (miRNA) ||:| ||||:|| 5' aggatgtttCTGGCAGCACTTTt 3' (Target)	1-23	134	-13.43
hsa-miR-185-5p	ADHFE1	NM_144650	61	89	CTAGCTAGGGCTTTGTCTTTTCATCTTTG	RH;MR	2	3' agUCCUUGACGGAA-AGAGAGGu 5' (miRNA) || | ||:|| |||:|:| 5' ctAGCTAGGGCTTTGTCTTTTCa 3' (Target)	1-23	123	-15.81
hsa-miR-200c-5p	ADHFE1	NM_144650	172	211	TCCATAAAACAGGCTGGACAAATGACCACTATGTTAGACC	RH;MR	2	3' ggUUUG-UGACGACCCAUUCUGc 5' (miRNA) |||: || || || |||| 5' acAAATGACCACTATGTTAGACc 3' (Target)	18-40	123	-12.02
hsa-miR-503-5p	ADHFE1	NM_144650	266	287	TCTGCCTCTGTTTCATGTAGCA	RH;PT	2	3' gacgucuugacaAGGGCGACGAu 5' (miRNA) | || |||:| 5' ----------tcTGCCTCTGTTt 3' (Target)	1-13	99	-10.36
hsa-miR-18a-5p	ADHFE1	NM_144650	412	433	GGATGTTTCTGGCAGCACTTTT	PT;MR	2	3' gaUAGACGUGAUCUACGUGGAAu 5' (miRNA) || | : ||:| ||||:|| 5' ggATGT-TTCTGGCAGCACTTTt 3' (Target)	1-22	135	-13.43
hsa-miR-452-5p	ADHFE1	NM_144650	163	185	CCAGTTCCTTCCATAAAACAGGC	RH;MR	2	3' agUCAAAGGAGACG-UUUGUCaa 5' (miRNA) |||| |:|| : |||||| 5' ccAGTTCCTTCCATAAAACAGgc 3' (Target)	1-23	139	-16.43
hsa-miR-15a-5p	ADHFE1	NM_144650	25	48	CCGCTGGCCATTGTAGTGCTGAGA	RH;MR	2	3' guGUUUGGUAAUA-CACGACgau 5' (miRNA) | ::|||||:| |||||| 5' cgCTGGCCATTGTAGTGCTGaga 3' (Target)	2-24	131	-23.21
hsa-miR-582-3p	ADHFE1	NM_144650	148	169	CCCAAAGCTCAGAGTCCAGTTC	PT;MR	2	3' ccaagucaacaaguuGGUCAAu 5' (miRNA) |||||| 5' cccaaagctcagagtCCAGTTc 3' (Target)	1-22	120	-9.82
hsa-miR-130b-3p	ADHFE1	NM_144650	73	94	TTGTCTTTTCATCTTTGCGCAT	RH;MR	2	3' uaCGGGAAAGUAGUAACGUGac 5' (miRNA) |:|:||||||| ||||:| 5' ttGTCTTTTCATCTTTGCGCat 3' (Target)	1-22	148	-23.74
hsa-miR-501-5p	ADHFE1	NM_144650	395	416	ATACAGAAGCATGGCAAGGATG	PT;MR	2	3' agagugggucccuguUUCCUAa 5' (miRNA) |||||| 5' atacagaagcatggcAAGGATg 3' (Target)	1-22	120	-11.73
hsa-miR-200b-3p	ADHFE1	NM_144650	219	240	TCGACTTCAGGGGTCAGTGTTC	PT;MR	2	3' aguaGUAAUGGUCCGUCAUAAu 5' (miRNA) | | | :| ||||:|| 5' tcgaCTTCAGGGGTCAGTGTTc 3' (Target)	1-22	130	-15.10
hsa-miR-29b-1-5p	ADHFE1	NM_144650	191	219	AAATGACCACTATGTTAGACCCCCAGGCT	RH;MR	2	3' agauUUGGUGGUAUACUUUGGucg 5' (miRNA) :|||||:||:| |:||| 5' aaatGACCACTATGTTAGACCccc 3' (Target)	1-24	124	-21.00
hsa-miR-96-5p	ADHFE1	NM_144650	27	73	GCTGGCCATTGTAGTGCTGAGAGCAAGAGCTGATCTAGCTAGGGCTT	RH;MR	2	3' ucguuuuUACACGAUCACGGUUu 5' (miRNA) || || ||||||::| 5' gctggccAT-TG-TAGTGCTGAg 3' (Target)	1-21	120	-10.86
hsa-miR-19a-3p	ADHFE1	NM_144650	72	93	TTTGTCTTTTCATCTTTGCGCA	PT;MR	2	3' aguCA-AAACGUAUCUAAACGUGu 5' (miRNA) || ||| ||| |||||:| 5' tttGTCTTTTCAT--CTTTGCGCa 3' (Target)	1-22	136	-10.36
hsa-miR-126-5p	ADHFE1	NM_144650	327	347	TATTTCCTATGCCTAGTAATT	PT;MR	2	3' gcgcAUGGUUUUCAUUAUUAc 5' (miRNA) | |:| : ||:|||| 5' tattTCCTATGCCTAGTAATt 3' (Target)	1-21	129	-8.63
hsa-miR-766-3p	ADHFE1	NM_144650	170	191	CTTCCATAAAACAGGCTGGACA	PT;MR	2	3' cgacuccgacaccCCGACCUca 5' (miRNA) ||||||| 5' cttccataaaacaGGCTGGAca 3' (Target)	1-22	125	-12.14
hsa-miR-19b-3p	ADHFE1	NM_144650	72	93	TTTGTCTTTTCATCTTTGCGCA	PT;MR	2	3' aguCA-AAACGUACCUAAACGUGu 5' (miRNA) || ||| ||| |||||:| 5' tttGTCTTTTCAT--CTTTGCGCa 3' (Target)	1-22	136	-10.33
hsa-miR-147b	ADHFE1	NM_144650	61	96	CTAGCTAGGGCTTTGTCTTTTCATCTTTGCGCATAA	RH;PT	2	3' aucgucuucGUAAAGGCGUGUg 5' (miRNA) ||| |::||:|| 5' ttgtcttttCATCTTTGCGCAt 3' (Target)	13-34	109	-12.95
hsa-miR-320a	ADHFE1	NM_144650	68	91	GGGCTTTGTCTTTTCATCTTTGCG	RH;MR	2	3' agCGGGAGAGUUGGGUCGAAAa 5' (miRNA) ||::| || ::|| |||| 5' ggGCTTTGTCTTTTCATCTTTg 3' (Target)	1-22	128	-14.03
hsa-miR-181b-5p	ADHFE1	NM_144650	386	419	CACCAGTACATACAGAAGCATGGCAAGGATGTTT	RH;PT	2	3' uggGUGGCUGUCGU----UACUUACAa 5' (miRNA) :|| || |||| | |:|||| 5' acaTACAGA-AGCATGGCAAGGATGTt 3' (Target)	8-33	105	-14.77
hsa-miR-517-5p	ADHFE1	NM_144650	37	71	GTAGTGCTGAGAGCAAGAGCTGATCTAGCTAGGGC	RH;PT	2	3' ucugUCACGA--AGGUAGAUCUCc 5' (miRNA) || ||| ||:| ||||:| 5' agcaAGAGCTGATCTAGCTAGGGc 3' (Target)	12-35	117	-15.33
hsa-miR-98-5p	ADHFE1	NM_144650	251	274	CCCCACACAGAATACTCTGCCTCT	PT;MR	2	3' uuGUUAUGUUGAAU--GAUGGAGu 5' (miRNA) | | |||: || ||:|||| 5' ccCCACACAGAATACTCTGCCTCt 3' (Target)	1-24	135	-14.85
hsa-miR-15b-5p	ADHFE1	NM_144650	26	48	CGCTGGCCATTGTAGTGCTGAGA	RH;MR	2	3' acauUUGGUACUA-CACGACgau 5' (miRNA) ::|||| :| |||||| 5' cgctGGCCATTGTAGTGCTGaga 3' (Target)	1-23	121	-16.12
hsa-miR-342-3p	ADORA2B	NM_000676	206	228	TCAGCTGCTTTTACTGTGTGGAT	RH;PT;MR	3	3' ugcCCACGCUAAAGACACACUcu 5' (miRNA) | ||| || |||||||: 5' tcaGCTGCTTTTACTGTGTGGat 3' (Target)	1-23	132	-15.71
hsa-miR-204-5p	ADORA2B	NM_000676	35	56	ATCCACAAGAAACAAAGAGGAC	PT;MR	2	3' uccGUAUCCUACUGUUUC-CCUu 5' (miRNA) || | || |||||| ||| 5' atcCACAAGA-AACAAAGAGGAc 3' (Target)	1-22	121	-9.97
hsa-miR-30a-5p	ADORA2B	NM_000676	271	292	TTAAAAGTCTGCCTTGTTTATG	PT;MR	2	3' gaaggUCAGCUCCUACAAAUGu 5' (miRNA) |||| : ||||||: 5' ttaaaAGTCTGCCTTGTTTATg 3' (Target)	1-22	133	-8.80
hsa-miR-21-5p	ADRB2	NM_000024	120	155	GGGCATCCTTCTGCCTTTTTTATTTTTTTAAGCTGT	RH;PT;MR	3	3' aguuguAGUCAGACUAUUCGAu 5' (miRNA) |:| |:| |||||| 5' ccttttTTATTTTTTTAAGCTg 3' (Target)	14-35	124	-7.47
hsa-miR-517-5p	ADRB2	NM_000024	224	262	TTTGTAAGTTTATGTCTAAAGAGCTTTAGTCCTAGAGGA	RH;PT;MR	3	3' ucUGUCACGAAGGUA-GAUCUCc 5' (miRNA) | || ||||: :| |||||| 5' ctAAAGAGCTTTAGTCCTAGAGg 3' (Target)	16-38	132	-18.69
hsa-miR-409-5p	ADRB2	NM_000024	323	349	GGGTAATATATTGCTGCTGGTAATTTG	RH;PT;MR	3	3' uacguuucAACGA-GCCCAUUGGa 5' (miRNA) ||||| | |||||:: 5' gtaatataTTGCTGCTGGTAATTt 3' (Target)	3-26	126	-14.18
hsa-miR-320a	ADRB2	NM_000024	230	275	AGTTTATGTCTAAAGAGCTTTAGTCCTAGAGGACCTGAGTCTGCTA	RH;PT;MR	3	3' agcgggagaguugggUCGAAAa 5' (miRNA) |||||| 5' agtttatgtctaaagAGCTTTa 3' (Target)	1-22	120	-7.45
hsa-miR-424-5p	ADRB2	NM_000024	310	342	ATTCAAGTATTAGGGGTAATATATTGCTGCTGG	RH;PT;MR	3	3' aaguuUUGUACUUAACGACGAc 5' (miRNA) ||:|| ||||||||| 5' ggggtAATAT--ATTGCTGCTg 3' (Target)	13-32	158	-17.84
hsa-let-7a-5p	ADRB2	NM_000024	271	308	TGCTATATTTTCATGACTTTTCCATGTATCTACCTCAC	RH;PT;MR	3	3' uuGAUAUGUUGGAU-GAUGGAGu 5' (miRNA) || | | |: || ||||||| 5' gaCTTTTCCATGTATCTACCTCa 3' (Target)	15-37	155	-16.91
hsa-miR-425-3p	ADRB2	NM_000024	475	510	AGGGATTTGAGGAGCAGCTTCAGTTGTTTTCCCGAG	RH;PT;MR	3	3' cccgccugugcuguAAGGGCUa 5' (miRNA) ||||||| 5' cagcttcagttgttTTCCCGAg 3' (Target)	15-36	140	-13.62
hsa-miR-107	ADRB2	NM_000024	318	341	ATTAGGGGTAATATATTGCTGCTG	RH;PT;MR	3	3' acuaucgggacAUGUUACGACGa 5' (miRNA) ||:| |||||| 5' attaggggtaaTATATTGCTGCt 3' (Target)	1-23	124	-13.34
hsa-miR-17-5p	ADRB2	NM_000024	375	398	CACCCTTGGACTTGAGGATTTTGA	RH;PT;MR	3	3' gauGGACGUGACAUUCGUGAAAc 5' (miRNA) |:|| ||| |:|| |:||| 5' accCTTGGACT-TGAGGATTTTg 3' (Target)	2-23	122	-18.61
hsa-miR-151a-3p	ADRB2	NM_000024	479	520	ATTTGAGGAGCAGCTTCAGTTGTTTTCCCGAGCAAAGTCTAA	RH;PT;MR	3	3' ggaguuccucgaagUCAGAUc 5' (miRNA) |||||| 5' gttttcccgagcaaAGTCTAa 3' (Target)	22-42	120	-13.26
hsa-miR-19b-3p	ADRB2	NM_000024	202	231	TTCAGTTCCTCTTTGCATGGAATTTGTAAG	RH;PT;MR	3	3' agucaAAACGUACC-UAAACGUgu 5' (miRNA) ||||||||| |||||:| 5' tcctcTTTGCATGGAATTTGTAag 3' (Target)	7-30	145	-19.18
hsa-miR-98-5p	ADRB2	NM_000024	284	308	TGACTTTTCCATGTATCTACCTCAC	RH;PT;MR	3	3' uuguuAUGUUGAAU-GAUGGAGu 5' (miRNA) | | |: || ||||||| 5' gacttTTCCATGTATCTACCTCa 3' (Target)	2-24	148	-14.05
hsa-miR-19a-3p	ADRB2	NM_000024	202	231	TTCAGTTCCTCTTTGCATGGAATTTGTAAG	RH;PT;MR	3	3' agucaAAACGUAUC-UAAACGUgu 5' (miRNA) |||||||:| |||||:| 5' tcctcTTTGCATGGAATTTGTAag 3' (Target)	7-30	141	-16.47
hsa-miR-503-5p	ADRB2	NM_000024	318	344	ATTAGGGGTAATATATTGCTGCTGGTA	RH;PT;MR	3	3' gacgucuugacaAGGGCGACGAu 5' (miRNA) | ::|||||| 5' ttaggggtaataTATTGCTGCTg 3' (Target)	2-24	127	-16.81
hsa-miR-141-5p	ADRB2	NM_000024	369	394	TTCCTACACCCTTGGACTTGAGGATT	RH;PT;MR	3	3' agGUUGUGACAUGACCUUCUAc 5' (miRNA) || | :|| ||| ||:||| 5' taCACCCTTGGACTTGAGGATt 3' (Target)	5-26	124	-12.69
hsa-miR-22-3p	ADRB2	NM_000024	472	495	GGCAGGGATTTGAGGAGCAGCTTC	RH;PT;MR	3	3' ugucaagaaguugacCGUCGAa 5' (miRNA) |||||| 5' gcagggatttgaggaGCAGCTt 3' (Target)	2-23	120	-15.85
hsa-miR-93-5p	ADRB2	NM_000024	447	471	TTATTTGCTCACACGGGGTATTTTA	RH;MR	2	3' gaUGGACGUGCUUG--UCGUGAAAc 5' (miRNA) |::||| | || :|:|:||| 5' ttATTTGCTCACACGGGGTATTTTa 3' (Target)	1-25	124	-14.95
hsa-miR-196b-5p	ADRB2	NM_000024	285	306	GACTTTTCCATGTATCTACCTC	PT;MR	2	3' ggguuguuGUCCUUUGAUGGAu 5' (miRNA) || | | |||||| 5' gacttttcCATGTATCTACCTc 3' (Target)	1-22	122	-9.69
hsa-miR-200b-3p	ADRB2	NM_000024	300	321	CTACCTCACTATTCAAGTATTA	PT;MR	2	3' aguaguaaugguccgUCAUAAu 5' (miRNA) |||||| 5' ctacctcactattcaAGTATTa 3' (Target)	1-22	120	-9.30
hsa-miR-196a-5p	ADRB2	NM_000024	285	306	GACTTTTCCATGTATCTACCTC	PT;MR	2	3' ggguuguuGUACUUUGAUGGAu 5' (miRNA) |||| | |||||| 5' gacttttcCATGTATCTACCTc 3' (Target)	1-22	130	-14.20
hsa-miR-15b-5p	ADRB2	NM_000024	322	341	GGGGTAATATATTGCTGCTG	PT;MR	2	3' acauuUGGUACUACACGACGAu 5' (miRNA) | :|| || ||||||| 5' ggggtAATAT-AT-TGCTGCTg 3' (Target)	1-20	145	-14.14
hsa-miR-20a-5p	ADRB2	NM_000024	447	472	TTATTTGCTCACACGGGGTATTTTAG	RH;MR	2	3' gaUGGAC--GUGAUAUUCGUGAAAu 5' (miRNA) |::|| ||| ::|:|:||| 5' ttATTTGCTCACACGGGGTATTTTa 3' (Target)	1-25	120	-15.40
hsa-miR-200c-5p	ADRB2	NM_000024	324	346	GGTAATATATTGCTGCTGGTAAT	RH;PT	2	3' ggUUUGUGACGAC--CCAUUcugc 5' (miRNA) | |:|:||||| ||||| 5' taATATATTGCTGCTGGTAAt--- 3' (Target)	3-23	111	-14.34
hsa-miR-20b-5p	ADRB2	NM_000024	447	471	TTATTTGCTCACACGGGGTATTTTA	RH;MR	2	3' gaUGGAC--GUGAUACUCGUGAAAc 5' (miRNA) |::|| ||| |:|:|:||| 5' ttATTTGCTCACACGGGGTATTTTa 3' (Target)	1-25	124	-15.20
hsa-miR-126-5p	ADRB2	NM_000024	56	76	TTTAACTTGAGGGTAATAAAC	PT;MR	2	3' gcgcauGGUUUUCAUUAUUac 5' (miRNA) :::|::||||||| 5' tttaacTTGAGGGTAATAAac 3' (Target)	1-21	135	-7.42
hsa-miR-224-5p	ADRB2	NM_000024	458	484	CACGGGGTATTTTAGGCAGGGATTTGA	RH;PT	2	3' uugccuuggugaUCACUGAAc 5' (miRNA) || ||:|| 5' ggtattttaggcAGGGATTTg 3' (Target)	6-26	97	-10.33
hsa-miR-151a-5p	ADRB2	NM_000024	415	448	AGCTGTGAACATGGACTCTTCCCCCACTCCTCTT	RH;MR	2	3' ugaucugacacucGAGGAGcu 5' (miRNA) |||||| 5' gactcttcccccaCTCCTCtt 3' (Target)	14-34	120	-9.61
hsa-miR-501-5p	ADRB2	NM_000024	371	395	CCTACACCCTTGGACTTGAGGATTT	RH;MR	2	3' agaGUGGGUCCCUG-UUUCCUAa 5' (miRNA) ||||| |||| :||||| 5' ctaCACCCTTGGACTTGAGGATt 3' (Target)	2-24	122	-27.19
hsa-miR-130b-3p	ADRB2	NM_000024	543	561	TGACCATGCCTTCATTGCA	RH;MR	2	3' uacGGGAAAGUAGUAACGUgac 5' (miRNA) || | | |||||||| 5' tgaCCATGCCTTCATTGCA--- 3' (Target)	1-19	123	-14.61
hsa-miR-17-3p	ADRB2	NM_000024	543	561	TGACCATGCCTTCATTGCA	RH;MR	2	3' gaUGUUCACGGAAGUGACGUca 5' (miRNA) || | ||||||||:|||| 5' tgACCA-TGCCTTCATTGCA-- 3' (Target)	1-19	142	-21.00
hsa-miR-15a-5p	ADRB2	NM_000024	320	341	TAGGGGTAATATATTGCTGCTG	PT;MR	2	3' gugUUUGGUA-AUACACGACGAu 5' (miRNA) :::: || ||| ||||||| 5' tagGGGTAATATAT-TGCTGCTg 3' (Target)	1-22	148	-13.08
hsa-miR-429	ADRB2	NM_000024	300	321	CTACCTCACTATTCAAGTATTA	PT;MR	2	3' ugccaaaauggucugUCAUAAu 5' (miRNA) |||||| 5' ctacctcactattcaAGTATTa 3' (Target)	1-22	120	-8.89
hsa-let-7i-5p	ADRB2	NM_000024	286	307	ACTTTTCCATGTATCTACCTCA	PT;MR	2	3' uugucguGUUUGAUGAUGGAGu 5' (miRNA) || :: ||||||| 5' acttttcCATGTATCTACCTCa 3' (Target)	1-22	143	-14.42
hsa-miR-642a-5p	AEBP1	NM_001129	221	266	AGAGATGGGGTTGCTGCAGTGTTGGAGTAGGGGCAGAGGGAGGGAG	RH;PT;MR	3	3' guuCUGUGUAAACCUCUCCCUg 5' (miRNA) |: ::| | ||||||| 5' gttGGAGTAGGGGCAGAGGGAg 3' (Target)	21-42	143	-20.17
hsa-miR-204-5p	AEBP1	NM_001129	243	263	TGGAGTAGGGGCAGAGGGAGG	RH;PT;MR	3	3' ucCGUAUCCUACUGUUUCCCUu 5' (miRNA) | :|||| |:||:||||| 5' tgGAGTAGG--GGCAGAGGGAg 3' (Target)	1-20	145	-25.69
hsa-miR-222-3p	AFF3	NM_001025108	2735	2775	ACCGGGTCTGGCTCTGTAGCCCAAGCTGGAATGCGGTGGCG	RH;PT;MR	3	3' ugggucaucggucuACAUCGa 5' (miRNA) |||||| 5' accgggtctggctcTGTAGCc 3' (Target)	1-21	120	-17.25
hsa-miR-409-5p	AFF3	NM_001025108	2602	2639	CTGTGGGGTTTGGCATGGGTGATTTTGGTTAGTAACCA	RH;PT;MR	3	3' uaCGUUUCAACGAGCCCAUUGGa 5' (miRNA) |::| ||| |: |||||| 5' ggGTGATTTTGGTT-AGTAACCa 3' (Target)	17-38	123	-14.49
hsa-miR-151a-5p	AFF3	NM_001025108	2346	2366	CATACCTGGAGAGCTTCTCTG	RH;PT;MR	3	3' ugAUCUGACACUCGAGGAGcu 5' (miRNA) || : | |||||:||| 5' caTACCTGGAGAGCTTCTCtg 3' (Target)	1-21	123	-19.55
hsa-miR-21-5p	AFF3	NM_001025108	2400	2421	GTAACATCTATGTGATGAGCTT	RH;PT;MR	3	3' agUUGUAGUCAGACUAUUCGAu 5' (miRNA) |||||| | ||||:|||| 5' gtAACATCTATGTGATGAGCTt 3' (Target)	1-22	160	-22.21
hsa-miR-98-5p	AFF3	NM_001025108	2810	2832	CTCAAGCAATCCTCCTGCCTCAG	RH;PT;MR	3	3' uuGUUAUGUU-GAAUGAUGGAGu 5' (miRNA) ||| :||| | | ||:|||| 5' ctCAA-GCAATCCTCCTGCCTCa 3' (Target)	1-22	141	-17.25
hsa-miR-224-5p	AFF3	NM_001025108	4088	4108	ACAGGATATTATTGTGACTTA	RH;PT;MR	3	3' uugCCU-UGGUGAUCACUGAAc 5' (miRNA) ||| |::|:| ||||||| 5' acaGGATATTATT-GTGACTTa 3' (Target)	1-21	155	-16.68
hsa-miR-769-5p	AFF3	NM_001025108	2897	2941	TTTGTAGAGATGGGGGTCTCACTATGTTGCCCAGGCTGGTCTCAA	RH;PT;MR	3	3' ucgaGUCUUGGGUCUCCAGAGu 5' (miRNA) :|||: ::|:|||||| 5' tttgTAGAG-ATGGGGGTCTCa 3' (Target)	1-21	136	-22.42
hsa-miR-19a-3p	AFF3	NM_001025108	3676	3728	CATAATATACACAGTTTGTATAAATGCATACATTTAAAAATATATATGTACAA	RH;PT;MR	3	3' agucaAAACGUAUCUAAACGUGu 5' (miRNA) | | || || ||||:|: 5' cataaTATACACAG-TTTGTATa 3' (Target)	1-22	120	-10.21
hsa-miR-199a-5p	AFF3	NM_002285	1692	1715	AATTCCTTAGCTCTGAGCACTGAT	RH;PT;MR	3	3' cuuguccAUC-AGACUUGUGACcc 5' (miRNA) ||| |||||:||||| 5' aattcctTAGCTCTGAGCACTGat 3' (Target)	1-24	135	-19.31
hsa-miR-331-3p	AFF3	NM_002285	406	430	CTCATGGGTTAGTTAACCAGGTGCA	RH;PT;MR	3	3' aagAUCCUAUCCG--GGUCCCCg 5' (miRNA) |:|| ||| : ||||| | 5' tcaTGGGTTAGTTAACCAGGTGc 3' (Target)	2-24	121	-18.94
hsa-miR-18a-5p	AFF3	NM_002285	2337	2382	TCTATCCTGCATACCTGGAGAGCTTCTCTGGTCCTGCCCACCTTGA	RH;PT;MR	3	3' gauagacgugaucuacGUGGAAu 5' (miRNA) |||||| 5' cttctctggtcctgccCACCTTg 3' (Target)	23-45	120	-14.87
hsa-let-7i-5p	AFF3	NM_002285	2790	2832	TGCAGCCTCAAACTCCTGGGCTCAAGCAATCCTCCTGCCTCAG	RH;PT;MR	3	3' uugUCGUGUUUGAUGAUGGAGu 5' (miRNA) |||| | || ||:|||| 5' tcaAGCA-ATCCTCCTGCCTCa 3' (Target)	22-42	141	-19.34
hsa-let-7a-5p	AFF3	NM_002285	2807	2832	GGGCTCAAGCAATCCTCCTGCCTCAG	RH;PT;MR	3	3' uuGA-UAUGUU-GGAUGAUGGAGu 5' (miRNA) || | :||| ||| ||:|||| 5' ggCTCAAGCAATCCTCCTGCCTCa 3' (Target)	2-25	146	-21.44
hsa-miR-424-5p	AFF3	NM_001025108	2690	2711	AGTTTTGTTGTTACTGCTGTTG	PT;MR	2	3' aaguuuuguacuUAACGACGAc 5' (miRNA) | |||||:| 5' agttttgttgttACTGCTGTTg 3' (Target)	1-22	126	-12.42
hsa-miR-421	AFF3	NM_001025108	3932	3952	TTTTCCAGAGTTACTGTTGAA	PT;MR	2	3' cgcGGGUUAAUUACAGACAACUa 5' (miRNA) :|||: |:| ||||||| 5' tttTCCAG--AGTTACTGTTGAa 3' (Target)	1-21	149	-14.05
hsa-miR-185-5p	AFF3	NM_001025108	1250	1273	CCTTGCTCTGAGTTTTTCTCTTGT	PT;MR	2	3' aguccuuGACGGAAAGAGAGGu 5' (miRNA) ||| |||:||||: 5' ccttgctCTGAGTTTTTCTCTt 3' (Target)	1-22	127	-14.92
hsa-miR-93-5p	AFF3	NM_001025108	3358	3383	ATTCCTGATCAAAATTTGGCATTTTT	PT;MR	2	3' gauGGACGUGCUU---GUCGUGAAAc 5' (miRNA) |||| | || ::|||:||| 5' attCCTGATCAAAATTTGGCATTTTt 3' (Target)	1-26	135	-11.76
hsa-miR-429	AFF3	NM_001025108	3844	3864	TCAGTGCAGCCAACATTATTT	PT;MR	2	3' ugcCAAAAUGGUCUGUCAUAAu 5' (miRNA) || :||| ||| |||| 5' tcaGTGCAGCCA-ACATTATTt 3' (Target)	1-21	121	-8.11
hsa-miR-182-5p	AFF3	NM_001025108	4026	4055	CGTGTGATTTCCTATTTGTAGATTCCCAAG	PT;MR	2	3' ucACACUCAA-GAUGG-----UAACGGUUu 5' (miRNA) ||||| || |||:: ||| |||| 5' cgTGTGATTTCCTATTTGTAGATTCCCAAg 3' (Target)	1-30	128	-15.71
hsa-miR-20b-5p	AFF3	NM_001025108	3358	3383	ATTCCTGATCAAAATTTGGCATTTTT	PT;MR	2	3' gauGGAC--GUGAU-ACUCGUGAAAc 5' (miRNA) |||| || | | :|||:||| 5' attCCTGATCAAAATTTGGCATTTTt 3' (Target)	1-26	134	-13.05
hsa-miR-181a-5p	AFF3	NM_001025108	3497	3519	CCCACAATCTAATGAGGAATGTA	PT;MR	2	3' ugaguggcugucgcaaCUUACAa 5' (miRNA) |||||| 5' cccacaatctaatgagGAATGTa 3' (Target)	1-23	120	-11.29
hsa-miR-17-3p	AFF3	NM_001025108	4100	4121	TGTGACTTAATTTATCTGCAGT	PT;MR	2	3' gauguucacggaaguGACGUCa 5' (miRNA) |||||| 5' tgtgacttaatttatCTGCAGt 3' (Target)	1-22	120	-14.80
hsa-miR-323a-3p	AFF3	NM_001025108	3635	3655	GTATTATATAACAGTGATGTG	PT;MR	2	3' ucuccagcuggcaCAUUACAc 5' (miRNA) ||:|||| 5' gtattatataacaGTGATGTg 3' (Target)	1-21	124	-11.41
hsa-miR-181a-3p	AFF3	NM_001025108	881	901	CTGCCACTGTGACTCGGTGGC	PT;MR	2	3' ccauGUUA-GUUGCCAGCUACCa 5' (miRNA) || | ::|| |||:||| 5' ctgcCACTGTGAC--TCGGTGGc 3' (Target)	1-21	126	-16.24
hsa-miR-425-3p	AFF3	NM_001025108	3344	3366	AGTAGTCCAGGTATATTCCTGAT	PT;MR	2	3' cccgccuGUGC-UGUAAGGGCUa 5' (miRNA) || | |:|||||:|| 5' agtagtcCAGGTATATTCCTGAt 3' (Target)	1-23	138	-16.61
hsa-miR-147b	AFF3	NM_001025108	3579	3601	ATGCAATGAGACTTTCTGCACTA	PT;MR	2	3' auCG-UCUUCGUAAAGGCGUGug 5' (miRNA) || | :|| ||||:|||| 5' atGCAATGAGACTTTCTGCACta 3' (Target)	1-23	127	-15.49
hsa-miR-196b-5p	AFF3	NM_001025108	2261	2282	GACTGAGGCTTTGTTCTACCTA	PT;MR	2	3' ggguuguuguccuuuGAUGGAu 5' (miRNA) |||||| 5' gactgaggctttgttCTACCTa 3' (Target)	1-22	120	-12.47
hsa-miR-223-3p	AFF3	NM_001025108	4138	4158	ATTGGAATTTATAAACGGACT	PT;MR	2	3' accCCAUAAACUGUUUGACUGu 5' (miRNA) || |||| |:|||| ||| 5' attGGAATTT-ATAAACGGACt 3' (Target)	1-21	137	-10.93
hsa-miR-29b-1-5p	AFF3	NM_001025108	2413	2455	GATGAGCTTCCCTGTGAAGCCCCATTTGACAGGTGGGCCAGCA	RH;MR	2	3' agAUUUGGUGGUAUACUUUGGucg 5' (miRNA) |:|:|: || |:||||:|| 5' gaTGAGCTTCCCTGTGAAGCCcca 3' (Target)	1-24	122	-19.31
hsa-miR-767-5p	AFF3	NM_001025108	1525	1549	GGCAGGCGGTGTAATATGTGGTGCA	PT;MR	2	3' guacgaGUC-UGUUG-GUACCACGu 5' (miRNA) |:| ::||: ::|||||| 5' ggcaggCGGTGTAATATGTGGTGCa 3' (Target)	1-25	131	-20.29
hsa-miR-126-5p	AFF3	NM_001025108	3514	3533	AATGTACTGGAAAAATAATC	PT;MR	2	3' gcGCAUGGUUUUCAUUAUUAc 5' (miRNA) :||||:::|| |||||| 5' aaTGTACTGGAA-AAATAATc 3' (Target)	1-20	133	-10.09
hsa-miR-130b-3p	AFF3	NM_001025108	4173	4194	CTGCCTTTCTAAGGTTGCAAAT	RH;MR	2	3' uaCGGGAAAGUAGUAACGUgac 5' (miRNA) |||:|| :| :||||| 5' ctGCCTTTCTAAGGTTGCAaat 3' (Target)	1-22	124	-15.04
hsa-miR-335-3p	AFF3	NM_001025108	3565	3591	ACACATGGAATGCAATGCAATGAGACT	PT;MR	2	3' ccaGU-CCU--CGUUA--UUACUUUuu 5' (miRNA) || ||| ||||| |||||:| 5' acaCATGGAATGCAATGCAATGAGAct 3' (Target)	1-27	124	-13.24
hsa-miR-106b-5p	AFF3	NM_001025108	3363	3383	TGATCAAAATTTGGCATTTTT	PT;MR	2	3' uagacgugacAGUCGUGAAAu 5' (miRNA) |::|||:||| 5' tgatcaaaatTTGGCATTTTt 3' (Target)	1-21	131	-8.18
hsa-miR-191-5p	AFF3	NM_001025108	2703	2727	CTGCTGTTGTTGTTGGTTTGGTTGG	RH;MR	2	3' guCGACGAAAAC-CCUAAGGCAAc 5' (miRNA) ||||:| ||| |:||: ||| 5' ctGCTGTTGTTGTTGGTTTGGTTg 3' (Target)	1-24	124	-19.13
hsa-miR-200b-3p	AFF3	NM_001025108	4105	4125	CTTAATTTATCTGCAGTTTTT	PT;MR	2	3' aguaguAAUGGUCCGUCAUAAu 5' (miRNA) |||:| ||||| || 5' cttaatTTATC-TGCAGTTTTt 3' (Target)	1-21	122	-8.44
hsa-miR-425-5p	AFF3	NM_001025108	2517	2542	GTGGGCAGTGGTCAGAGCGTGTAGTT	RH;PT	2	3' agUUGCCCUCA--CUAGCACAGUAa 5' (miRNA) ::| | :|| || ||||| :| 5' tgGGCAGTGGTCAGAGCGTGTAGTt 3' (Target)	2-26	108	-20.00
hsa-miR-135b-5p	AFF3	NM_001025108	2645	2668	CAATTGTTGCTTGTGAAAGTCATT	PT;MR	2	3' aguguauccuuAC-UUUUCGGUAu 5' (miRNA) || :||||:||| 5' caattgttgctTGTGAAAGTCATt 3' (Target)	1-24	131	-9.62
hsa-miR-95	AFF3	NM_001025108	3932	3952	TTTTCCAGAGTTACTGTTGAA	PT;MR	2	3' acGAGUUAUUUAUGGGCAACUu 5' (miRNA) :|| | |: || |:||||| 5' ttTTCCAGAGTTA-CTGTTGAa 3' (Target)	1-21	138	-11.46
hsa-miR-766-3p	AFF3	NM_001025108	3414	3435	TGTGCAGAATCGTGCCTGGAGA	PT;MR	2	3' cgacuccgacaccccGACCUCa 5' (miRNA) |||||| 5' tgtgcagaatcgtgcCTGGAGa 3' (Target)	1-22	120	-14.52
hsa-miR-501-5p	AFF3	NM_001025108	3744	3765	ACTGTAGTACGCCTGAAGGATA	PT;MR	2	3' agaguggGUCCCUGUUUCCUAa 5' (miRNA) :| | ::|||||| 5' actgtagTACGCCTGAAGGATa 3' (Target)	1-22	127	-11.85
hsa-miR-25-3p	AFF3	NM_001025108	3873	3893	CATCTTTGAAACTGTGCAGTA	PT;MR	2	3' agucuGGCUCUGUUCACGUUAc 5' (miRNA) ::|| || |||||:| 5' catctTTGAAAC-TGTGCAGTa 3' (Target)	1-21	131	-12.60
hsa-miR-320a	AFF3	NM_001025108	4103	4125	GACTTAATTTATCTGCAGTTTTT	PT;MR	2	3' agcgggaGAGUUGG-GUCGAAAa 5' (miRNA) :|:| |: |||:||| 5' gacttaaTTTATCTGCAGTTTTt 3' (Target)	1-23	130	-10.81
hsa-miR-152	AFF3	NM_002285	3574	3602	ATGCAATGCAATGAGACTTTCTGCACTAA	PT;MR	2	3' gguucaaGACAGUACGUGAcu 5' (miRNA) || || |||||| 5' aatgagaCTTTC-TGCACTaa 3' (Target)	10-29	128	-10.22
hsa-miR-92a-3p	AFF3	NM_002285	3872	3893	ACATCTTTGAAACTGTGCAGTA	PT;MR	2	3' uguccggcccuguuCACGUUAu 5' (miRNA) |||||:| 5' acatctttgaaactGTGCAGTa 3' (Target)	1-22	124	-12.93
hsa-miR-221-3p	AFF3	NM_002285	3981	4003	AAGATTTTTTTAACAATGTAGAC	PT;MR	2	3' cuuugggucgucUGUUACAUCga 5' (miRNA) ||||||||| 5' aagatttttttaACAATGTAGac 3' (Target)	1-23	135	-14.21
hsa-miR-324-5p	AFF3	NM_002285	2306	2347	ATTCAAACACATAAAGGGATGGCCCTGGAGGTCTATCCTGCA	RH;MR	2	3' uguGGUUACGGGAUCCCCUACgc 5' (miRNA) | || | : | |||||| 5' attCAAACACATAAAGGGATGgc 3' (Target)	1-23	128	-12.93
hsa-miR-301a-3p	AFF3	NM_002285	3578	3601	AATGCAATGAGACTTTCTGCACTA	PT;MR	2	3' cgaaacUGUUAUGAUA-ACGUGAc 5' (miRNA) |::| ||| | |||||| 5' aatgcaATGAGACTTTCTGCACTa 3' (Target)	1-24	125	-11.21
hsa-miR-517-5p	AFF3	NM_002285	2239	2261	ATTTTGAGTCATTTTTTTGGAGG	PT;MR	2	3' ucugUCACGAAGGUAGAUCUCc 5' (miRNA) ||| | |:: |:|:||| 5' tttgAGT-CATTTTTTTGGAGg 3' (Target)	3-23	120	-13.56
hsa-miR-582-3p	AFF3	NM_002285	3842	3856	AATCAGTGCAGCCAA	RH;PT	2	3' ccaagucaacaagUUGGUCAau 5' (miRNA) ||:|||| 5' -------------AATCAGTgc 3' (Target)	1-9	109	-5.45
hsa-miR-141-5p	AFF3	NM_002285	3503	3529	ATCTAATGAGGAATGTACTGGAAAAAT	RH;MR	2	3' aggUUGUGACAUGACCUUCUac 5' (miRNA) |: | |||||||||| | 5' atgAGGAATGTACTGGAAAAat 3' (Target)	6-27	123	-15.37
hsa-miR-196a-5p	AFF3	NM_002285	3017	3037	TGTTTCAAGTTGAAATACCTT	PT;MR	2	3' ggguuGUUGUACUUUGAUGGAu 5' (miRNA) ||| :| :|| ||||| 5' tgtttCAA-GTTGAAATACCTt 3' (Target)	1-21	123	-11.82
hsa-miR-107	AFF3	NM_002285	2904	2927	AGATGGGGGTCTCACTATGTTGCC	PT;MR	2	3' acUAUCGGGACA-UGUUACGACGa 5' (miRNA) ||:| | | || |||:||| 5' agATGGGGGTCTCACTATGTTGCc 3' (Target)	1-24	136	-15.85
hsa-miR-20a-5p	AFF3	NM_002285	3358	3383	ATTCCTGATCAAAATTTGGCATTTTT	PT;MR	2	3' gauGGAC--GUGAU-AUUCGUGAAAu 5' (miRNA) |||| || | | :|||:||| 5' attCCTGATCAAAATTTGGCATTTTt 3' (Target)	1-26	134	-13.59
hsa-miR-200c-5p	AFF3	NM_002285	3433	3454	AGAGAGAGGTTTGGTTAAGACA	PT;MR	2	3' ggUUUGUGACGACCCAUUCUGc 5' (miRNA) |:| | :||| |||||| 5' agAGAGAGGTTTGGTTAAGACa 3' (Target)	1-22	128	-11.05
hsa-miR-181b-5p	AFF3	NM_002285	4066	4088	AGTCACCAGCCTTAATGCATGTA	PT;MR	2	3' ugGGUGGCUGUCGUUACUUACAa 5' (miRNA) :|||| :| :|||| |||| 5' agTCACCAGCCTTAATGCATGTa 3' (Target)	1-23	137	-16.61
hsa-miR-15b-5p	AFF3	NM_002285	2686	2711	ACTTAGTTTTGTTGTTACTGCTGTTG	PT;MR	2	3' acAUUUGGUACUAC----ACGACGAu 5' (miRNA) | |::: || || |||||:| 5' acTTAGTTTTGTTGTTACTGCTGTTg 3' (Target)	1-26	127	-11.33
hsa-miR-18b-5p	AFF3	NM_002285	2359	2381	CTTCTCTGGTCCTGCCCACCTTG	PT;MR	2	3' gauugacgugaucuacGUGGAAu 5' (miRNA) |||||| 5' cttctctggtcctgccCACCTTg 3' (Target)	1-23	120	-14.34
hsa-miR-24-2-5p	AFF3	NM_002285	1640	1674	AGTGTTAACATTTTTGTTAGCCTGATCTGTAGGTG	RH;PT	2	3' gacACAA--AGUCGAGUCAUCCGu 5' (miRNA) |||| | | || |||||: 5' tttTGTTAGCCTGATCTGTAGGTg 3' (Target)	12-35	110	-12.53
hsa-miR-22-3p	AFF3	NM_002285	2826	2847	GCCTCAGCCTCCCAAGCAGCTG	PT;MR	2	3' ugucaagaaguugacCGUCGAa 5' (miRNA) |||||| 5' gcctcagcctcccaaGCAGCTg 3' (Target)	1-22	120	-11.66
hsa-miR-19b-3p	AFF3	NM_002285	4015	4047	CCAGTAATCTGCGTGTGATTTCCTATTTGTAGA	RH;PT	2	3' aguCAAAACGUACCUAAACGUgu 5' (miRNA) | ||| | | |||||:| 5' tgtGATTT-CCT--ATTTGTAga 3' (Target)	14-33	111	-4.59
hsa-miR-187-3p	AFF3	NM_002285	2841	2862	GCAGCTGGGAAGATAGGCACGT	PT;MR	2	3' ggcCGACGUUGUGUUCUGUGCu 5' (miRNA) |||| :| : ||:|||| 5' gcaGCTGGGAAGATAGGCACGt 3' (Target)	1-22	139	-19.80
hsa-miR-96-5p	AFF3	NM_002285	3756	3779	CTGAAGGATATTACTAGTGCCTAA	PT;MR	2	3' ucgUUUUUA-CACGAUCACGGUUu 5' (miRNA) ||::|| | |||||||| | 5' ctgAAGGATATTACTAGTGCCTAa 3' (Target)	1-24	135	-15.50
hsa-miR-340-5p	AFF3	NM_002285	4130	4151	CATGTGAAATTGGAATTTATAA	PT;MR	2	3' uuagucagaguaacgAAAUAUu 5' (miRNA) |||||| 5' catgtgaaattggaaTTTATAa 3' (Target)	1-22	120	-7.13
hsa-miR-452-5p	AFF3	NM_002285	3629	3650	ATGTGTGTATTATATAACAGTG	PT;MR	2	3' agucaaaggagacguUUGUCAa 5' (miRNA) |||||| 5' atgtgtgtattatatAACAGTg 3' (Target)	1-22	120	-8.63
hsa-miR-503-5p	AFF3	NM_002285	1144	1166	AGGCTTTGATTAGCAGGCTGCTT	PT;MR	2	3' gacgucuugacaagggCGACGAu 5' (miRNA) |||||| 5' aggctttgattagcagGCTGCTt 3' (Target)	1-23	120	-13.87
hsa-miR-15a-5p	AFF3	NM_002285	2691	2711	GTTTTGTTGTTACTGCTGTTG	PT;MR	2	3' guguuUGGUAAUACACGACGAu 5' (miRNA) ::::||| |||||:| 5' gttttGTTGTTA-CTGCTGTTg 3' (Target)	1-21	131	-11.74
hsa-miR-17-5p	AFF3	NM_002285	3361	3383	CCTGATCAAAATTTGGCATTTTT	PT;MR	2	3' gauggacgugacAUUCGUGAAAc 5' (miRNA) | :|||:||| 5' cctgatcaaaatTTGGCATTTTt 3' (Target)	1-23	127	-11.09
hsa-miR-183-5p	AFF3	NM_002285	3758	3779	GAAGGATATTACTAGTGCCTAA	RH;MR	2	3' ucaCUUAAGAUGGUCACGGuau 5' (miRNA) |:|| :|||:|||||| 5' gaaGGATATTACTAGTGCCtaa 3' (Target)	1-22	135	-22.42
hsa-miR-375	AGMAT	NM_024758	911	934	ACACGGAGAGCCTAATGAAGAAAC	RH;PT;MR	3	3' agUG-CGCUCGGCUUGCUUGUUu 5' (miRNA) || | ||||| ||:||| || 5' acACGGAGAGCCTAATGAAGAAa 3' (Target)	1-23	127	-25.67
hsa-miR-26a-5p	AGMAT	NM_024758	1170	1196	AAGCTGAGGCAGGGGCATTGCTTGAAC	RH;PT;MR	3	3' ucggauaggaCCUAAUGAACUu 5' (miRNA) | |||:||||| 5' tgaggcagggGCATTGCTTGAa 3' (Target)	5-26	136	-15.61
hsa-miR-204-5p	AGMAT	NM_024758	1243	1264	CAGCCTGGGTGACAGAGTGAGA	RH;PT;MR	3	3' ucCGUAUCCUACUGUUUCCCUu 5' (miRNA) || | ||:|||||:|| || 5' caGCCT-GGGTGACAGAGTGAg 3' (Target)	1-21	126	-21.96
hsa-miR-642a-5p	AGMAT	NM_024758	1174	1209	TGAGGCAGGGGCATTGCTTGAACCCGGGAGGTGGAG	RH;PT	2	3' guucuguguaaaCCUCUCCCUg 5' (miRNA) ||||: ||| 5' tgcttgaacccgGGAGGTGGAg 3' (Target)	15-36	102	-13.88
hsa-miR-145-5p	AGMAT	NM_024758	1448	1470	CAGAAAACAAAACAAAACTGGAA	PT;MR	2	3' ucccuaaggacccUUUUGACCUg 5' (miRNA) ||||||||| 5' cagaaaacaaaacAAAACTGGAa 3' (Target)	1-23	150	-13.15
hsa-miR-203a	AGMAT	NM_024758	367	388	ATCTTCCTTTTAAACATTTTTT	PT;MR	2	3' gaucaccAGGAUUUGUAAAGug 5' (miRNA) |::|||||||||: 5' atcttccTTTTAAACATTTTtt 3' (Target)	1-22	131	-10.12
hsa-miR-1	AGMAT	NM_024758	1225	1244	GGTCATGCCACTACACTCCA	PT;MR	2	3' uauGUAUGAAGAAAUGUAAGGu 5' (miRNA) |||:| | |||| ||| 5' ggtCATGC--CACTACACTCCa 3' (Target)	1-20	120	-12.82
hsa-miR-642a-5p	AGO2	NM_012154	392	412	TGTGAATCTTCTGAGAGTGAA	PT;MR	2	3' guuCUGUGUAAACCUCUCCCUg 5' (miRNA) || |: || ||||| || 5' tgtGA-ATCTTCTGAGAGTGAa 3' (Target)	1-21	121	-7.80
hsa-miR-342-3p	AGO2	NM_012154	177	198	TGAACTGCAGACCTGTATGAGA	PT;MR	2	3' ugcccACGCUAAAGACACACUCu 5' (miRNA) ||| | |||| |||| 5' tgaacTGC-AGACCTGTATGAGa 3' (Target)	1-22	120	-14.34
hsa-miR-30a-5p	AGO2	NM_012154	620	641	AGGTGGGCCCCGTGTGTTTACA	PT;MR	2	3' gaaggUCAGCUCCUACAAAUGu 5' (miRNA) :| | | :||||||| 5' aggtgGGCCCCGTGTGTTTACa 3' (Target)	1-22	145	-13.45
hsa-miR-203a	AGO2	NM_012154	664	685	TGGCAGACAAGTGCCATTTTAA	PT;MR	2	3' gaucaccaggauuuGUAAAGUg 5' (miRNA) |||||:| 5' tggcagacaagtgcCATTTTAa 3' (Target)	1-22	124	-7.41
hsa-miR-1	AGO2	NM_001164623	435	457	GTTTTAAAGCCTTGAACATTCTG	PT;MR	2	3' uauguaugaaGAA-AUGUAAGGu 5' (miRNA) ||| ||||||: 5' gttttaaagcCTTGAACATTCTg 3' (Target)	1-23	127	-7.25
hsa-miR-375	AGO2	NM_001164623	80	105	TTCCGTGACAGCCAGCATCGAACATG	RH;MR	2	3' aguGCGC--UCGG-C-UUGCUUGUuu 5' (miRNA) ||:| |||| | | |||||| 5' ttcCGTGACAGCCAGCATCGAACAtg 3' (Target)	1-26	132	-19.82
hsa-miR-26a-5p	AGO2	NM_001164623	309	361	AAAACATTTTTAATTTATTTGGTCATTCAATTTACTTGTTTTTAATACATGAT	PT;MR	2	3' ucggauaggaccuAAUGAACuu 5' (miRNA) ||||||| 5' ttggtcattcaatTTACTTGtt 3' (Target)	19-40	125	-12.53
hsa-miR-425-5p	AGPAT9	NM_032717	517	546	GTCAAAAGGAAATGTAAATTAGTGTCATTA	RH;PT;MR	3	3' agUUGCCCUCAC---UAG-CACAGUAa 5' (miRNA) || || | || ||: ||||||| 5' caAAAGGAAATGTAAATTAGTGTCATt 3' (Target)	3-29	151	-14.31
hsa-miR-96-5p	AGPAT9	NM_032717	521	545	AAAGGAAATGTAAATTAGTGTCATT	RH;PT;MR	3	3' ucgUUUUUACA--CGAUCACGGUuu 5' (miRNA) ::|||||| :|||||:|| 5' aaaGGAAATGTAAATTAGTGTCAtt 3' (Target)	1-25	131	-17.16
hsa-let-7i-5p	AGPAT9	NM_032717	108	131	TACAGAATGATTGTCTCTACCTCT	RH;PT;MR	3	3' uuGUCGUGUU--UGAUGAUGGAGu 5' (miRNA) ||| |::| :: ||||||| 5' taCAGAATGATTGTCTCTACCTCt 3' (Target)	1-24	147	-17.56
hsa-miR-19a-3p	AGPAT9	NM_032717	675	711	CTTAGTTTTCCTTGTTTGAATGCTGTAGATCTGTACC	RH;PT;MR	3	3' aguCAAA---ACG-UAUCUAAACGUGu 5' (miRNA) |||| ||| :||||| ||:|| 5' cttGTTTGAATGCTGTAGATCTGTACc 3' (Target)	11-37	122	-14.65
hsa-miR-29b-1-5p	AGPAT9	NM_032717	637	659	CGTAGACCACATTTTAACCAGCA	RH;PT;MR	3	3' agAUUUGGUGGUAUACUUUGGUCg 5' (miRNA) ||:|||| ||| | |||||| 5' cgTAGACCA-CAT-TTTAACCAGc 3' (Target)	1-22	138	-22.52
hsa-miR-106b-5p	AGPAT9	NM_032717	361	393	GTAATTAGCCTTGCCACTTTCTTCAGTCACTTA	RH;PT;MR	3	3' uagacgugacagucGUGAAAu 5' (miRNA) |||||| 5' gtaattagccttgcCACTTTc 3' (Target)	1-21	120	-8.40
hsa-miR-93-5p	AGPAT9	NM_032717	359	393	CTGTAATTAGCCTTGCCACTTTCTTCAGTCACTTA	RH;PT;MR	3	3' gauggacgugcuugucGUGAAAc 5' (miRNA) |||||| 5' ctgtaattagccttgcCACTTTc 3' (Target)	1-23	120	-10.10
hsa-miR-98-5p	AGPAT9	NM_032717	108	131	TACAGAATGATTGTCTCTACCTCT	RH;PT;MR	3	3' uuGUUAUGUUGA-A-UGAUGGAGu 5' (miRNA) ||: |::|:| | ||||||| 5' taCAGAATGATTGTCTCTACCTCt 3' (Target)	1-24	150	-16.84
hsa-miR-18a-5p	AGPAT9	NM_032717	690	714	TTGAATGCTGTAGATCTGTACCTAG	RH;PT;MR	3	3' gauagACGUGAUCU--ACGUGGAau 5' (miRNA) ||| |||| ||:|||| 5' ttgaaTGCTGTAGATCTGTACCTag 3' (Target)	1-25	125	-15.43
hsa-miR-181b-5p	AGPAT9	NM_032717	1022	1068	ACTACTGAGAGTATTGTATCTGTTCTGGTAACCATGTACAGAATGTG	RH;PT;MR	3	3' uggguggcugucguuaCUUACAa 5' (miRNA) |||||| 5' ctggtaaccatgtacaGAATGTg 3' (Target)	25-47	120	-13.00
hsa-miR-22-3p	AGPAT9	NM_001256422	616	637	CGCATTTATATGTAGGCAGCTC	RH;PT;MR	3	3' ugucAAGAAGUUGACCGUCGAa 5' (miRNA) ||: | :: ||||||| 5' cgcaTTTATATGTAGGCAGCTc 3' (Target)	1-22	146	-13.83
hsa-miR-107	AGPAT9	NM_001256422	671	701	AGAGCTTAGTTTTCCTTGTTTGAATGCTGTA	RH;PT;MR	3	3' acuaucGGGACAUG-UUACGACGa 5' (miRNA) ||:||| : |||||||: 5' agttttCCTTGTTTGAATGCTGTa 3' (Target)	8-31	144	-17.95
hsa-miR-24-2-5p	AGPAT9	NM_001256422	607	634	ATGTGTGTGCGCATTTATATGTAGGCAG	RH;PT;MR	3	3' gacacaaagucgaguCAUCCGu 5' (miRNA) |||||| 5' tgtgcgcatttatatGTAGGCa 3' (Target)	6-27	120	-16.66
hsa-miR-25-3p	AGPAT9	NM_001256422	382	421	TTCAGTCACTTAAATGGTGAGATTACACATCAGTGCAAGA	RH;PT;MR	3	3' agUCUGGCUCUGU--UCACGUUac 5' (miRNA) |||:: | ||| ||||||| 5' tgAGATT-ACACATCAGTGCAAga 3' (Target)	18-40	137	-14.11
hsa-miR-141-5p	AGPAT9	NM_001256421	540	561	GTCATTAGTGTGTTGGAAGAGA	RH;PT;MR	3	3' agGUUGUGACAUGACCUUCUac 5' (miRNA) || :| |||::||||||| 5' gtCATTAGTGTGTTGGAAGAga 3' (Target)	1-22	152	-23.24
hsa-miR-409-5p	AGPAT9	NM_001256421	1031	1055	AGTATTGTATCTGTTCTGGTAACCA	RH;PT;MR	3	3' uacguuucaACGAGCCCAUUGGa 5' (miRNA) ||:|| ||||||| 5' tattgtatcTGTTCTGGTAACCa 3' (Target)	3-25	158	-17.93
hsa-miR-181a-5p	AGPAT9	NM_032717	1046	1068	CTGGTAACCATGTACAGAATGTG	PT;MR	2	3' ugaguggcugucgcaaCUUACAa 5' (miRNA) |||||| 5' ctggtaaccatgtacaGAATGTg 3' (Target)	1-23	120	-9.41
hsa-miR-185-5p	AGPAT9	NM_032717	364	386	ATTAGCCTTGCCACTTTCTTCAG	RH;MR	2	3' aguccuuGACGGAAAGAGAGGu 5' (miRNA) :|||| |:|||:| 5' attagccTTGCCACTTTCTTCa 3' (Target)	1-22	123	-18.64
hsa-miR-421	AGPAT9	NM_032717	528	556	ATGTAAATTAGTGTCATTAGTGTGTTGGA	RH;PT	2	3' cgCGGGUUAAUUACAGACAACUa 5' (miRNA) |: : |||| || |||||: 5' taGTGTCATTA--GTGTGTTGGa 3' (Target)	9-29	110	-16.46
hsa-miR-517-5p	AGPAT9	NM_032717	933	954	GAGCCTTAATTTTTTTTAGAGG	PT;MR	2	3' ucugucacgAAGGUAGAUCUCc 5' (miRNA) ||:: |:||||| 5' gagccttaaTTTTTTTTAGAGg 3' (Target)	1-22	133	-13.09
hsa-miR-152	AGPAT9	NM_032717	1042	1064	TGTTCTGGTAACCATGTACAGAA	RH;PT	2	3' gguuCAAGA-CA---GUACGUGACu 5' (miRNA) ||||| || ||||:|| | 5' ---tGTTCTGGTAACCATGTACAGa 3' (Target)	1-22	111	-17.12
hsa-miR-183-5p	AGPAT9	NM_032717	522	545	AAGGAAATGTAAATTAGTGTCATT	PT;MR	2	3' ucaCUUAAGA--UGGUCACGGUAu 5' (miRNA) ||| | | |::||||:||| 5' aagGAAATGTAAATTAGTGTCATt 3' (Target)	1-24	142	-15.60
hsa-miR-20b-5p	AGPAT9	NM_032717	359	381	CTGTAATTAGCCTTGCCACTTTC	PT;MR	2	3' gauggacgugauacucGUGAAAc 5' (miRNA) |||||| 5' ctgtaattagccttgcCACTTTc 3' (Target)	1-23	120	-8.84
hsa-miR-200b-3p	AGPAT9	NM_032717	1016	1037	TTGTAAACTACTGAGAGTATTG	PT;MR	2	3' aguaguaaugguccgUCAUAAu 5' (miRNA) |||||| 5' ttgtaaactactgagAGTATTg 3' (Target)	1-22	120	-9.44
hsa-miR-18b-5p	AGPAT9	NM_032717	904	941	ATGACTGATATAATTATCTTTTGGAAACTGAGCCTTAA	RH;PT	2	3' gauugacgugaucuACGUGGAAu 5' (miRNA) || :|||| 5' tatcttttggaaacTGAGCCTTa 3' (Target)	15-37	97	-11.14
hsa-miR-20a-5p	AGPAT9	NM_032717	359	381	CTGTAATTAGCCTTGCCACTTTC	PT;MR	2	3' gauggacgugauauucGUGAAAu 5' (miRNA) |||||| 5' ctgtaattagccttgcCACTTTc 3' (Target)	1-23	120	-8.96
hsa-miR-429	AGPAT9	NM_032717	1012	1037	GCCGTTGTAAACTACTGAGAGTATTG	PT;MR	2	3' ugcCAAAA--UGGU--CUGUCAUAAu 5' (miRNA) ||| | ||:| || |||||| 5' gccGTTGTAAACTACTGAGAGTATTg 3' (Target)	1-26	125	-12.00
hsa-miR-92a-3p	AGPAT9	NM_001256422	400	421	GAGATTACACATCAGTGCAAGA	PT;MR	2	3' uguccggcccUGUUCACGUUau 5' (miRNA) |: ||||||| 5' gagattacacATCAGTGCAAga 3' (Target)	1-22	128	-9.45
hsa-miR-196a-5p	AGPAT9	NM_001256422	1052	1080	ACCATGTACAGAATGTGAAACTGTCTTAT	RH;MR	2	3' ggguUGUUGUACUUUGAUGGAu 5' (miRNA) | ||::|||||||::|| 5' gtacAGAATGTGAAACTGTCTt 3' (Target)	6-27	142	-18.15
hsa-miR-224-5p	AGPAT9	NM_001256422	786	809	AAAAAAATCACATTGAGTAACTTC	PT;MR	2	3' uugccUUGGUG--A-UCACUGAAc 5' (miRNA) ||:||| | ||| |||| 5' aaaaaAATCACATTGAGTAACTTc 3' (Target)	1-24	122	-10.09
hsa-miR-17-3p	AGPAT9	NM_001256422	414	450	GTGCAAGATGACCATTATGGTTATGGTCTACTGCAAG	RH;MR	2	3' gauguucacggAAGUGACGUca 5' (miRNA) | :|||||| 5' tatggttatggTCTACTGCAag 3' (Target)	16-37	123	-11.97
hsa-let-7a-5p	AGPAT9	NM_001256422	110	131	CAGAATGATTGTCTCTACCTCT	PT;MR	2	3' uugaUA-UGUUGGAUGAUGGAGu 5' (miRNA) || |: ::|| ||||||| 5' cagaATGATTGTCT-CTACCTCt 3' (Target)	1-22	147	-15.43
hsa-miR-340-5p	AGPAT9	NM_001256422	115	137	TGATTGTCTCTACCTCTTTATGC	PT;MR	2	3' uuaguCAGAG-UAACGAAAUAUu 5' (miRNA) ||||| | ||||||: 5' tgattGTCTCTACCTCTTTATGc 3' (Target)	1-23	136	-12.39
hsa-miR-191-5p	AGPAT9	NM_001256422	152	178	ACAGGTGCCCTTTTTGGCTTTTGTTGT	RH;MR	2	3' gucgacGAAAACCCUAAGGCAAc 5' (miRNA) ||||| || ||::||| 5' ggtgccCTTTTTGGCTTTTGTTg 3' (Target)	4-26	137	-16.59
hsa-miR-196b-5p	AGPAT9	NM_001256421	1052	1080	ACCATGTACAGAATGTGAAACTGTCTTAT	RH;MR	2	3' ggguUGUUGUCCUUUGAUGGAu 5' (miRNA) | ||:: ||||||::|| 5' gtacAGAATGTGAAACTGTCTt 3' (Target)	6-27	134	-16.23
hsa-miR-223-3p	AGPAT9	NM_001256421	915	936	AATTATCTTTTGGAAACTGAGC	PT;MR	2	3' accccAUAAACUGUUUGACUgu 5' (miRNA) | ||| : ||||||| 5' aattaTCTTTTGGAAACTGAgc 3' (Target)	1-22	137	-10.48
hsa-miR-151a-3p	AGPAT9	NM_001256421	796	816	CATTGAGTAACTTCAGTATGA	PT;MR	2	3' ggAGUUCCUCGAAGUCAGAUc 5' (miRNA) |::|| | ||||||| |: 5' caTTGAGTAACTTCAGTATGa 3' (Target)	1-21	123	-13.71
hsa-miR-335-3p	AGPAT9	NM_001256421	806	828	CTTCAGTATGAATGAATGAGAGT	PT;MR	2	3' ccAGUCCUCGUUA-UUACUUUUu 5' (miRNA) |||| | ||| |||||:|: 5' ctTCAGTATGAATGAATGAGAGt 3' (Target)	1-23	135	-10.92
hsa-miR-17-5p	AGPAT9	NM_001256421	603	634	GTTAATGTGTGTGCGCATTTATATGTAGGCAG	RH;MR	2	3' gauggACGUGACAUUCGUGAAac 5' (miRNA) ||:: |||: |||:|| 5' gttaaTGTG-TGTGCGCATTTat 3' (Target)	1-22	120	-9.77
hsa-miR-425-3p	AGPAT9	NM_001256421	857	878	CTTTGTGCTTTTTATTCCCGAA	PT;MR	2	3' cccGCCUGUGCUGUAAGGGCUa 5' (miRNA) :| :| : :|||||||| 5' cttTGTGCTTTTTATTCCCGAa 3' (Target)	1-22	147	-15.33
hsa-miR-323a-3p	AGPAT9	NM_001256421	591	611	AAGTGAGTCAAAGTTAATGTG	PT;MR	2	3' ucuccagcuggcacAUUACAc 5' (miRNA) |||||| 5' aagtgagtcaaagtTAATGTg 3' (Target)	1-21	120	-13.30
hsa-miR-21-5p	AGPAT9	NM_001256421	560	580	GAAATACTATTCAGTAAGCTT	PT;MR	2	3' agUUGUAGUCAGACUAUUCGAu 5' (miRNA) ||:| :| || :|||||| 5' gaAATACTATTC-AGTAAGCTt 3' (Target)	1-21	138	-9.25
hsa-miR-30a-5p	AGT	NM_000029	244	286	ATTTTAGAGAATGGGGGTGGGGAGGCAAGAACCAGTGTTTAGC	RH;MR	2	3' gaaggucagcuccUACAAAUgu 5' (miRNA) :|||||| 5' gaggcaagaaccaGTGTTTAgc 3' (Target)	22-43	121	-9.03
hsa-miR-1	AGT	NM_000029	390	411	AAGTATACATTTTTGCATTGCC	PT;MR	2	3' uaUGUAUGAAGAAAUGUAAGGu 5' (miRNA) ::|||| |:|||:|||| | 5' aaGTATACATTTTTGCATTGCc 3' (Target)	1-22	132	-17.18
hsa-miR-375	AGT	NM_000029	490	511	ATGCTTGTGATTTTTGAACAAT	PT;MR	2	3' agugcgcucggcuuGCUUGUUu 5' (miRNA) :|||||| 5' atgcttgtgattttTGAACAAt 3' (Target)	1-22	124	-12.84
hsa-miR-642a-5p	AGT	NM_000029	249	271	AGAGAATGGGGGTGGGGAGGCAA	RH;PT	2	3' guucuguguaaACCUCUCCCUg 5' (miRNA) |||:|||| | 5' gagaatgggggTGGGGAGGCAa 3' (Target)	2-23	107	-15.92
hsa-miR-145-5p	AGT	NM_000029	129	151	AATGAGTCGACTTTGAGCTGGAA	PT;MR	2	3' ucccuaaggacccuUUUGACCUg 5' (miRNA) :|:||||| 5' aatgagtcgactttGAGCTGGAa 3' (Target)	1-23	125	-11.77
hsa-miR-766-3p	AGXT2L1	NR_027475	794	845	AGCTGATGAAGTTCAAGTGGGCTTTGGCAGAGTTGGGAAACATTTCTGGAGC	RH;PT;MR	3	3' cgacuccgacaccccGACCUCa 5' (miRNA) |||||| 5' agttgggaaacatttCTGGAGc 3' (Target)	31-52	120	-17.38
hsa-miR-409-5p	AGXT2L1	NR_027475	16	43	CTAGCTAGTTGACGCCACCGGTGACCTC	RH;PT;MR	3	3' uacguuUCAAC----GAGCCCAUUGGa 5' (miRNA) ||||| | | |||:||| 5' ctagctAGTTGACGCCACCGGTGACCt 3' (Target)	1-27	132	-21.18
hsa-miR-182-5p	AGXT2L1	NR_027475	1244	1268	AAAACGAGTGCTTCTCAGTGCCGAT	RH;PT;MR	3	3' ucacaCUCAAGAUG-GUAACGGUUu 5' (miRNA) |||| || | || ||||:| 5' aaaacGAGTGCTTCTCAGTGCCGAt 3' (Target)	1-25	122	-16.66
hsa-miR-181b-5p	AGXT2L1	NR_027475	1470	1519	AGCACCACTGACTCCAAAGAAAATCCCAGCAGAAAGAGAAATGGAATGTG	RH;PT;MR	3	3' uggGUGGCUGUCGUUA-CUUACAa 5' (miRNA) || | || ||| |||||| 5' cagCAGAAAGAGAAATGGAATGTg 3' (Target)	27-50	124	-10.59
hsa-miR-183-5p	AGXT2L1	NR_027475	1246	1268	AACGAGTGCTTCTCAGTGCCGAT	RH;PT;MR	3	3' ucaCUUAAGAUG-GUCACGGUau 5' (miRNA) ||:| || | |||||||: 5' aacGAGTGCTTCTCAGTGCCGat 3' (Target)	1-23	130	-20.40
hsa-miR-107	AGXT2L1	NR_027475	656	689	AGATGCTCATAACAGTGGAAGGAAGATTGCTGCC	RH;PT;MR	3	3' acuaucgggacauguuACGACGa 5' (miRNA) |||||| 5' acagtggaaggaagatTGCTGCc 3' (Target)	12-34	120	-10.44
hsa-miR-301a-3p	AGXT2L1	NR_027474	1690	1716	GGCTCAAGACATGACTGATTTGCATTT	RH;PT;MR	3	3' cgaaaCUGUUAUGAU--AACGUGAc 5' (miRNA) |||| |||: |||||:| 5' ctcaaGACATGACTGATTTGCATTt 3' (Target)	3-27	141	-14.22
hsa-miR-421	AGXT2L1	NR_027474	1139	1164	AAATCCAGTATCTTGTGCTGTTGGTT	RH;PT;MR	3	3' cgcGGGUUA-AUUACA-GACAACUa 5' (miRNA) :|||:| | ||| ||||||: 5' aaaTCCAGTATCTTGTGCTGTTGGt 3' (Target)	1-25	142	-20.35
hsa-miR-24-2-5p	AGXT2L1	NR_027474	925	957	GTGTGTTTATAGCTGATGAAGTTCAAGTGGGCT	RH;PT;MR	3	3' gacACAAAGUCGAG-UCAUCCGu 5' (miRNA) || | ||:|| |||:||| 5' agcTGATGAAGTTCAAGTGGGCt 3' (Target)	11-33	142	-21.58
hsa-miR-147b	AGXT2L1	NR_027474	1348	1367	CAGCTGAAGCTCAGCACATC	RH;PT;MR	3	3' auCGUCUUCGUAAAGGCGUGUg 5' (miRNA) || ||||| || ||||| 5' caGCTGAAGC---TCAGCACAt 3' (Target)	1-19	128	-18.43
hsa-miR-181a-3p	AGXT2L1	NR_027474	1391	1412	AGTGCTTCTCAGTGCCGATGGA	RH;PT;MR	3	3' ccauguuAGUUGCCAGCUACCa 5' (miRNA) |||:: | |||||| 5' gtgcttcTCAGT-GCCGATGGa 3' (Target)	2-22	121	-19.15
hsa-miR-187-3p	AGXT2L1	NR_027474	1662	1704	ACGGATACACATTCACTGCTCAGTAAGAGGCTCAAGACATGAC	RH;PT;MR	3	3' ggccgaCGUUGUGUUCUGUGCu 5' (miRNA) | ::| |||||||:| 5' cagtaaGAGGCTCAAGACATGa 3' (Target)	21-42	140	-19.59
hsa-miR-767-5p	AGXT2L1	NR_027474	1447	1483	TGTGCTTCACTGAAGAAGATGCAAAGTTCATGGTGGA	RH;PT;MR	3	3' guacgaGUCUGUUGGUACCACgu 5' (miRNA) || | : :||||||| 5' aagatgCA-AAGTTCATGGTGga 3' (Target)	16-37	127	-19.63
hsa-miR-151a-3p	AGXT2L1	NR_027474	1788	1816	ACCTCTAAAGGTGGAATTGTCAGTTTAGA	RH;PT;MR	3	3' ggaguuCCUCGA-AGUCAGAUc 5' (miRNA) ||| :| |||||:|| 5' aaaggtGGAATTGTCAGTTTAg 3' (Target)	7-28	138	-17.87
hsa-let-7i-5p	AGXT2L1	NM_031279	253	291	AAGCTTGCAAACTCAAAATAAATTGGCAGATTTACCTCT	RH;PT;MR	3	3' uugucgUGUUUGAUGAUGGAGu 5' (miRNA) :||:|: :|||||| 5' aaattgGCAGAT--TTACCTCt 3' (Target)	20-39	129	-12.95
hsa-miR-20a-5p	AGXT2L1	NM_031279	323	353	GTATAACAGGTGCCTTCACTTTTGAGACTTA	RH;PT;MR	3	3' gauggacgugauauucGUGAAAu 5' (miRNA) |||||| 5' gtataacaggtgccttCACTTTt 3' (Target)	1-23	120	-10.06
hsa-miR-196a-5p	AGXT2L1	NM_031279	212	234	AGTTGATTTCTGAAGCTACCTGA	RH;PT;MR	3	3' ggguuguuguACUUUGAUGGAu 5' (miRNA) ||||:|||||| 5' agttgatttcTGAAGCTACCTg 3' (Target)	1-22	144	-18.79
hsa-miR-20b-5p	AGXT2L1	NM_031279	323	353	GTATAACAGGTGCCTTCACTTTTGAGACTTA	RH;PT;MR	3	3' gauggacgugauacucGUGAAAc 5' (miRNA) |||||| 5' gtataacaggtgccttCACTTTt 3' (Target)	1-23	120	-10.06
hsa-miR-222-3p	AGXT2L1	NM_001146590	30	78	GTCCAGAGTTACAGAGAATGAGTAGATGTGTCTCATCGGTTAATAGCTC	RH;PT	2	3' ugggUCAUCGGUCUACAUCGa 5' (miRNA) | |: :||||||: | 5' agagAATGAGTAGATGTGTCt 3' (Target)	13-33	105	-11.40
hsa-miR-18b-5p	AGXT2L1	NM_001146590	317	345	AGCAAAGTATAACAGGTGCCTTCACTTTT	PT;MR	2	3' gauugaCGUGAUCUACGUGGAAu 5' (miRNA) |:|: | | |::|||| 5' agcaaaGTATAACAGGTGCCTTc 3' (Target)	1-23	121	-10.47
hsa-miR-93-5p	AGXT2L1	NM_001146590	323	345	GTATAACAGGTGCCTTCACTTTT	PT;MR	2	3' gauggacgugcuugucGUGAAAc 5' (miRNA) |||||| 5' gtataacaggtgccttCACTTTt 3' (Target)	1-23	120	-9.77
hsa-miR-335-3p	AGXT2L1	NM_001146590	107	128	GTTTAGATTCATAAATGAAAAG	PT;MR	2	3' ccAGUCCUCGUUAUUACUUUUu 5' (miRNA) |:|| || |||||||| 5' gtTTAGATTCATAAATGAAAAg 3' (Target)	1-22	156	-9.26
hsa-miR-323a-3p	AGXT2L1	NM_001146590	285	305	TACCTCTCATGTTTTAATGTG	PT;MR	2	3' ucuccagcuggcacAUUACAc 5' (miRNA) |||||| 5' tacctctcatgtttTAATGTg 3' (Target)	1-21	120	-9.17
hsa-miR-223-3p	AGXT2L1	NR_027475	1461	1482	CTTAGGGACAGCACCACTGACT	PT;MR	2	3' accccauaaacuguuUGACUGu 5' (miRNA) |||||| 5' cttagggacagcaccACTGACt 3' (Target)	1-22	120	-13.15
hsa-miR-221-3p	AGXT2L1	NR_027475	1268	1289	TGGACCTCATAGAAATGTACTT	PT;MR	2	3' cuUUGGGUCGUCUGUUACAUcga 5' (miRNA) :|||: :||| |||||| 5' tgGACCTCATAGA-AATGTActt 3' (Target)	1-22	123	-14.90
hsa-miR-331-3p	AGXT2L1	NR_027475	1125	1149	ACTTTGATAGGAGATATTAGGGGCA	RH;MR	2	3' aagAUCCUAUCCGGGUCCCCg 5' (miRNA) ||||| | ::||||| 5' tgaTAGGAGA-TATTAGGGGc 3' (Target)	5-24	120	-23.87
hsa-miR-17-5p	AGXT2L1	NR_027475	1885	1907	GTATAACAGGTGCCTTCACTTTT	PT;MR	2	3' gauggacgugacauucGUGAAAc 5' (miRNA) |||||| 5' gtataacaggtgccttCACTTTt 3' (Target)	1-23	120	-9.16
hsa-miR-320a	AGXT2L1	NR_027475	1352	1370	TAGGATTCTAACAGTTTTA	PT;MR	2	3' agcggGAGAGUUGGGUCGAAAa 5' (miRNA) :||| || |||:||| 5' taggaTTCT-AA--CAGTTTTa 3' (Target)	1-19	128	-10.04
hsa-miR-17-3p	AGXT2L1	NR_027475	1301	1321	ACCTATGTGCTTCACTGAAGA	PT;MR	2	3' gauGUUCACGGAAGUGACGUCa 5' (miRNA) :| ||| |||||||| || 5' accTATGTG-CTTCACTGAAGa 3' (Target)	1-21	137	-18.84
hsa-miR-29b-1-5p	AGXT2L1	NR_027475	1699	1733	GTAATCAGAATAAACCAAGTGATAATCAAACCATG	PT;MR	2	3' agAUUUGGU--GGUA-UACUUUGGUcg 5' (miRNA) ||||||| : || || |||||| 5' aaTAAACCAAGTGATAATCAAACCAtg 3' (Target)	9-35	148	-14.00
hsa-miR-324-5p	AGXT2L1	NR_027475	953	976	AGCCTTCAGCAGCTCTGGGATGGA	RH;MR	2	3' ugugguuaCGGGAUCCCCUACgc 5' (miRNA) ||:|| |||||| 5' cttcagcaGCTCT--GGGATGga 3' (Target)	4-24	128	-19.68
hsa-miR-582-3p	AGXT2L1	NR_027475	1745	1766	AGTTCAGACTCTAGCCTGTTAA	RH;PT	2	3' ccAAGUCAACAAGUUGGUCAAu 5' (miRNA) ||||| | :|:|| ||| 5' agTTCAG-ACTCTAGCCTGTTa 3' (Target)	1-21	110	-17.41
hsa-miR-130b-3p	AGXT2L1	NR_027475	1554	1575	AAGACATGACTGATTTGCATTT	PT;MR	2	3' uacgggaaaguaguAACGUGAc 5' (miRNA) |||||:| 5' aagacatgactgatTTGCATTt 3' (Target)	1-22	124	-7.78
hsa-miR-452-5p	AGXT2L1	NR_027475	1346	1367	ACTTGATAGGATTCTAACAGTT	PT;MR	2	3' agucaaaggagacguUUGUCAa 5' (miRNA) |||||| 5' acttgataggattctAACAGTt 3' (Target)	1-22	120	-12.33
hsa-miR-501-5p	AGXT2L1	NR_027475	1866	1889	TGTCAAATTAGAGAGCAAAGTATA	PT;MR	2	3' agAG-UGGGUCCCU-GUUUCCUAa 5' (miRNA) || | ::|| || ||||| || 5' tgTCAAATTAGAGAGCAAAGTATa 3' (Target)	1-24	126	-9.66
hsa-miR-517-5p	AGXT2L1	NR_027475	1169	1197	TGATTTAGTGAAGGACCATCTGAAAAGGA	RH;PT	2	3' ucugucacgaaggUAGAUCUCc 5' (miRNA) ||:||| | 5' -----------tgATTTAGTGa 3' (Target)	1-11	97	-5.65
hsa-miR-425-3p	AGXT2L1	NR_027475	289	309	TGCTAAATACAAATTCTCGAT	PT;MR	2	3' cccgccUGUGCUGUAAGGGCUa 5' (miRNA) |:|| | ||||:||| 5' tgctaaATAC-AAATTCTCGAt 3' (Target)	1-21	138	-14.86
hsa-miR-196b-5p	AGXT2L1	NR_027475	1774	1795	AGTTGATTTCTGAAGCTACCTG	PT;MR	2	3' ggguuguugucCUUUGAUGGAu 5' (miRNA) |||:|||||| 5' agttgatttctGAAGCTACCTg 3' (Target)	1-22	139	-16.06
hsa-miR-340-5p	AGXT2L1	NR_027475	774	795	GGTGCAGGGGGTGTGTTTATAG	PT;MR	2	3' uuagucagaguaacgAAAUAUu 5' (miRNA) |||||| 5' ggtgcagggggtgtgTTTATAg 3' (Target)	1-22	120	-9.56
hsa-miR-15a-5p	AGXT2L1	NR_027475	1293	1318	ATAAAACCACCTATGTGCTTCACTGA	RH;MR	2	3' gugUUUGGU-AAUACACGACGau 5' (miRNA) |||||| |||||||| | 5' ataAAACCACCTATGTGCTTCac 3' (Target)	1-23	126	-16.64
hsa-miR-199a-5p	AGXT2L1	NR_027475	1129	1154	TGATAGGAGATATTAGGGGCATTGGC	RH;MR	2	3' cuugUCCAUCAGACUUGUGACCc 5' (miRNA) || || | |::||:||| 5' taggAGATATTAGGGGCATTGGc 3' (Target)	4-26	127	-16.14
hsa-miR-15b-5p	AGXT2L1	NR_027474	1380	1400	AAAGAAAAACGAGTGCTTCTC	PT;MR	2	3' acaUUUGGUACUACACGACGAu 5' (miRNA) :|| | || ||||| || 5' aaaGAAAAACGA-GTGCTTCTc 3' (Target)	1-21	121	-8.64
hsa-miR-19b-3p	AGXT2L1	NR_027474	1690	1715	GGCTCAAGACATGACTGATTTGCATT	PT;MR	2	3' agucaaaacGUAC---CUAAACGUGu 5' (miRNA) |||| ||||||||: 5' ggctcaagaCATGACTGATTTGCATt 3' (Target)	1-26	137	-14.43
hsa-miR-98-5p	AGXT2L1	NR_027474	1967	1994	CTCAAAATAAATTGGCAGATTTACCTCT	PT;MR	2	3' uuGUUAUGUUGAAU------GAUGGAGu 5' (miRNA) ||| |:|| ||: :|||||| 5' ctCAAAATAAATTGGCAGATTTACCTCt 3' (Target)	1-28	131	-13.83
hsa-miR-200c-5p	AGXT2L1	NR_027474	1670	1692	ACATTCACTGCTCAGTAAGAGGC	RH;MR	2	3' gguuuGUGACGACCCAUUCUgc 5' (miRNA) ||||||| |||||| 5' acattCACTGCTCAGTAAGAgg 3' (Target)	1-22	149	-24.46
hsa-miR-19a-3p	AGXT2L1	NR_027474	1694	1715	CAAGACATGACTGATTTGCATT	PT;MR	2	3' agUCAAAACGUAUCUAAACGUGu 5' (miRNA) || || | ||||||||: 5' caAGACATG-ACTGATTTGCATt 3' (Target)	1-22	135	-13.09
hsa-let-7a-5p	AGXT2L1	NR_027474	1971	1994	AAATAAATTGGCAGATTTACCTCT	PT;MR	2	3' uugAUAU-GUUGGAU-GAUGGAGu 5' (miRNA) || | :::| | :|||||| 5' aaaTAAATTGGCAGATTTACCTCt 3' (Target)	1-24	125	-14.75
hsa-miR-135b-5p	AGXT2L1	NR_027474	1501	1523	TAACAGTTTTAGAAGAAGCTATG	PT;MR	2	3' aguguauccuuacUUUUCGGUAu 5' (miRNA) |:||||:|| 5' taacagttttagaAGAAGCTATg 3' (Target)	1-23	130	-11.76
hsa-miR-503-5p	AGXT2L1	NR_027474	898	940	TGGCAGAATATGTACACGGTGCAGGGGGTGTGTTTATAGCTGA	RH;MR	2	3' gaCGUCUUG-ACAAGGGCGACGau 5' (miRNA) ||||||: ||| | || ||| 5' tgGCAGAATATGTACACGGTGCag 3' (Target)	1-24	124	-19.62
hsa-miR-424-5p	AGXT2L1	NR_027474	1140	1161	AATCCAGTATCTTGTGCTGTTG	PT;MR	2	3' aaguuUUGUACUUAACGACGAc 5' (miRNA) |::|| |||||:| 5' aatccAGTATCTTGTGCTGTTg 3' (Target)	1-22	129	-13.72
hsa-miR-106b-5p	AGXT2L1	NM_031279	325	345	ATAACAGGTGCCTTCACTTTT	PT;MR	2	3' uagacgugacagucGUGAAAu 5' (miRNA) |||||| 5' ataacaggtgccttCACTTTt 3' (Target)	1-21	120	-8.33
hsa-miR-18a-5p	AGXT2L1	NM_031279	317	345	AGCAAAGTATAACAGGTGCCTTCACTTTT	PT;MR	2	3' gauagaCGUGAUCUACGUGGAAu 5' (miRNA) |:|: | | |::|||| 5' agcaaaGTATAACAGGTGCCTTc 3' (Target)	1-23	121	-10.49
hsa-miR-224-5p	AGXT2L1	NM_031279	342	361	TTTTGAGACTTAGTGCCTTA	PT;MR	2	3' uugcCUUGGUGAUCACUGAAc 5' (miRNA) ||: | :||||| ||| 5' ttttGAGAC-TTAGTGCCTTa 3' (Target)	1-20	123	-9.72
hsa-miR-21-5p	AGXT2L1	NM_031279	238	258	ATTCTATTAAATTGTAAGCTT	PT;MR	2	3' aguuGUAGUCAGACUAUUCGAu 5' (miRNA) :||:| :| :|||||| 5' attcTATTAAATT-GTAAGCTt 3' (Target)	1-21	132	-10.54
hsa-miR-141-5p	AGXT2L1	NM_031279	264	284	CTCAAAATAAATTGGCAGATT	PT;MR	2	3' agGUUGUGACAUGACCUUCUAc 5' (miRNA) ||| | | |:||| |||| 5' ctCAA-AATAAATTGGCAGATt 3' (Target)	1-21	126	-10.38
hsa-miR-22-3p	AGXT2L1	NM_001146627	263	284	ACTCAAAATAAATTGGCAGATT	PT;MR	2	3' ugucaagaAGUUGACCGUCGAa 5' (miRNA) | ||:|||||| | 5' actcaaaaTAAATTGGCAGATt 3' (Target)	1-22	126	-13.56
hsa-miR-181a-5p	AGXT2L1	NM_001146627	282	305	ATTTACCTCTCATGTTTTAATGTG	PT;MR	2	3' ugAGUGG-CUGUCGCAACUUACAa 5' (miRNA) |:||| || || ||||| 5' atTTACCTCTCATGTTTTAATGTg 3' (Target)	1-24	120	-12.60
hsa-miR-126-5p	AGXT2L1	NM_001146627	365	383	TATGTATTCTATAATGATT	PT;MR	2	3' gcGCAUGGUUUUCAUUAUUAc 5' (miRNA) :|||:: | ||||:|| 5' taTGTATTCTA--TAATGATt 3' (Target)	1-19	128	-7.12
hsa-miR-96-5p	AGXT2L1	NM_001146627	286	310	ACCTCTCATGTTTTAATGTGTCAAA	PT;MR	2	3' ucguuuuUACACGAU--CACGGUUu 5' (miRNA) |||| :|| |||:||| 5' acctctcATGTTTTAATGTGTCAAa 3' (Target)	1-25	139	-12.33
hsa-miR-642a-5p	AHCY	NM_000687	583	611	GAAGTGACAGCTAGGGGTTGAGAGGGGCC	RH;PT;MR	3	3' guUCUGUGUAAACCUCUCCCUg 5' (miRNA) || :| : | |||||||: 5' acAGCTAGGGGTTGAGAGGGGc 3' (Target)	7-28	136	-19.30
hsa-miR-204-5p	AHCY	NM_000687	539	566	AGGGGTTAGAATAGACTGTTAAGGGGCA	RH;MR	2	3' ucCGUAUCCUACUGUUUCCCuu 5' (miRNA) | |||| || :||:||| 5' taGAATAGACTGTTAAGGGGca 3' (Target)	7-28	128	-13.84
hsa-miR-26a-5p	AHCY	NM_000687	336	377	AGGCCTTCACCTGGTCTGTGGACTTATACCTGTGTGCTTGGT	RH;MR	2	3' ucGGAUA-GGACCUAAUGAACUu 5' (miRNA) |:||| |||| : |:||||: 5' gaCTTATACCTGTG-TGCTTGGt 3' (Target)	21-42	129	-19.58
hsa-miR-145-5p	AHCY	NM_000687	727	766	AAGCAGGAAGGTGGGTAAATAAAAATCTTGGTGCCTGGAA	RH;PT	2	3' ucccUAAGGACCCUUUUGACCUg 5' (miRNA) | ||:||| : ||||| 5' taaaAATCTTGG--TGCCTGGAa 3' (Target)	20-40	104	-15.08
hsa-miR-30a-5p	AHCY	NM_000687	361	382	ATACCTGTGTGCTTGGTTTACA	PT;MR	2	3' gaaggucagcuccuaCAAAUGu 5' (miRNA) |||||| 5' atacctgtgtgcttgGTTTACa 3' (Target)	1-22	120	-12.22
hsa-miR-203a	AHCY	NM_001161766	2	21	AGCCAGGTCTGCGTTTCACC	RH;MR	2	3' gaucaCCAGGAUUUGUAAAGUg 5' (miRNA) ||||: :|:||||| 5' agccaGGTCT---GCGTTTCAc 3' (Target)	1-19	129	-17.66
hsa-let-7i-5p	AKR1B10	NM_020299	41	64	CTTCGCTGAAGTGTGACTACCTCC	RH;PT;MR	3	3' uuguCGUGUUUG-A-UGAUGGAGu 5' (miRNA) || ||:: | |||||||| 5' cttcGCTGAAGTGTGACTACCTCc 3' (Target)	1-24	148	-15.36
hsa-miR-199a-5p	AKR1B10	NM_020299	260	286	CATCAGAAACTCTGCCAACACTGAGGA	RH;PT;MR	3	3' cuuGUCCAUCAGAC--UUGUGACcc 5' (miRNA) ||| | |||| ||||||| 5' catCAGAAACTCTGCCAACACTGag 3' (Target)	1-25	143	-18.04
hsa-miR-15b-5p	AKR1B10	NM_020299	113	145	GTCCTGTTATAGACGAGAATCGAGGTGCTGTTT	RH;PT;MR	3	3' acaUUUGGUACUACACGACGAu 5' (miRNA) :||:| || ||||||:| 5' cgaGAATC--GAGGTGCTGTTt 3' (Target)	14-33	140	-16.57
hsa-miR-15a-5p	AKR1B10	NM_020299	113	145	GTCCTGTTATAGACGAGAATCGAGGTGCTGTTT	RH;PT;MR	3	3' gugUUUGGUAAUACACGACGAu 5' (miRNA) :||:|: | ||||||:| 5' cgaGAATCG--AGGTGCTGTTt 3' (Target)	14-33	136	-16.92
hsa-let-7a-5p	AKR1B10	NM_020299	18	64	AGATTATACAGGAGATTCTCTTTCTTCGCTGAAGTGTGACTACCTCC	RH;PT;MR	3	3' uugauAUGUUGGA-UGAUGGAGu 5' (miRNA) |: |:: | |||||||| 5' ttcgcTGAAGTGTGACTACCTCc 3' (Target)	25-47	148	-14.75
hsa-miR-196b-5p	AKR1B10	NM_020299	42	63	TTCGCTGAAGTGTGACTACCTC	PT;MR	2	3' ggGUUGUUGUCCUUUGAUGGAu 5' (miRNA) |: ::| : | :||||||| 5' ttCGCTGAAGTGTGACTACCTc 3' (Target)	1-22	148	-13.52
hsa-miR-501-5p	AKR1B10	NM_020299	268	288	ACTCTGCCAACACTGAGGATG	RH;PT	2	3' agAGUGGGUCCCUGUUUCCUAa 5' (miRNA) || ||| || :||||| 5' acTCTGCCA-ACACTGAGGATg 3' (Target)	1-21	106	-14.63
hsa-miR-324-5p	AKR1B10	NM_020299	258	290	AGCATCAGAAACTCTGCCAACACTGAGGATGTA	RH;PT	2	3' ugUGGUUACGGGAUCCCCUACGc 5' (miRNA) :|||| | || | |||||: 5' ctGCCAA--CACT-GAGGATGTa 3' (Target)	14-33	108	-13.73
hsa-miR-320a	AKR1B10	NM_020299	69	92	ATGTCCCATTTTAGCCAAGCTTAT	RH;MR	2	3' agcGGGAGAGUUGGGUCGAAaa 5' (miRNA) || |:|:|:|| ||||| 5' gtcCCATTTTAGCCAAGCTTat 3' (Target)	3-24	123	-20.25
hsa-miR-582-3p	AKR1B10	NM_020299	155	177	ATTTCTGTATGTTCAACTAGGAT	RH;MR	2	3' ccAAGUCA-ACAAGUUGGUCaau 5' (miRNA) ||| || ||||||||:|| 5' atTTCTGTATGTTCAACTAGgat 3' (Target)	1-23	127	-17.98
hsa-miR-20b-5p	AKR1B10	NM_020299	56	81	ACTACCTCCACTCATGTCCCATTTTA	RH;MR	2	3' gaUGGACGUGA-UAC-UCGUGAAAc 5' (miRNA) |||| |||| ||| ||:||| 5' ctACCTCCACTCATGTCCCATTTTa 3' (Target)	2-26	123	-19.74
hsa-miR-185-5p	AKR1B10	NM_020299	207	230	TAAGGAAATGACAATTTTTTCCAC	RH;MR	2	3' agUCCUUGAC-GGAAAGAGAGGu 5' (miRNA) ||||| || | ||:|:||| 5' taAGGAAATGACAATTTTTTCCa 3' (Target)	1-23	135	-18.55
hsa-miR-424-5p	AKR1B10	NM_020299	124	145	GACGAGAATCGAGGTGCTGTTT	PT;MR	2	3' aaGUUUUGUA-CUUAACGACGAc 5' (miRNA) |:|:| || ||: |||||:| 5' gaCGAGA-ATCGAGGTGCTGTTt 3' (Target)	1-22	141	-15.54
hsa-miR-767-5p	AKR1B10	NM_020299	116	141	CTGTTATAGACGAGAATCGAGGTGCT	RH;PT	2	3' guACGA-GUCUG---UUGGUACCACGu 5' (miRNA) ||:| :|||| ||:|: ||||| 5' -cTGTTATAGACGAGAATCGAGGTGCt 3' (Target)	1-26	119	-20.67
hsa-miR-335-3p	AKR1B10	NM_020299	279	305	ACTGAGGATGTAAAGATCAATAAAAAA	PT;MR	2	3' ccAGUCCU-CGU---UA-UUACUUUUu 5' (miRNA) | |||| |:| || ||| |||| 5' acTGAGGATGTAAAGATCAATAAAAAa 3' (Target)	1-27	121	-8.12
hsa-miR-96-5p	AKR1B10	NM_020299	256	278	TAAGCATCAGAAACTCTGCCAAC	PT;MR	2	3' ucguuuuuacacgaucACGGUUu 5' (miRNA) |||||| 5' taagcatcagaaactcTGCCAAc 3' (Target)	1-23	120	-10.42
hsa-miR-98-5p	AKR1B10	NM_020299	42	64	TTCGCTGAAGTGTGACTACCTCC	PT;MR	2	3' uuGUUAUGUUG-AAUGAUGGAGu 5' (miRNA) |: |: |:: | |||||||| 5' ttCGCTGAAGTGTGACTACCTCc 3' (Target)	1-23	151	-14.75
hsa-miR-224-5p	AKR1B10	NM_020299	27	60	AGGAGATTCTCTTTCTTCGCTGAAGTGTGACTAC	RH;MR	2	3' uugccuuggugauCACUGAac 5' (miRNA) |||||| 5' tcttcgctgaagtGTGACTac 3' (Target)	14-34	120	-12.32
hsa-miR-182-5p	AKR1B10	NM_020299	255	278	TTAAGCATCAGAAACTCTGCCAAC	PT;MR	2	3' ucacacucaagaugguaACGGUUu 5' (miRNA) |||||| 5' ttaagcatcagaaactcTGCCAAc 3' (Target)	1-24	120	-8.20
hsa-miR-17-3p	AKR1B10	NM_020299	23	53	ATACAGGAGATTCTCTTTCTTCGCTGAAGTG	RH;PT	2	3' gauguucACGGAAGUGACGUCa 5' (miRNA) | :||||:||| || 5' gattctcTTTCTTCGCTGAAGt 3' (Target)	9-30	115	-15.84
hsa-miR-196a-5p	AKR1B10	NM_020299	42	63	TTCGCTGAAGTGTGACTACCTC	PT;MR	2	3' ggGUUGUUGUACUUUGAUGGAu 5' (miRNA) |: ::| :|| :||||||| 5' ttCGCTGAAGTGTGACTACCTc 3' (Target)	1-22	156	-15.05
hsa-miR-130b-3p	AKR1C2	NM_205845	969	989	AAGCCATTATGCATGGCACTC	RH;PT;MR	3	3' uaCGGGAAAGUAGUAACGUGAc 5' (miRNA) ||| || :: ||| ||||| 5' aaGCCATTATG-CATGGCACTc 3' (Target)	1-21	130	-14.76
hsa-miR-141-5p	AKR1C2	NM_205845	1591	1613	CTCCAAATCTTCAATGGAAGATC	RH;PT;MR	3	3' agGUUGUGACAUGACCUUCUAc 5' (miRNA) ||| || | |||||||| 5' tcCAAATCTTCAATGGAAGATc 3' (Target)	2-23	160	-17.06
hsa-miR-503-5p	AKR1C2	NM_205845	1906	1947	ATTTGTAAATAGTACGGCTGCTGTGGGCTTTTTCCAGTTCTT	RH;PT;MR	3	3' gacgucUUGACAAGGGCGACGAu 5' (miRNA) || | | | |||||| 5' atttgtAAATAGTACGGCTGCTg 3' (Target)	1-23	121	-16.53
hsa-miR-421	AKR1C2	NM_205845	1458	1512	AGGGCCCTAGACCAATTTTTTGGATTATTTCTGGTCTACTCTCATTCCGTTGATG	RH;PT;MR	3	3' cgCGGGUUA-AUUACAGACAACUa 5' (miRNA) |:|:| | | || || ||||| 5' tgGTCTACTCTCAT-TCCGTTGAt 3' (Target)	32-54	126	-10.42
hsa-miR-424-5p	AKR1C2	NM_205845	1903	1929	GTCATTTGTAAATAGTACGGCTGCTGT	RH;PT;MR	3	3' aaguUUUGUACUUAACGACGAc 5' (miRNA) |||:| | | |||||| 5' ttgtAAATA-GTACGGCTGCTg 3' (Target)	6-26	124	-15.09
hsa-miR-181a-5p	AKR1C2	NM_205845	2102	2131	TGCTGAAGGGAGGAATTCAGGTTGAATGAA	RH;PT;MR	3	3' ugaguggcuGUCGCAACUUACaa 5' (miRNA) ||| |||||||| 5' ggaggaattCAG-GTTGAATGaa 3' (Target)	9-30	136	-14.27
hsa-miR-769-5p	AKR1C2	NM_205845	197	234	TGCTCTCTCCTAAAGATTCTTCACCTACTTTGGTCTCC	RH;PT;MR	3	3' ucgagucuugggucuCCAGAGu 5' (miRNA) |||||| 5' ttcttcacctactttGGTCTCc 3' (Target)	17-38	120	-15.97
hsa-let-7i-5p	AKR1C2	NM_205845	1694	1717	CATGGCCATCCTGTTCTACCTTAA	RH;PT;MR	3	3' uuGUCGUGUUUGAU--GAUGGAGu 5' (miRNA) ::|| || ||: ||||||: 5' caTGGC-CATCCTGTTCTACCTTa 3' (Target)	1-23	129	-17.07
hsa-miR-17-3p	AKR1C2	NM_001354	312	353	TTGGAAGATGTTAACAACCATTTAAGATTCATTTCTGCAGTG	RH;PT;MR	3	3' gauGUUCACGGAAGUGACGUCa 5' (miRNA) :||| :| |: |||||| 5' attTAAGATTCATTTCTGCAGt 3' (Target)	20-41	127	-14.46
hsa-let-7a-5p	AKR1C2	NM_001354	1690	1717	AAACCATGGCCATCCTGTTCTACCTTAA	RH;PT;MR	3	3' uugauauGUUGGAU--GAUGGAGu 5' (miRNA) || |||: ||||||: 5' ccatggcCATCCTGTTCTACCTTa 3' (Target)	4-27	134	-16.32
hsa-miR-409-5p	AKR1C2	NM_001354	1305	1327	CACTATTCGTACTCTGGTAGCCA	RH;PT;MR	3	3' uacguuucaACGAGCCCAUUGGa 5' (miRNA) | ||| ||||:|| 5' cactattcgTACTCTGGTAGCCa 3' (Target)	1-23	138	-15.22
hsa-miR-425-3p	AKR1C2	NM_001135241	131	161	AGGCACAAGGTCTTATTTATGATTCCTGATT	RH;PT;MR	3	3' cccgccugugcugUAAGGGCUa 5' (miRNA) |||||:|| 5' ggtcttatttatgATTCCTGAt 3' (Target)	9-30	129	-14.46
hsa-miR-147b	AKR1C2	NM_001135241	189	231	GAGTTTCATGAAGCTGTGGTGTCCAGAAAACCTGCTGCACATA	RH;PT;MR	3	3' aucGUCUUCGUAAAGGCGUGUg 5' (miRNA) ||||| | |:||||| 5' gtcCAGAAAACCTGCTGCACAt 3' (Target)	21-42	139	-17.38
hsa-miR-185-5p	AKR1C2	NM_001135241	316	351	TGGGAAACCTTGTTGCTTCTGCTTCCTCTCTTTTCA	RH;PT;MR	3	3' aguccuUGACGGAAAGAGAGGu 5' (miRNA) :|| ||| |||:|:| 5' gcttctGCTTCCTCTCTTTTCa 3' (Target)	15-36	128	-15.83
hsa-miR-135b-5p	AKR1C2	NM_001135241	464	486	GATAATGGGAAATCAAAGCCAGG	RH;PT;MR	3	3' agugUAUCCUUACUUUUCGGUau 5' (miRNA) ||:|||| ||||||| 5' gataATGGGAAATCAAAGCCAgg 3' (Target)	1-23	147	-16.41
hsa-miR-324-5p	AKR1C2	NM_001135241	157	178	TGATTTCACCTCTTGGGATGTT	RH;PT;MR	3	3' ugugguuacGGGAUCCCCUACGc 5' (miRNA) |:|| ||||||: 5' tgatttcacCTCT-TGGGATGTt 3' (Target)	1-22	128	-16.47
hsa-miR-183-5p	AKR1C2	NM_001135241	378	396	CATGAATTCTTGTGTCATT	RH;PT;MR	3	3' ucACUUAAGAUGGUCACGGUAu 5' (miRNA) |||||||| |||:||| 5' caTGAATTCT---TGTGTCATt 3' (Target)	1-19	144	-18.54
hsa-miR-223-3p	AKR1C2	NM_205845	1742	1764	TTTCACATCTCATAAACTTGACT	PT;MR	2	3' accccaUAAACUGUUUG-ACUGu 5' (miRNA) || | |:|||| |||| 5' tttcacATCTCATAAACTTGACt 3' (Target)	1-23	124	-8.24
hsa-miR-151a-3p	AKR1C2	NM_205845	1711	1731	ACCTTAACTTTCTGAGTCTAT	PT;MR	2	3' ggaguuccucgaagUCAGAUc 5' (miRNA) |||||| 5' accttaactttctgAGTCTAt 3' (Target)	1-21	120	-14.14
hsa-miR-323a-3p	AKR1C2	NM_205845	1601	1621	TCAATGGAAGATCATAATGTG	PT;MR	2	3' ucuccagcuggcacAUUACAc 5' (miRNA) |||||| 5' tcaatggaagatcaTAATGTg 3' (Target)	1-21	120	-13.84
hsa-miR-21-5p	AKR1C2	NM_205845	1737	1760	GATAATTTCACATCTCATAAACTT	PT;MR	2	3' agUUGUAGU-CAGACUAUUCGAu 5' (miRNA) ||: ||| ||| |||| || 5' atAATTTCACATCTCATAAACTt 3' (Target)	2-24	131	-7.42
hsa-miR-320a	AKR1C2	NM_205845	1356	1395	AGCCATGTCTCAGAGCTGATAGGCATCCCAGCAAGTTTTG	RH;PT	2	3' agCGGGAGAGUUGGGUCGAAAa 5' (miRNA) | | || ||: | ||:||| 5' taGGCATCCCAG-CAAGTTTTg 3' (Target)	20-40	110	-12.40
hsa-miR-335-3p	AKR1C2	NM_205845	2116	2138	ATTCAGGTTGAATGAAAGGAAAT	PT;MR	2	3' ccAGUCCUCGUUAUUACUUUUu 5' (miRNA) |||| |: : |||||||: 5' atTCAG--GTTG-AATGAAAGg 3' (Target)	1-19	131	-14.54
hsa-miR-152	AKR1C2	NM_205845	869	889	TAGATTGTAAAAATGTACTGT	PT;MR	2	3' gguucaagacagUACGUGACu 5' (miRNA) |||:|||| 5' tagattgtaaaaATGTACTGt 3' (Target)	1-21	129	-14.70
hsa-miR-767-5p	AKR1C2	NM_205845	23	53	CTGCCAGAAGGCCCTGCGTGTGGATGGTGAC	RH;MR	2	3' guacgagucuguuggUACCACgu 5' (miRNA) |||||| 5' aggccctgcgtgtggATGGTGac 3' (Target)	9-31	120	-12.47
hsa-miR-196b-5p	AKR1C2	NM_205845	1694	1715	CATGGCCATCCTGTTCTACCTT	PT;MR	2	3' ggguuguuguccuuuGAUGGAu 5' (miRNA) |||||| 5' catggccatcctgttCTACCTt 3' (Target)	1-22	120	-13.50
hsa-miR-501-5p	AKR1C2	NM_205845	1228	1250	CATGTCTTAATGATCAAAGCATT	PT;MR	2	3' agaguGGGUCCCU-GUUUCCUAa 5' (miRNA) |::| || ||||| || 5' catgtCTTAATGATCAAAGCATt 3' (Target)	1-23	120	-9.08
hsa-miR-301a-3p	AKR1C2	NM_205845	968	989	AAAGCCATTATGCATGGCACTC	PT;MR	2	3' cgaaacUGUUAUGAUAACGUGAc 5' (miRNA) |: ||:| || ||||| 5' aaagccATTATGC-ATGGCACTc 3' (Target)	1-22	123	-12.19
hsa-miR-191-5p	AKR1C2	NM_205845	1919	1945	ACGGCTGCTGTGGGCTTTTTCCAGTTC	RH;MR	2	3' guCGACGAAAACC--CUAAGG-CAAc 5' (miRNA) |||||| | || |||| ||| 5' cgGCTGCTGTGGGCTTTTTCCAGTTc 3' (Target)	2-27	124	-24.78
hsa-miR-200c-5p	AKR1C2	NM_205845	765	809	CCCATTCACAACGTTGACCCTATTGGTTTGTGGTGGGGCAGGACA	RH;PT	2	3' gguuugugaCGACCCAUUCUGc 5' (miRNA) |: ||| |:||| 5' tggtttgtgGTGGGGCAGGACa 3' (Target)	24-45	105	-14.18
hsa-miR-181a-3p	AKR1C2	NM_205845	1492	1514	TCTACTCTCATTCCGTTGATGAT	PT;MR	2	3' ccAUGUUAGU-UGCCAGCUACca 5' (miRNA) ||| ||| | ||:|||| 5' tcTACTCTCATTCCGTTGATGat 3' (Target)	1-23	123	-11.78
hsa-miR-224-5p	AKR1C2	NM_205845	2130	2147	AAAGGAAATAGTAACTTA	PT;MR	2	3' uugCCUUGGUGAUCACUGAAc 5' (miRNA) |||| | |||| |||| 5' aaaGGAA--A-TAGTAACTTa 3' (Target)	1-18	121	-10.46
hsa-miR-222-3p	AKR1C2	NM_205845	442	470	CACGCAGGATGGAGTCTAGAGGATGAGCG	RH;PT	2	3' ugggucauCGGUCUACAUCGa 5' (miRNA) || :|||| ||: 5' -----cacGCAGGATGGAGTc 3' (Target)	1-16	105	-8.63
hsa-miR-107	AKR1C2	NM_205845	2086	2108	TTTTCTCTCAAAGAAATGCTGAA	PT;MR	2	3' acuaucgggacaugUUACGACga 5' (miRNA) ||||||| 5' ttttctctcaaagaAATGCTGaa 3' (Target)	1-23	125	-13.07
hsa-miR-452-5p	AKR1C2	NM_205845	2121	2142	GGTTGAATGAAAGGAAATAGTA	PT;MR	2	3' agucaaaggagaCGUUUGUCAa 5' (miRNA) | |||:||| 5' ggttgaatgaaaGGAAATAGTa 3' (Target)	1-22	126	-7.71
hsa-miR-98-5p	AKR1C2	NM_205845	1697	1716	GGCCATCCTGTTCTACCTTA	PT;MR	2	3' uuGUUAUGUUGAAUGAUGGAGu 5' (miRNA) | || | ::| ||||||: 5' ggCCATCCTGTT--CTACCTTa 3' (Target)	1-20	129	-12.83
hsa-miR-196a-5p	AKR1C2	NM_001354	1694	1715	CATGGCCATCCTGTTCTACCTT	PT;MR	2	3' ggguuguuguacuuuGAUGGAu 5' (miRNA) |||||| 5' catggccatcctgttCTACCTt 3' (Target)	1-22	120	-13.63
hsa-miR-93-5p	AKR1C2	NM_001354	1266	1288	GTTTTTTACCTGGGCACACTTTC	PT;MR	2	3' gauggacgugcuugucGUGAAAc 5' (miRNA) |||||| 5' gttttttacctgggcaCACTTTc 3' (Target)	1-23	120	-15.96
hsa-miR-106b-5p	AKR1C2	NM_001354	1268	1288	TTTTTACCTGGGCACACTTTC	PT;MR	2	3' uagacgugacagucGUGAAAu 5' (miRNA) |||||| 5' tttttacctgggcaCACTTTc 3' (Target)	1-21	120	-11.45
hsa-miR-20a-5p	AKR1C2	NM_001354	1297	1320	TTACTCTCCACTATTCGTACTCTG	RH;MR	2	3' gauGGACGUGAUAUUCGUGAAAu 5' (miRNA) :|| |||||| |:||| | 5' tacTCTCCACTATTCGTACTCTg 3' (Target)	2-24	124	-16.79
hsa-miR-331-3p	AKR1C2	NM_001354	1134	1154	TTATACATAATTTTCAGGGGA	PT;MR	2	3' aagauccuauccGGGUCCCCg 5' (miRNA) ::|||||| 5' ttatacataattTTCAGGGGa 3' (Target)	1-21	125	-14.74
hsa-miR-18b-5p	AKR1C2	NM_001354	1523	1546	TTCTCTGCATTAAATATCACCTCT	RH;MR	2	3' gauuGACGUGAUCUA-CGUGGAau 5' (miRNA) |||||:|| || ||||| 5' ttctCTGCATTAAATATCACCTct 3' (Target)	1-24	122	-17.07
hsa-miR-429	AKR1C2	NM_001354	395	417	CAGGTATTTATCAGTCAGTGCCT	RH;MR	2	3' ugCCA-AAAUGGUCUGUCAUaau 5' (miRNA) ||| ||||:||| ||||: 5' caGGTATTTATCAGTCAGTGcct 3' (Target)	1-23	123	-18.66
hsa-miR-20b-5p	AKR1C2	NM_001354	1297	1321	TTACTCTCCACTATTCGTACTCTGG	RH;MR	2	3' gauGGACGUGAUACUCGUGAAAc 5' (miRNA) :|| |||||| |:||| | 5' tacTCTCCACTATTCGTACTCTg 3' (Target)	2-24	124	-18.09
hsa-miR-18a-5p	AKR1C2	NM_001354	1615	1635	TAATGTGAACTCTGCATCTCC	PT;MR	2	3' gaUAGACGUGAUCUACGUGGAau 5' (miRNA) || || ||| ||||:|| 5' taATGTGAACT--CTGCATCTcc 3' (Target)	1-21	122	-12.51
hsa-miR-15a-5p	AKR1C2	NM_001354	1907	1928	TTTGTAAATAGTACGGCTGCTG	PT;MR	2	3' guguuugguaauacaCGACGAu 5' (miRNA) |||||| 5' tttgtaaatagtacgGCTGCTg 3' (Target)	1-22	120	-14.38
hsa-miR-22-3p	AKR1C2	NM_001354	1380	1401	ATCCCAGCAAGTTTTGCAGCTC	PT;MR	2	3' ugucaagaaguugacCGUCGAa 5' (miRNA) |||||| 5' atcccagcaagttttGCAGCTc 3' (Target)	1-22	120	-11.04
hsa-miR-187-3p	AKR1C2	NM_001354	1165	1186	TCAGCTAATCATGAAGACATGA	PT;MR	2	3' ggcCGACGUUGUG-UUCUGUGCu 5' (miRNA) ||| | ||: ||||||:| 5' tcaGCT-AATCATGAAGACATGa 3' (Target)	1-22	136	-17.51
hsa-miR-517-5p	AKR1C2	NM_001354	2135	2161	AAATAGTAACTTACAGCCATATAGAGT	PT;MR	2	3' ucUGUCA-CGAA----GGUAGAUCUCc 5' (miRNA) |:||| ||| |||| ||||| 5' aaATAGTAACTTACAGCCATATAGAGt 3' (Target)	1-27	126	-14.05
hsa-miR-582-3p	AKR1C2	NM_001354	1924	1945	TGCTGTGGGCTTTTTCCAGTTC	PT;MR	2	3' ccaagucaacaaguuGGUCAAu 5' (miRNA) |||||| 5' tgctgtgggctttttCCAGTTc 3' (Target)	1-22	120	-10.55
hsa-miR-95	AKR1C2	NM_001354	1491	1511	GTCTACTCTCATTCCGTTGAT	PT;MR	2	3' acgaguuauuUAUGGGCAACUu 5' (miRNA) || :||||||| 5' gtctactctcAT-TCCGTTGAt 3' (Target)	1-21	142	-15.94
hsa-miR-199a-5p	AKR1C2	NM_001354	2013	2038	AAACACCTGATTTCAGGAACACTTGA	PT;MR	2	3' cuUGUCCAUCAGA---CUUGUGACCc 5' (miRNA) ||| |: |:| ||||||| | 5' aaACACCTGATTTCAGGAACACTTGa 3' (Target)	1-26	124	-12.85
hsa-miR-24-2-5p	AKR1C2	NM_001354	1919	1934	ACGGCTGCTGTGGGCT	RH;PT	2	3' gacacaaaGUCGA-GUCAUCCGu 5' (miRNA) |:||| | ||:||| 5' -------aCGGCTGCTGTGGGCt 3' (Target)	1-16	109	-17.84
hsa-miR-96-5p	AKR1C2	NM_001354	1756	1779	AACTTGACTGATGTAAGTGTCAAG	PT;MR	2	3' ucguuUUUAC-ACGAUCACGGUUu 5' (miRNA) :| || ||: ||||:||| 5' aacttGACTGATGTAAGTGTCAAg 3' (Target)	1-24	141	-15.35
hsa-miR-25-3p	AKR1C2	NM_001354	887	908	TGTTCATTTGTTATATGCAATC	PT;MR	2	3' agucuggcucuguucACGUUAc 5' (miRNA) |||||| 5' tgttcatttgttataTGCAATc 3' (Target)	1-22	120	-7.41
hsa-miR-151a-5p	AKR1C2	NM_001135241	110	130	AAATGACAATCATCTCCTTGA	PT;MR	2	3' ugauCUGACACUCGAGGAGCu 5' (miRNA) ||| | | |||||:| 5' aaatGACAATCATCTCCTTGa 3' (Target)	1-21	137	-14.79
hsa-miR-425-5p	AKR1C2	NM_001135241	374	396	TAGCCATGAATTCTTGTGTCATT	PT;MR	2	3' aguugccCUCACUAGCACAGUAa 5' (miRNA) || | |:||||||| 5' tagccatGAATTCTTGTGTCATt 3' (Target)	1-23	152	-13.18
hsa-miR-340-5p	AKR1C2	NM_001135241	347	368	TTTCACACTGGAGGTTTTATTT	PT;MR	2	3' uuAGUCAGAGUAACGAAAUAuu 5' (miRNA) ||| || : |:||||| 5' ttTCACACTGGAGGTTTTATtt 3' (Target)	1-22	120	-7.99
hsa-miR-15b-5p	AKR1C2	NM_001135241	317	339	GGGAAACCTTGTTGCTTCTGCTT	PT;MR	2	3' acaUUUGGUACUAC-ACGACGAu 5' (miRNA) ||||| || || | ||||| 5' gggAAACCTTGTTGCTTCTGCTt 3' (Target)	1-23	138	-14.65
hsa-miR-17-5p	AKR1C2	NM_001135241	7	29	TCTATGGAACAGAAAGCAATTTT	PT;MR	2	3' gauggaCGUGACAUUCGUGAAAc 5' (miRNA) | || | ||||| ||| 5' tctatgGAACAGAAAGCAATTTt 3' (Target)	1-23	129	-10.20
hsa-miR-221-3p	AKR1C2	NM_001135241	172	204	GGATGTTCACAGACACAGAGTTTCATGAAGCTG	RH;MR	2	3' cuUUGGGUCGUCUGUUACAUCGa 5' (miRNA) :|| ||| : : ||| ||| 5' caGACACAGAGTTTCATGAAGCt 3' (Target)	10-32	121	-13.29
hsa-miR-126-5p	AKR1C2	NM_001135241	450	470	GGTATATTAGATATGATAATG	PT;MR	2	3' gcgcAUGGUUUUCAUUAUUAc 5' (miRNA) ||::|:| |:||||| 5' ggtaTATTAGATATGATAATg 3' (Target)	1-21	141	-12.50
hsa-miR-766-3p	AKR1C2	NM_001135241	339	360	TCCTCTCTTTTCACACTGGAGG	PT;MR	2	3' cgacuccgacaccccGACCUCa 5' (miRNA) |||||| 5' tcctctcttttcacaCTGGAGg 3' (Target)	1-22	120	-10.93
hsa-miR-181b-5p	AKR1C2	NM_001135241	275	297	CAAGAACTCAGTCCGGGAATGTC	PT;MR	2	3' uggguggcugucguuaCUUACAa 5' (miRNA) |||||| 5' caagaactcagtccggGAATGTc 3' (Target)	1-23	120	-14.12
hsa-miR-29b-1-5p	AKR1C2	NM_001135241	457	486	TAGATATGATAATGGGAAATCAAAGCCAGG	PT;MR	2	3' agaUUUGGUGGUAUACUUUGGUcg 5' (miRNA) | |: |: ||: ||||:|| 5' tagATATGATAATGGGAAATCAaa 3' (Target)	1-24	125	-8.25
hsa-miR-151a-3p	AKR1C3	NM_003739	106	129	TCCTGTTTAGCGACTTCAGTCAAC	RH;PT;MR	3	3' ggAGUUCCUCGAAGUCAGAUc 5' (miRNA) |:|: || |||||||| | 5' gtTTAGCGA-CTTCAGTCAAc 3' (Target)	5-24	133	-15.88
hsa-let-7a-5p	AKR1C3	NM_001253908	75	100	TGACTGGACATATCACCTCTACTTAA	RH;PT;MR	3	3' uugaUAUGUUGGAUGAUGGAgu 5' (miRNA) |||: |||| ||||:| 5' ggacATATCACCT-CTACTTaa 3' (Target)	6-26	128	-15.28
hsa-miR-107	AKR1C3	NM_001253909	416	439	GCAAAGCTTTATTATTCTGCTGCC	RH;PT;MR	3	3' acUAUCGGGA-CAUGUUACGACGa 5' (miRNA) | |||::| ||: |||||| 5' gcAAAGCTTTATTATTCTGCTGCc 3' (Target)	1-24	128	-15.22
hsa-miR-517-5p	AKR1C3	NM_001253909	1	53	ACATTGTTTATCTGGATAGTTGAACAGAGCTTTTTATTAGGAGGATGTAGGGA	RH;PT;MR	3	3' ucUGUCACGAAGGUAGAUCUcc 5' (miRNA) ||| ||:|| ||||:|| 5' --ACATTGTTT--ATCTGGAta 3' (Target)	1-18	129	-11.29
hsa-miR-152	AKR1C3	NM_001253909	198	232	AATAGTCTCTTTCAAGGCACTGTCTTAGTTGTGGC	RH;PT;MR	3	3' gguUCA-AGACAG-UACGUGACu 5' (miRNA) ||| ||| || | |||||| 5' aatAGTCTCTTTCAAGGCACTGt 3' (Target)	1-23	132	-17.14
hsa-miR-141-5p	AKR1C3	NM_001253909	19	48	GTTGAACAGAGCTTTTTATTAGGAGGATGT	RH;PT;MR	3	3' aggUUGUGACAUGA-CCUUCUAc 5' (miRNA) |:| :| ||:| |||:||| 5' cagAGCTTTTTATTAGGAGGATg 3' (Target)	7-29	142	-16.38
hsa-let-7i-5p	AKR1C3	NM_001253909	419	442	AAGCTTTATTATTCTGCTGCCTCT	RH;PT;MR	3	3' uugucguguuuGAUGAUGGAGu 5' (miRNA) ||:||:|||| 5' gctttattattCTGCTGCCTCt 3' (Target)	3-24	135	-17.11
hsa-miR-93-5p	AKR1C3	NM_001253909	8	36	TTATCTGGATAGTTGAACAGAGCTTTTTA	RH;PT;MR	3	3' gaUGGACGU----GCUUGUCGUGAAAc 5' (miRNA) |:||| | :|||||| :|||| 5' ttATCTGGATAGTTGAACAGAGCTTTt 3' (Target)	1-27	120	-19.68
hsa-miR-147b	AKR1C3	NM_001253909	276	310	TGCAGTTGTGGTGCCCAATAAAACTGCTGCACATG	RH;PT;MR	3	3' aucGUCUUCGUAAAGGCGUGUg 5' (miRNA) || | | | |:||||| 5' gccCAATAAAACTGCTGCACAt 3' (Target)	13-34	131	-11.92
hsa-miR-323a-3p	AKR1C3	NM_001253909	475	496	CCAGGAATTACTGTGTAGTGTA	RH;PT;MR	3	3' ucUCC-AGCUGGCACAUUACAc 5' (miRNA) ||| : ||:|||||:||| 5' ccAGGAATTACTGTGTAGTGTa 3' (Target)	1-22	146	-19.29
hsa-miR-29b-1-5p	AKR1C3	NM_001253909	366	397	TGGAAGCCACTATGCATGGTTCTTAAATTAGA	RH;PT;MR	3	3' agaUUUGGUGGUA--UAC------UUUGGUCg 5' (miRNA) ||:||||:|| ||| |||::|| 5' tggAAGCCACTATGCATGGTTCTTAAATTAGa 3' (Target)	1-32	123	-18.11
hsa-miR-503-5p	AKR1C3	NM_001253909	414	440	TTGCAAAGCTTTATTATTCTGCTGCCT	RH;PT;MR	3	3' gaCGUCUUGACA----AGGGCGACGau 5' (miRNA) ||| |:|| | |:|:||||| 5' ttGCAAAGCTTTATTATTCTGCTGCct 3' (Target)	1-27	124	-19.78
hsa-miR-185-5p	AKR1C3	NM_001253909	428	452	TATTCTGCTGCCTCTTCTTTCACAA	RH;PT;MR	3	3' aguccuUGACGGA-AAGAGAGgu 5' (miRNA) :|||||| ||||:|| 5' tattctGCTGCCTCTTCTTTCac 3' (Target)	1-23	131	-19.92
hsa-miR-767-5p	AKR1C3	NM_003739	18	77	GATGTCTACCAGAAGCCCTGTGTGTGGATGGTGACGCAGAGGACGTCTCTATGCCGGTGA	RH;MR	2	3' guacgagucuguuggUACCACgu 5' (miRNA) |||||| 5' aagccctgtgtgtggATGGTGac 3' (Target)	13-35	120	-9.86
hsa-miR-320a	AKR1C3	NM_003739	115	139	GCGACTTCAGTCAACTACAGCTGAG	RH;MR	2	3' agCGGGAG--AGUUGG-GUCGAaaa 5' (miRNA) | |:|| |||||: ||||| 5' gcGACTTCAGTCAACTACAGCTgag 3' (Target)	1-25	122	-19.86
hsa-miR-98-5p	AKR1C3	NM_003739	80	100	GGACATATCACCTCTACTTAA	PT;MR	2	3' uuguUAUGUUGAAUGAUGGAgu 5' (miRNA) |||: || | ||||:| 5' ggacATATCACCT-CTACTTaa 3' (Target)	1-21	120	-9.48
hsa-miR-501-5p	AKR1C3	NM_003739	21	83	GTCTACCAGAAGCCCTGTGTGTGGATGGTGACGCAGAGGACGTCTCTATGCCGGTGACTGGAC	RH;PT	2	3' agagugggucccUGUUUCCUaa 5' (miRNA) :||:|||| 5' gtggatggtgacGCAGAGGAcg 3' (Target)	21-42	110	-14.65
hsa-miR-196b-5p	AKR1C3	NM_003739	114	135	AGCGACTTCAGTCAACTACAGC	RH;MR	2	3' ggGUUGUUGUCCUUUGAUGgau 5' (miRNA) |:|| ||| |||||| 5' agCGACTTCAGTCAACTACagc 3' (Target)	1-22	124	-16.18
hsa-miR-769-5p	AKR1C3	NM_001253908	42	67	TGGATGGTGACGCAGAGGACGTCTCT	RH;PT	2	3' ucGAGUCUUGGGUCUCCAGAGu 5' (miRNA) | |||| :|| ||||| 5' gaCGCAGA----GGACGTCTCt 3' (Target)	9-26	115	-16.88
hsa-miR-224-5p	AKR1C3	NM_001253908	58	81	GGACGTCTCTATGCCGGTGACTGG	RH;MR	2	3' uugccuugGUGAUCACUGAac 5' (miRNA) ::| :|||||| 5' cgtctctaTGCCGGTGACTgg 3' (Target)	4-24	125	-12.84
hsa-miR-324-5p	AKR1C3	NM_001253909	280	317	GTTGTGGTGCCCAATAAAACTGCTGCACATGTGATGCA	RH;MR	2	3' ugUGGUUACGGGAUCCCCUACGc 5' (miRNA) ||:: ||| | | | ||||| 5' aaACTGCTGCAC-ATGTGATGCa 3' (Target)	17-38	127	-10.47
hsa-miR-222-3p	AKR1C3	NM_001253909	456	494	AGTTTGAAGCTGTATTTAGCCAGGAATTACTGTGTAGTG	RH;MR	2	3' uggguCAUCGGUCUACAUCGa 5' (miRNA) | |||:: || |||| 5' agtttGAAGCTGTATTTAGCc 3' (Target)	1-21	124	-8.39
hsa-miR-221-3p	AKR1C3	NM_001253909	460	494	TGAAGCTGTATTTAGCCAGGAATTACTGTGTAGTG	RH;MR	2	3' cuUUGGGUCGU-CUGUUACAUCGa 5' (miRNA) |:|| :| | || :|||||: 5' ttAGCCAGGAATTACTGTGTAGTg 3' (Target)	12-35	124	-14.24
hsa-miR-181b-5p	AKR1C3	NM_001253909	287	328	TGCCCAATAAAACTGCTGCACATGTGATGCACAATGAGTTTC	RH;PT	2	3' uggGUG-GCUGU-CGUUACUUACAa 5' (miRNA) ||: :||:: ||||||:| | 5' gcaCATGTGATGCACAATGAGTTTc 3' (Target)	18-42	110	-12.95
hsa-miR-183-5p	AKR1C3	NM_001253909	267	291	AGAGTTTCATGCAGTTGTGGTGCCC	RH;PT	2	3' ucACUUAAGAUGGUCACGGuau 5' (miRNA) || | | |: ::||||| 5' caTGCAGT-TG-TGGTGCCc-- 3' (Target)	8-25	104	-8.81
hsa-miR-196a-5p	AKR1C3	NM_001253909	509	530	TAAAGTTACAGAAAACTACTCA	PT;MR	2	3' gggUUGUUGUACUUUGAUGGau 5' (miRNA) |:: ||| |||||||: 5' taaAGTTACAGAAAACTACTca 3' (Target)	1-22	127	-10.74
hsa-miR-223-3p	AKR1C3	NM_001253909	337	356	CTCCCCATTTCAAGCTGAAG	PT;MR	2	3' accccaUAAACUGUUUGACUgu 5' (miRNA) |||| |||:|||| 5' ctccccATTT--CAAGCTGAag 3' (Target)	1-20	121	-10.11
hsa-miR-15b-5p	AKR1C3	NM_001253909	278	307	CAGTTGTGGTGCCCAATAAAACTGCTGCAC	RH;MR	2	3' acauuugguacuacACGACGau 5' (miRNA) |||||| 5' gtgcccaataaaacTGCTGCac 3' (Target)	9-30	120	-10.83
hsa-miR-340-5p	AKR1C3	NM_001253909	408	429	GTGGACTTGCAAAGCTTTATTA	PT;MR	2	3' uuagUCAGAGUAACGAAAUAuu 5' (miRNA) | |: || ||||||| 5' gtggACTTGCAAAGCTTTATta 3' (Target)	1-22	134	-7.31
hsa-miR-335-3p	AKR1C3	NM_001253909	526	547	ACTCAGGCTAGTTAATGCAAAA	PT;MR	2	3' ccAGUCCUCGUUAUUACUUUUu 5' (miRNA) ||||| : ||||| ||| 5' acTCAGGCTAGTTAATGCAAAa 3' (Target)	1-22	132	-12.13
hsa-miR-135b-5p	AKR1C3	NM_001253909	446	478	TTCACAATAGAGTTTGAAGCTGTATTTAGCCAG	RH;MR	2	3' agUG-UAUCCUUACUUUUCGGUAu 5' (miRNA) || ||| ||:| :||||::| 5' tcACAATA-GAGTTTGAAGCTGTa 3' (Target)	2-24	126	-16.25
hsa-miR-424-5p	AKR1C3	NM_001253909	207	234	TTTCAAGGCACTGTCTTAGTTGTGGCTT	RH;PT	2	3' aaGUUUUGU-AC----UUAACGACGAc 5' (miRNA) |||::|| || |:|||: ||| 5' ttCAAGGCACTGTCTTAGTTGTGGCTt 3' (Target)	2-28	110	-14.31
hsa-miR-15a-5p	AKR1C3	NM_001253909	415	440	TGCAAAGCTTTATTATTCTGCTGCCT	RH;MR	2	3' guGUUU---GGUAAU-ACACGACGau 5' (miRNA) |||| ::|||| | |||||| 5' tgCAAAGCTTTATTATTCTGCTGCct 3' (Target)	1-26	138	-14.08
hsa-let-7i-5p	AKR7A3	NM_012067	49	82	TACTCACATTTTCTTTAATTTAGAACTGCCTCAG	RH;PT;MR	3	3' uugucguguuugaUGAUGGAGu 5' (miRNA) |||:|||| 5' tctttaatttagaACTGCCTCa 3' (Target)	12-33	129	-14.58
hsa-miR-767-5p	AKR7A3	NM_012067	139	165	AATGAAGAATAAAACTCCCAGGGTGCT	RH;PT;MR	3	3' guacgAGUCUGUUGGUACCACGu 5' (miRNA) | | || ||| ||||| 5' aagaaTAAAACTCCCAGGGTGCt 3' (Target)	5-27	126	-13.72
hsa-miR-98-5p	AKR7A3	NM_012067	53	82	CACATTTTCTTTAATTTAGAACTGCCTCAG	RH;PT;MR	3	3' uuguuAUGUUGAA---UGAUGGAGu 5' (miRNA) | :||:|| |||:|||| 5' ttttcTTTAATTTAGAACTGCCTCa 3' (Target)	5-29	136	-16.52
hsa-miR-19b-3p	AKR7A3	NM_012067	78	113	CTCAGTAAATTCTTAGGGATGGAAGTATTTGGACAA	RH;PT;MR	3	3' agUCAAAACGUACCUAAACGUGu 5' (miRNA) || || | | ||||| || 5' ttAGGGATGGAAGTATTTGGACa 3' (Target)	13-35	125	-13.28
hsa-miR-331-3p	AKR7A3	NM_012067	143	165	AAGAATAAAACTCCCAGGGTGCT	RH;PT;MR	3	3' aagauccUAUCCGGGUCCCcg 5' (miRNA) | | ||||||| 5' aagaataAAACTCCCAGGGtg 3' (Target)	1-21	126	-16.82
hsa-let-7a-5p	AKR7A3	NM_012067	57	82	TTTTCTTTAATTTAGAACTGCCTCAG	RH;PT;MR	3	3' uuGAUAUGUUGGA---UGAUGGAGu 5' (miRNA) :| | :||::| |||:|||| 5' ttTTCTTTAATTTAGAACTGCCTCa 3' (Target)	1-25	135	-17.32
hsa-miR-19a-3p	AKR7A3	NM_012067	90	112	TTAGGGATGGAAGTATTTGGACA	PT;MR	2	3' agUCAAAACGUAUCUAAACGUGu 5' (miRNA) || || | : ||||| || 5' ttAGGGATGGAAGTATTTGGACa 3' (Target)	1-23	121	-11.64
hsa-miR-196a-5p	AKR7A3	NM_012067	59	80	TTCTTTAATTTAGAACTGCCTC	PT;MR	2	3' ggguuGUUGUACUUUGAUGGAu 5' (miRNA) :||: | :||||:||| 5' ttcttTAATTTAGAACTGCCTc 3' (Target)	1-22	141	-13.71
hsa-miR-151a-5p	AKR7A3	NM_012067	14	35	CAGGCTGCCCAAGGCTCTTCTG	RH;PT	2	3' ugaUCUGAC---ACUCGAGGAGcu 5' (miRNA) ||:||| :||||:|| 5' --cAGGCTGCCCAAGGCTCTTCtg 3' (Target)	1-22	113	-18.85
hsa-miR-429	AKR7A3	NM_012067	86	107	ATTCTTAGGGATGGAAGTATTT	PT;MR	2	3' ugccaaaauggucugUCAUAAu 5' (miRNA) |||||| 5' attcttagggatggaAGTATTt 3' (Target)	1-22	120	-7.24
hsa-miR-335-3p	AKR7A3	NM_012067	128	147	AGTCACCACCAAATGAAGAA	PT;MR	2	3' ccAGUCCUCGUUAUUACUUUUu 5' (miRNA) ||| | || ||||||:| 5' agTCACCACCA--AATGAAGAa 3' (Target)	1-20	137	-10.91
hsa-miR-200b-3p	AKR7A3	NM_012067	84	107	AAATTCTTAGGGATGGAAGTATTT	PT;MR	2	3' agUAGUAAUGGU--CCGUCAUAAu 5' (miRNA) ||: ||| : || |||||| 5' aaATTCTTAGGGATGGAAGTATTt 3' (Target)	1-24	123	-10.00
hsa-miR-324-5p	AKR7A3	NM_012067	74	100	CTGCCTCAGTAAATTCTTAGGGATGGA	RH;MR	2	3' ugUGGUUACGGGAUCCCCUACgc 5' (miRNA) | :|| :|:|| |||||| 5' tcAGTAAATTCTTA-GGGATGga 3' (Target)	6-27	135	-19.16
hsa-miR-196b-5p	AKR7A3	NM_012067	59	80	TTCTTTAATTTAGAACTGCCTC	PT;MR	2	3' ggguuGUUGUCCUUUGAUGGAu 5' (miRNA) :||: :||||:||| 5' ttcttTAATTTAGAACTGCCTc 3' (Target)	1-22	133	-13.71
hsa-miR-320a	AKR7A3	NM_012067	1	46	GCCCATCGTTTCTCAGGCTGCCCAAGGCTCTTCTGTAACATCTTTT	RH;MR	2	3' agCGGGAGAGUUGGGUCGAAAa 5' (miRNA) ||:||: :: || |||| 5' agGCTCTTCTGTAACATCTTTt 3' (Target)	25-46	120	-12.66
hsa-miR-181b-5p	AKR7A3	NM_012067	73	104	ACTGCCTCAGTAAATTCTTAGGGATGGAAGTA	RH;PT	2	3' ugggUGGCUGUCGUUACUUACAa 5' (miRNA) |:: :|| :|||:| || 5' gtaaATTCTTAGGGATGGAAGTa 3' (Target)	10-32	107	-9.61
hsa-miR-517-5p	AKR7A3	NM_012067	52	74	TCACATTTTCTTTAATTTAGAAC	PT;MR	2	3' ucUGU-CACGAAGGUAGAUCUcc 5' (miRNA) ||| | |||: ||:|||| 5' tcACATTTTCTTTAATTTAGAac 3' (Target)	1-23	127	-7.91
hsa-miR-185-5p	ALDH3A1	NM_000691	42	72	CGGAGTGCGGACCACCCTCACTGGCTCTCCT	RH;PT;MR	3	3' aguccuugacggaaaGAGAGGu 5' (miRNA) |||||| 5' gaccaccctcactggCTCTCCt 3' (Target)	10-31	120	-15.21
hsa-miR-98-5p	ALDH3A1	NM_001135168	209	233	AGACGAATACAATTTTCTAACTCAG	RH;MR	2	3' uugUUAUGUUGAAUGAUGGAGu 5' (miRNA) |||||||:|| ||| ||| 5' acgAATACAATTTTCTAACTCa 3' (Target)	3-24	151	-18.02
hsa-let-7a-5p	ALDH3A1	NM_001135168	209	233	AGACGAATACAATTTTCTAACTCAG	RH;MR	2	3' uugaUAUGUUGGAUGAUGGAGu 5' (miRNA) ||||||::| ||| ||| 5' acgaATACAATTTTCTAACTCa 3' (Target)	3-24	142	-16.77
hsa-miR-769-5p	ALDH3A1	NM_001135168	148	186	ACTCCCACATGGGCCCAGGCCTCACCATTCCAAGTCTCC	RH;MR	2	3' ucGAGUCUUGGGUCUCCAGAGu 5' (miRNA) |||| |::| | ||||| 5' gcCTCACCATTC-CAAGTCTCc 3' (Target)	19-39	122	-14.86
hsa-miR-147b	ALDH3A1	NM_001135168	120	144	TGCTGACCTGCTGACCTGTGCACAC	RH;PT	2	3' aucgucuucguaaagGCGUGUg 5' (miRNA) :||||| 5' tgacctgctgacctgTGCACAc 3' (Target)	4-25	104	-11.72
hsa-let-7i-5p	ALDH3A1	NM_001135167	44	69	GAGTGCGGACCACCCTCACTGGCTCT	RH;PT	2	3' uuGUCGUGUUUGA-UGAUGGAGu 5' (miRNA) |:| || || |||: ||| 5' tgCGGACCACCCTCACTGGCTCt 3' (Target)	4-26	107	-13.71
hsa-miR-199a-5p	ALDH3A1	NM_001135167	44	66	GAGTGCGGACCACCCTCACTGGC	PT;MR	2	3' cuuguccaucagacuuGUGACCc 5' (miRNA) |||||| 5' gagtgcggaccaccctCACTGGc 3' (Target)	1-23	120	-12.91
hsa-miR-331-3p	ALDH3A1	NM_001135167	149	169	CTCCCACATGGGCCCAGGCCT	RH;MR	2	3' aagauccUAUCCGGGUCCccg 5' (miRNA) ||:|||||||| 5' ctcccacATGGGCCCAGGcct 3' (Target)	1-21	126	-20.69
hsa-miR-141-5p	ALDH3A1	NM_001135167	55	86	ACCCTCACTGGCTCTCCTGGCCCTGGGAGAAT	RH;PT	2	3' agguugugacauGACCUUCUac 5' (miRNA) ||||:||| 5' gctctcctggccCTGGGAGAat 3' (Target)	11-32	114	-17.70
hsa-miR-503-5p	ALDH3A1	NM_000691	91	125	CCTGCAGCCCCAGCCCAGCCCCACTCCTCTGCTGA	RH;PT	2	3' gacgucuugacaaGGGCGACGAu 5' (miRNA) :|| ||||| 5' agcccagccccacTCCTCTGCTg 3' (Target)	12-34	114	-16.15
hsa-miR-421	ALDH3A1	NM_000691	102	126	AGCCCAGCCCCACTCCTCTGCTGAC	RH;PT	2	3' cgCGGGUUAAUUACAGACAACUa 5' (miRNA) |||| | | |||| ||| 5' caGCCCCACT--CCTCTGCTGAc 3' (Target)	5-25	118	-12.97
hsa-miR-187-3p	ALDH3A1	NM_000691	194	214	TCTAGACCAATAAAGAGACGA	PT;MR	2	3' ggccgacGUUGUGUUCUGUGCu 5' (miRNA) |||:| |||| ||| 5' tctagacCAATA-AAGAGACGa 3' (Target)	1-21	125	-15.50
hsa-miR-17-3p	ALDH3A1	NM_000691	77	98	CTGGGAGAATCGCTCCTGCAGC	PT;MR	2	3' gauguucacggaaguGACGUCa 5' (miRNA) |||||| 5' ctgggagaatcgctcCTGCAGc 3' (Target)	1-22	120	-18.28
hsa-miR-15b-5p	ALDOB	NM_000035	422	441	TATAAACCTTCAGCTGCTAT	RH;PT;MR	3	3' acAUUUGGUACUACACGACGAu 5' (miRNA) |||||| | | |||||| 5' taTAAACC-T--TCAGCTGCTa 3' (Target)	1-19	123	-15.83
hsa-miR-93-5p	ALDOB	NM_000035	973	995	TAACCTATAGTTACAGCACTTAA	RH;PT;MR	3	3' gaUGGACGUGCUUGUCGUGAAac 5' (miRNA) |||| :| ||||||||| 5' taACCTATAGTTACAGCACTTaa 3' (Target)	1-23	149	-18.93
hsa-miR-221-3p	ALDOB	NM_000035	759	781	CGAAGCCAGCTAAAAATGTAGAA	RH;PT;MR	3	3' cuUUGGGUCGUCUGUUACAUCga 5' (miRNA) || ||||| | ||||||| 5' cgAAGCCAGCTAAAAATGTAGaa 3' (Target)	1-23	153	-20.26
hsa-miR-320a	ALDOB	NM_000035	839	867	AGCATTCTTGTTCAAGTGGCCCAGGTTTG	RH;PT;MR	3	3' agCGGGAGAGUUGGGUCGAAAa 5' (miRNA) |::| :::||||| ||| 5' ttGTTCAAGTGGCCCAGGTTTg 3' (Target)	8-29	124	-17.27
hsa-miR-18b-5p	ALDOB	NM_000035	328	356	TTAGCTGAGTGTAGAGAAGTGCATCTTAT	RH;PT;MR	3	3' gaUUGACGUG-AUCU----ACGUGGAAu 5' (miRNA) |:||| :: |||| ||||:||| 5' ttAGCTGAGTGTAGAGAAGTGCATCTTa 3' (Target)	1-28	139	-22.60
hsa-miR-15a-5p	ALDOB	NM_000035	419	441	TTCTATAAACCTTCAGCTGCTAT	RH;PT;MR	3	3' guguuugguaauacaCGACGAu 5' (miRNA) |||||| 5' ttctataaaccttcaGCTGCTa 3' (Target)	1-22	120	-17.90
hsa-miR-17-3p	ALDOB	NM_000035	182	213	CCAAGGACCTGATCAAATTTCACACAGCAGTT	RH;PT;MR	3	3' gauGUUCACGGAAGUGACGUCa 5' (miRNA) ||| | :| ||| |||| 5' gatCAAATTTC-ACACAGCAGt 3' (Target)	11-31	121	-13.43
hsa-miR-503-5p	ALDOB	NM_000035	418	469	ATTCTATAAACCTTCAGCTGCTATCGGGTTTCACTTTTCTGCTCTTGCTGTC	RH;PT;MR	3	3' gacgucuugacaagggCGACGAu 5' (miRNA) |||||| 5' attctataaaccttcaGCTGCTa 3' (Target)	1-23	120	-14.42
hsa-miR-196b-5p	ALDOB	NM_000035	1106	1134	AAGCAAAGAGAGTCAGGAATACTACTTAA	RH;PT;MR	3	3' gggUUGUUGUCCUU-UGAUGGAu 5' (miRNA) |: : |||||| |||||:| 5' aagAGAGTCAGGAATACTACTTa 3' (Target)	6-28	146	-18.83
hsa-miR-135b-5p	ALDOB	NM_000035	717	768	TTCAAGTTTGAGGGTATTTGAAAATTAAAGCCATTCACAATACGAAGCCAGC	RH;PT;MR	3	3' agUGUAUCCUUACUUUUCGGUAu 5' (miRNA) |: |: ||| |||||||| 5' gtATTTGAAAAT-TAAAGCCATt 3' (Target)	14-35	151	-13.51
hsa-miR-185-5p	ALDOB	NM_000035	440	472	ATCGGGTTTCACTTTTCTGCTCTTGCTGTCCAA	RH;PT	2	3' agucCUUGACGGAAAGAGAGGu 5' (miRNA) |:::| | ||:||| | 5' -atcGGGTTTCACTTTTCTGCt 3' (Target)	1-21	106	-14.73
hsa-miR-181a-3p	ALDOB	NM_000035	1212	1234	TCTAAAATTAAAATATTGATGGT	PT;MR	2	3' ccAUGUUAG-UUGCCAGCUACCa 5' (miRNA) || |||: || |:||||| 5' tcTAAAATTAAAATATTGATGGt 3' (Target)	1-23	139	-13.48
hsa-miR-25-3p	ALDOB	NM_000035	381	402	TGGGAAGGAGATAGCTGCAACC	RH;MR	2	3' agUCUGGCUCUGUUCACGUUac 5' (miRNA) :|| ||||:|: ||||| 5' tgGGAAGGAGATAGCTGCAAcc 3' (Target)	1-22	120	-16.22
hsa-miR-429	ALDOB	NM_000035	927	954	ATAATATTCACATAATGATACTGTATTG	PT;MR	2	3' ugccaaAAUGGUCUGUCAUAAu 5' (miRNA) | |: | || ||||| 5' ttcacaTAATGATACTGTATTg 3' (Target)	7-28	120	-7.95
hsa-miR-200b-3p	ALDOB	NM_000035	1221	1241	AAAATATTGATGGTAGTATGC	PT;MR	2	3' agUAGUAAUGGUCCGUCAUAau 5' (miRNA) | :|||: : ||:||||| 5' aaAATATTGAT-GGTAGTATgc 3' (Target)	1-21	122	-13.46
hsa-miR-196a-5p	ALDOB	NM_000035	1111	1133	AAGAGAGTCAGGAATACTACTTA	PT;MR	2	3' gggUUGUUGUACUU-UGAUGGAu 5' (miRNA) |: : || ||| |||||:| 5' aagAGAGTCAGGAATACTACTTa 3' (Target)	1-23	138	-12.69
hsa-miR-151a-3p	ALDOB	NM_000035	467	485	GTCCAAAGACTCAGTGTAT	PT;MR	2	3' ggaGUUCCUCGAAGUCAGAUc 5' (miRNA) ||| || | ||||| || 5' gtcCAAAGA-C-TCAGTGTAt 3' (Target)	1-19	122	-9.63
hsa-miR-107	ALDOB	NM_000035	15	36	CAGCCTAGCTCCAGTGCTTCTA	RH;PT	2	3' acuaUCGGGAC-AUGUUACGACGa 5' (miRNA) ||||: | | ||:|||| | 5' ---cAGCCTAGCTCCAGTGCTTCt 3' (Target)	1-21	118	-16.55
hsa-miR-582-3p	ALDOB	NM_000035	140	161	GGGGGAAAAAATAAATCAGTTA	PT;MR	2	3' ccaagucaacaAGUUGGUCAAu 5' (miRNA) | ||:||||| 5' gggggaaaaaaTAAATCAGTTa 3' (Target)	1-22	131	-12.26
hsa-miR-421	ALDOB	NM_000035	856	872	GGCCCAGGTTTGGTGAA	RH;PT	2	3' cgcggguuaauUACAGACAACUa 5' (miRNA) | ||:|| ||| 5' ------ggcccAGGTTTGGTGAa 3' (Target)	1-17	104	-15.56
hsa-miR-324-5p	ALDOB	NM_000035	615	642	AAATCAGAAACCCTAGACTTGGGATCCT	RH;MR	2	3' ugUGGU-UACGGGAUC----CCCUACGc 5' (miRNA) |:|| | |||||| ||||| | 5' aaATCAGAAACCCTAGACTTGGGATCCt 3' (Target)	1-28	123	-19.88
hsa-let-7a-5p	ALDOB	NM_000035	864	886	TTTGGTGAAACAGGACTACCTTG	PT;MR	2	3' uugaUAUGUUG-GAUGAUGGAGu 5' (miRNA) :|: ||| |||||||: 5' tttgGTGAAACAGGACTACCTTg 3' (Target)	1-23	133	-13.98
hsa-miR-452-5p	ALDOB	NM_000035	1136	1157	ACTGATGGGTTAAGAAATAGTG	PT;MR	2	3' agucaaaggagacgUUUGUCAa 5' (miRNA) |||:||| 5' actgatgggttaagAAATAGTg 3' (Target)	1-22	124	-7.74
hsa-miR-147b	ALDOB	NM_000035	200	226	TTCACACAGCAGTTTCCTTGCAACACT	RH;PT	2	3' aucGUCU-UCGU-AAAGGCGUGUg 5' (miRNA) || | |||| ||||| ::|| 5' -ttCACACAGCAGTTTCCTTGCAa 3' (Target)	1-23	105	-13.06
hsa-miR-425-5p	ALDOB	NM_000035	870	891	GAAACAGGACTACCTTGTCATC	PT;MR	2	3' agUUGCCCUCACUAGCACAGUAa 5' (miRNA) ||| ||| | | | |||||| 5' gaAACAGGACT-ACCTTGTCATc 3' (Target)	1-22	135	-10.14
hsa-miR-769-5p	ALDOB	NM_000035	519	539	GTTTCAACAGTAAAGGTCTTC	PT;MR	2	3' ucGAGUCUUGGGUCUCCAGAGu 5' (miRNA) :||| | :| ||||||: 5' gtTTCA-ACAGTAAAGGTCTTc 3' (Target)	1-21	130	-13.10
hsa-miR-19a-3p	ALDOB	NM_000035	81	103	TTCGACACAATTAGATTTGAACT	PT;MR	2	3' agucaaaacguAUCUAAACGUGu 5' (miRNA) |||||||| || 5' ttcgacacaatTAGATTTGAACt 3' (Target)	1-23	128	-9.43
hsa-miR-151a-5p	ALDOB	NM_000035	626	645	CCTAGACTTGGGATCCTCTA	RH;MR	2	3' ugAUCUGACACUCGAGGAGcu 5' (miRNA) |||||| ||:| ||||| 5' ccTAGACT-TGGGATCCTCta 3' (Target)	1-20	125	-22.01
hsa-miR-17-5p	ALDOB	NM_000035	973	995	TAACCTATAGTTACAGCACTTAA	PT;MR	2	3' gaUGGACGUGACAU-UCGUGAAac 5' (miRNA) |||| :| | || ||||||| 5' taACCTATAGT-TACAGCACTTaa 3' (Target)	1-23	142	-13.79
hsa-miR-199a-5p	ALDOB	NM_000035	361	376	CAGTCTTAGCAGTGGT	RH;PT	2	3' cuuguccaUCAGACUUGUGACCc 5' (miRNA) ||||| |:|| ||| 5' -------cAGTCTTAGCAGTGGt 3' (Target)	1-16	119	-14.87
hsa-miR-200c-5p	ALDOB	NM_000035	1130	1152	CTTAAAACTGATGGGTTAAGAAA	RH;MR	2	3' gguUUGUGACGACCC-AUUCUgc 5' (miRNA) || |||| |||| ||||| 5' cttAAAACTGATGGGTTAAGAaa 3' (Target)	1-23	123	-17.83
hsa-miR-141-5p	ALDOB	NM_000035	1086	1107	GGGGGAGGAGAAGTGGAAGAAA	PT;MR	2	3' agguugugaCAUGACCUUCUac 5' (miRNA) | | ||||||| 5' gggggaggaGAAGTGGAAGAaa 3' (Target)	1-22	129	-9.35
hsa-miR-222-3p	ALDOB	NM_000035	321	343	CACCTCATTAGCTGAGTGTAGAG	RH;MR	2	3' ugGGUCAUCGGUCUACAUCga 5' (miRNA) :|| ||||:: :||||| 5' ccTCATTAGCTGAGTGTAGag 3' (Target)	3-23	131	-19.34
hsa-miR-20b-5p	ALDOB	NM_000035	973	995	TAACCTATAGTTACAGCACTTAA	PT;MR	2	3' gaUGGACGUGAUACUCGUGAAac 5' (miRNA) |||| :| | ||||||| 5' taACCTATAGTTACAGCACTTaa 3' (Target)	1-23	141	-14.49
hsa-miR-106b-5p	ALDOB	NM_000035	975	995	ACCTATAGTTACAGCACTTAA	PT;MR	2	3' uaGACGUGACAGUCGUGAAau 5' (miRNA) || :| | |||||||| 5' acCTATAGTTACAGCACTTaa 3' (Target)	1-21	139	-12.05
hsa-miR-181a-5p	ALDOB	NM_000035	1172	1194	AAGTAATAAAAGAAATGGATGTA	PT;MR	2	3' ugaGUGGCUGUCGCAACUUACAa 5' (miRNA) :| : | || ||:|||| 5' aagTAATAAAAGAAATGGATGTa 3' (Target)	1-23	128	-8.10
hsa-miR-22-3p	ALDOB	NM_000035	359	382	AACAGTCTTAGCAGTGGTAGGTTG	RH;PT	2	3' ugUCAAGAAGU-UGACCGUCGAa 5' (miRNA) || |||| : | |||:|| | 5' acAG-TCTTAGCAGTGGTAGGTt 3' (Target)	2-23	109	-18.02
hsa-miR-323a-3p	ALDOB	NM_000035	804	824	TATAATAAGAGAATTAATGTG	PT;MR	2	3' ucuccagcuggcacAUUACAc 5' (miRNA) |||||| 5' tataataagagaatTAATGTg 3' (Target)	1-21	120	-10.27
hsa-miR-424-5p	ALDOB	NM_000035	419	440	TTCTATAAACCTTCAGCTGCTA	PT;MR	2	3' aaguuuuguacuuaaCGACGAc 5' (miRNA) |||||| 5' ttctataaaccttcaGCTGCTa 3' (Target)	1-22	120	-9.84
hsa-miR-335-3p	ALDOB	NM_000035	720	747	AAGTTTGAGGGTATTTGAAAATTAAAGC	PT;MR	2	3' ccaguccucguuauuACUUUUu 5' (miRNA) |||||| 5' aagtttgagggtattTGAAAAt 3' (Target)	1-22	120	-9.62
hsa-let-7i-5p	ALDOB	NM_000035	1113	1134	GAGAGTCAGGAATACTACTTAA	PT;MR	2	3' uugUC-GUGUUUGAUGAUGGAgu 5' (miRNA) || || :|| ||||||:| 5' gagAGTCAGGAA-TACTACTTaa 3' (Target)	1-22	124	-13.32
hsa-miR-224-5p	ALDOB	NM_000035	939	959	TAATGATACTGTATTGACTTT	PT;MR	2	3' uugcCU-UGGUGAUCACUGAAc 5' (miRNA) || ||:: || |||||| 5' taatGATACTG-TATTGACTTt 3' (Target)	1-21	122	-11.31
hsa-miR-18a-5p	ALDOB	NM_000035	887	910	TCATCTGCACGTCCAGGCATATTT	RH;MR	2	3' gaUAGACGUG-AUCUACGUGGAAu 5' (miRNA) |||||||| | | |||: || 5' tcATCTGCACGTCCAGGCATATTt 3' (Target)	1-24	124	-16.67
hsa-miR-223-3p	ALDOB	NM_000035	1123	1142	AATACTACTTAAAACTGATG	PT;MR	2	3' accccAUAAACUGUUUGACUGu 5' (miRNA) || || | |||||||: 5' aatacTACTT-A-AAACTGATg 3' (Target)	1-20	133	-7.57
hsa-miR-126-5p	ALDOB	NM_000035	1162	1182	AATTCTATTTAAGTAATAAAA	PT;MR	2	3' gcgcaugguuUUCAUUAUUac 5' (miRNA) ||||||||| 5' aattctatttAAGTAATAAaa 3' (Target)	1-21	135	-8.14
hsa-miR-181b-5p	ALDOB	NM_000035	1172	1194	AAGTAATAAAAGAAATGGATGTA	PT;MR	2	3' uggGUGGCUGUCGUUACUUACAa 5' (miRNA) :| : | || ||||:|||| 5' aagTAATAAAAGAAATGGATGTa 3' (Target)	1-23	144	-10.47
hsa-miR-20a-5p	ALDOB	NM_000035	973	995	TAACCTATAGTTACAGCACTTAA	PT;MR	2	3' gaUGGACGUGAUAU-UCGUGAAau 5' (miRNA) |||| :| | || ||||||| 5' taACCTATAGT-TACAGCACTTaa 3' (Target)	1-23	142	-14.49
hsa-miR-29b-1-5p	ALDOB	NM_000035	982	1005	GTTACAGCACTTAAGACAACCAGA	PT;MR	2	3' agAUUUGGUGGUAUACU-UUGGUCg 5' (miRNA) || | |||: || || |||||| 5' gtTACAGCACT-TAAGACAACCAGa 3' (Target)	1-24	132	-14.67
hsa-miR-24-2-5p	ALDOB	NM_000035	359	381	AACAGTCTTAGCAGTGGTAGGTT	RH;MR	2	3' gacaCAAAGUCG-AGUCAUCCGu 5' (miRNA) || |:||| ::|||||: 5' aacaGTCTTAGCAGTGGTAGGTt 3' (Target)	1-23	125	-15.11
hsa-miR-182-5p	ALDOB	NM_000035	866	891	TGGTGAAACAGGACTACCTTGTCATC	RH;MR	2	3' ucacacUCAAGAUGGUAACGGUuu 5' (miRNA) || ||||| |||:|| 5' tgaaacAGGACTACC-TTGTCAtc 3' (Target)	4-26	124	-15.40
hsa-miR-187-3p	ALDOB	NM_000035	975	1006	ACCTATAGTTACAGCACTTAAGACAACCAGAG	RH;MR	2	3' ggcCGACGUUGUG--UUCUGUgcu 5' (miRNA) |:| ||:||| |||||| 5' ataGTTACAGCACTTAAGACAacc 3' (Target)	5-28	126	-15.75
hsa-miR-98-5p	ALDOB	NM_000035	864	886	TTTGGTGAAACAGGACTACCTTG	PT;MR	2	3' uuGUUAUGUUG-AAUGAUGGAGu 5' (miRNA) :::|: ||| |||||||: 5' ttTGGTGAAACAGGACTACCTTg 3' (Target)	1-23	135	-14.82
hsa-miR-204-5p	AMIGO2	NM_181847	1547	1606	AAATGACTCCTTTTTAAGGGATGGGCATAAAAAAGTGATCAAAACATTGCAAAGGAGAAT	RH;PT;MR	3	3' ucCGUAUCC-UACUGUUUCCCUu 5' (miRNA) | ||:|| || | |||| || 5' agGGATGGGCATAAAAAAGTGAt 3' (Target)	17-39	131	-13.78
hsa-miR-203a	AMIGO2	NM_001143668	391	413	AAACACTAGTGTCCAATTTCATT	RH;PT;MR	3	3' gaucaccaggauuugUAAAGUg 5' (miRNA) |||||| 5' aaacactagtgtccaATTTCAt 3' (Target)	1-22	120	-18.18
hsa-miR-642a-5p	AMIGO2	NM_181847	1481	1510	CAGTGGCAGGGAAAGAAGGAGAGCTGGGGT	RH;PT	2	3' guucuguguaaaccUCUCCCUg 5' (miRNA) ||| ||| 5' -cagtggcagggaaAGAAGGAg 3' (Target)	1-21	108	-11.08
hsa-miR-26a-5p	AMIGO2	NM_181847	862	898	TATGTAATCTGTGACTTGATATTTTGTTTTATTTGGC	PT;MR	2	3' ucggAUAGGACCUAAUGAACUu 5' (miRNA) |||::|| |||:|||: 5' ttgaTATTTTGTTTTATTTGGc 3' (Target)	16-37	134	-12.48
hsa-miR-145-5p	AMIGO2	NM_181847	1487	1538	CAGGGAAAGAAGGAGAGCTGGGGTTTAGCATTCTCCCTGGTGAAGATTGGAG	RH;MR	2	3' ucccuAAGGACC-CUUUUGACCUg 5' (miRNA) | ||||| |||:|:|||| 5' cattcTCCCTGGTGAAGATTGGAg 3' (Target)	29-52	141	-23.99
hsa-miR-1	AMIGO2	NM_001143668	610	631	TCTTTTCATTTTGTACATTCTT	PT;MR	2	3' uauguaugAAGAAAUGUAAGGu 5' (miRNA) ||:| |||||||: 5' tcttttcaTTTTGTACATTCTt 3' (Target)	1-22	142	-10.12
hsa-miR-30a-5p	AMIGO2	NM_001143668	586	607	AAGGAAAGTACATTTGTTTGCC	PT;MR	2	3' gaaggucagcuccuACAAAUGu 5' (miRNA) |||||:| 5' aaggaaagtacattTGTTTGCc 3' (Target)	1-22	124	-7.75
hsa-miR-342-3p	AMIGO2	NM_001143668	41	63	CATATTTAACTTTGTGTGTGGTC	PT;MR	2	3' ugcccacgcuAAAGACACACUcu 5' (miRNA) ||| ||||||: 5' catatttaacTTTGTGTGTGGtc 3' (Target)	1-23	121	-11.54
hsa-miR-642a-5p	ANAPC1	NM_022662	1019	1040	GTATGTCTATAAAAGGAGGGAT	PT;MR	2	3' guucuguguaaaccUCUCCCUg 5' (miRNA) :|||||| 5' gtatgtctataaaaGGAGGGAt 3' (Target)	1-22	124	-12.07
hsa-miR-30a-5p	ANAPC1	NM_022662	1590	1611	TCTTCACTCTCCGTTGTTTACG	PT;MR	2	3' gaAGGUCAGCUCCUACAAAUGu 5' (miRNA) |:|| || | ||||||| 5' tcTTCACTCTCCGTTGTTTACg 3' (Target)	1-22	156	-14.49
hsa-miR-203a	ANAPC1	NM_022662	835	856	ATTGCAAGAAAATACATTTCCG	PT;MR	2	3' gaucaccaggaUUUGUAAAGug 5' (miRNA) | ||||||| 5' attgcaagaaaATACATTTCcg 3' (Target)	1-22	127	-7.51
hsa-miR-145-5p	ANAPC1	NM_022662	1618	1646	TGCTTTTCCTGAATAAAGAATGACTGGAG	PT;MR	2	3' ucccuAAGGAC-----CCUU-UUGACCUg 5' (miRNA) |||||| ||| :|||||| 5' tgcttTTCCTGAATAAAGAATGACTGGAg 3' (Target)	1-29	132	-16.89
hsa-miR-1	ANAPC1	NM_022662	834	855	AATTGCAAGAAAATACATTTCC	PT;MR	2	3' uauguaugaagaaAUGUAAGGu 5' (miRNA) ||||||:| 5' aattgcaagaaaaTACATTTCc 3' (Target)	1-22	129	-7.87
hsa-miR-342-3p	ANAPC1	NM_022662	583	605	GAGGCCCTAATCCCTGTGTGACT	PT;MR	2	3' ugcccacgcUAAAGACACACUcu 5' (miRNA) || |||||||| 5' gaggccctaATCCCTGTGTGAct 3' (Target)	1-23	134	-12.51
hsa-miR-204-5p	ANAPC1	NM_022662	1435	1468	CAGAGGCACGATGGGGCTGACTGAGAGGCTGAAA	RH;PT	2	3' uccgUAUCCU-ACUG--UUUCCcuu 5' (miRNA) ||:||: |||| |:||| 5' cacgATGGGGCTGACTGAGAGGctg 3' (Target)	7-31	104	-16.22
hsa-miR-642a-5p	ANGPT2	NM_001118887	2350	2373	ACAAACAGTTTTGCTGAGAGGAGC	PT;MR	2	3' guUCUGUGUAAAC--CUCUCCcug 5' (miRNA) | ||| |||| |||||| 5' acAAACAGTTTTGCTGAGAGGagc 3' (Target)	1-24	123	-16.49
hsa-miR-30a-5p	ANGPT2	NM_001118887	3090	3114	ACTTAAGTCCACCCTTATGTTTATA	PT;MR	2	3' gaAGGUCAGCU---CCUACAAAUGu 5' (miRNA) |: |||| | |||||||: 5' acTTAAGTCCACCCTTATGTTTATa 3' (Target)	1-25	131	-13.80
hsa-miR-26a-5p	ANGPT2	NM_001118887	3107	3127	TGTTTATAATAATTTCTTGAG	PT;MR	2	3' ucGGAUAGGACCUAAUGAACUu 5' (miRNA) ::||| | ||| ||||| 5' tgTTTATAAT-AATTTCTTGAg 3' (Target)	1-21	122	-10.45
hsa-miR-1	ANGPT2	NM_001118888	3266	3288	AAGCAGATTTATTATACATTTAT	PT;MR	2	3' uaUGUAUGAAGAA-AUGUAAGgu 5' (miRNA) :|| |:|| || ||||||: 5' aaGCAGATTTATTATACATTTat 3' (Target)	1-23	131	-7.47
hsa-miR-204-5p	ANGPT2	NM_001118888	496	518	CAGGGATATTCTGAGAAGGGGTT	RH;MR	2	3' ucCGUAUCCUACUGUUUCCCuu 5' (miRNA) | ||| ||| ||:||| 5' agGGATATTCTGAGAAGGGGtt 3' (Target)	2-23	124	-18.13
hsa-miR-203a	ANGPT2	NM_001147	3185	3203	AAGTGGTGAGACAGTTCGA	RH;PT	2	3' gaUCACCAGGAUUUGUAAAGUg 5' (miRNA) |||||| |:||| |||: 5' -aAGTGGT--GAGACAGTTCGa 3' (Target)	1-19	117	-17.04
hsa-miR-375	ANGPT2	NM_001147	3167	3208	CTTACGGGAGCTGCAGGGAAGTGGTGAGACAGTTCGAACGGC	RH;MR	2	3' agugCGCUC-GGCUUGCUUGUUu 5' (miRNA) |:||| | | |||||:: 5' agtgGTGAGACAGTTCGAACGGc 3' (Target)	20-42	121	-18.40
hsa-miR-145-5p	ANGPT2	NM_001147	3115	3142	ATAATTTCTTGAGAACAGCAAACTGCAT	PT;MR	2	3' ucccuAAGGACCCU-----UUUGACCUg 5' (miRNA) |||:|| || |||||| | 5' ataatTTCTTGAGAACAGCAAACTGCAt 3' (Target)	1-28	121	-9.86
hsa-miR-501-5p	ANGPTL3	NM_014495	1130	1152	TTAAACCCATTTGTTAAAGGATA	RH;PT;MR	3	3' agagUGGGU-CCCUGUUUCCUAa 5' (miRNA) ||||| | :||||||| 5' ttaaACCCATTTGTTAAAGGATa 3' (Target)	1-23	153	-16.55
hsa-miR-224-5p	ANGPTL3	NM_014495	634	666	AAATGGAGATGACTACTAAGTCACATTGACTTT	RH;PT;MR	3	3' uugccUUGGUGAUCACUGAAc 5' (miRNA) |::||| | |||||| 5' tactaAGTCAC-ATTGACTTt 3' (Target)	14-33	126	-11.38
hsa-miR-182-5p	ANGPTL3	NM_014495	1168	1189	ATGGTGACCTACCTTTGTCAAT	RH;PT;MR	3	3' ucaCACUCAAGAUGGUAACGGUUu 5' (miRNA) |||| ||||| |||:||| 5' atgGTGA--CCTACCTTTGTCAAt 3' (Target)	1-22	150	-19.70
hsa-miR-196a-5p	ANGPTL3	NM_014495	1157	1182	GCCCAAGTTATATGGTGACCTACCTT	RH;PT;MR	3	3' gggUUGUUGUAC--UUUGAUGGAu 5' (miRNA) |:: |:||| :| |||||| 5' ccaAGTTATATGGTGACCTACCTt 3' (Target)	3-26	126	-17.79
hsa-miR-196b-5p	ANGPTL3	NM_014495	1157	1182	GCCCAAGTTATATGGTGACCTACCTT	RH;PT;MR	3	3' ggguuguUGUCCUUUGAUGGAu 5' (miRNA) |::| :| |||||| 5' aagttatATGGTGACCTACCTt 3' (Target)	5-26	123	-11.26
hsa-miR-409-5p	ANGPTL3	NM_014495	1154	1178	AGTGCCCAAGTTATATGGTGACCTA	RH;PT;MR	3	3' uacGUUUCAACGAGCCCAUUGGa 5' (miRNA) | ||||| | |||:||| 5' tgcCCAAGTT-ATATGGTGACCt 3' (Target)	3-24	138	-16.56
hsa-miR-107	ANGPTL3	NM_014495	818	842	TTATATTTCCCCTAAATATGCTGTG	RH;PT;MR	3	3' acUAU-CGGGACAUGU-UACGACGa 5' (miRNA) ||| :|| || | ||||||: 5' ttATATTTCCCCTAAATATGCTGTg 3' (Target)	1-25	135	-14.60
hsa-miR-151a-5p	ANGPTL3	NM_014495	1392	1418	GGCCAGAATACCAAAATGGCTCCTCTC	RH;PT;MR	3	3' ugaucugacacUCGAGGAGcu 5' (miRNA) :||||||| 5' aataccaaaatGGCTCCTCtc 3' (Target)	7-27	126	-12.78
hsa-miR-424-5p	ANGPTL3	NM_014495	1461	1483	ATTTAATATATGAGTTGCTTCCT	RH;MR	2	3' aaGUUUUGUACUUAACGACGac 5' (miRNA) :|| |:||||:||||| | 5' ttTAATATATGAGTTGCTTCct 3' (Target)	2-23	128	-18.33
hsa-miR-25-3p	ANGPTL3	NM_014495	473	495	GTCAGCACAGAGTATGTGTAAAA	RH;MR	2	3' agUC-UGGCUCUGUUCACGUUac 5' (miRNA) || || ||| :| |||:|| 5' tcAGCACAGAG-TATGTGTAAaa 3' (Target)	2-23	121	-14.09
hsa-miR-126-5p	ANGPTL3	NM_014495	1307	1325	AAAGTACAAAATAATAAAG	PT;MR	2	3' gcgCAUGGUUUUCAUUAUUac 5' (miRNA) ||| ||||| |||||| 5' aaaGTA-CAAAA-TAATAAag 3' (Target)	1-19	142	-7.76
hsa-miR-429	ANGPTL3	NM_014495	1052	1084	AATTTTTTACCACAGTATCACTTGTCAGAATTT	PT;MR	2	3' ugccAAAAUGGUCUGUCAUAau 5' (miRNA) ||||||| ||||||| 5' aattTTTTACC--ACAGTATca 3' (Target)	1-20	147	-13.41
hsa-miR-20a-5p	ANGPTL3	NM_014495	1175	1208	CCTACCTTTGTCAATACTTAGCATTATGTATTTC	RH;PT	2	3' gaUGGA-CGUGAUAUUCGUGAAau 5' (miRNA) ||:| |||:||| |:|:|| 5' atACTTAGCATTAT--GTATTTc- 3' (Target)	14-34	113	-14.21
hsa-miR-96-5p	ANGPTL3	NM_014495	1140	1162	TTGTTAAAGGATATAGTGCCCAA	PT;MR	2	3' ucguuUUUACACGAUCACGGUUu 5' (miRNA) ||| | ||||||| | 5' ttgttAAAGGATATAGTGCCCAa 3' (Target)	1-23	126	-12.59
hsa-miR-301a-3p	ANGPTL3	NM_014495	1179	1200	CCTTTGTCAATACTTAGCATTA	RH;MR	2	3' cgAAACUGUUAUGAUAACGUGAc 5' (miRNA) |||| ||||||| | |||:| 5' ccTTTGTCAATACT-TAGCATTa 3' (Target)	1-22	135	-18.39
hsa-let-7a-5p	ANGPTL3	NM_014495	1464	1485	TAATATATGAGTTGCTTCCTCT	RH;MR	2	3' uugAUAUGUUGGAUGAUGGAGu 5' (miRNA) ||||::| :|:|| |||| 5' taaTATATGAGTTGCTTCCTCt 3' (Target)	1-22	139	-15.82
hsa-let-7i-5p	ANGPTL3	NM_014495	1159	1183	CCAAGTTATATGGTGACCTACCTTT	PT;MR	2	3' uugUC-GUGUUUGAU--GAUGGAGu 5' (miRNA) || :|:| : |: ||||||: 5' ccaAGTTATATGGTGACCTACCTTt 3' (Target)	1-25	125	-11.27
hsa-miR-320a	ANGPTL3	NM_014495	1175	1197	CCTACCTTTGTCAATACTTAGCA	RH;PT	2	3' agcgggagaguuGGGUCGAAAa 5' (miRNA) ||:| |||| 5' ------------CCTACCTTTg 3' (Target)	1-10	102	-4.51
hsa-miR-181a-5p	ANGPTL3	NM_014495	421	445	GGTAATTGTACAGTTCTTAAATGTT	PT;MR	2	3' ugAGUGGC-UGUC-GCAACUUACAa 5' (miRNA) | |::| |||| : || ||||| 5' ggTAATTGTACAGTTCTTAAATGTt 3' (Target)	1-25	127	-11.37
hsa-miR-185-5p	ANGPTL3	NM_014495	1401	1422	ACCAAAATGGCTCCTCTCTTCC	PT;MR	2	3' aguccUUGACGGAAAGAGAGGu 5' (miRNA) ||: ||: |||||:| 5' accaaAATGGCTCCTCTCTTCc 3' (Target)	1-22	137	-13.22
hsa-miR-21-5p	ANGPTL3	NM_014495	1345	1366	TTCAGGACCACAGACTAAGCTG	PT;MR	2	3' aguuguagucagacuAUUCGAu 5' (miRNA) |||||| 5' ttcaggaccacagacTAAGCTg 3' (Target)	1-22	120	-10.93
hsa-miR-323a-3p	ANGPTL3	NM_014495	212	232	TGTTTTAAATTTTGTGATGTG	PT;MR	2	3' ucuccagcUGGCACAUUACAc 5' (miRNA) |:: |||:|||| 5' tgttttaaATTTTGTGATGTg 3' (Target)	1-21	133	-12.07
hsa-miR-340-5p	ANGPTL3	NM_014495	1221	1245	ATACATGTCATATATATTTTTATAT	PT;MR	2	3' uuaGU-CAG-A-GUAACGAAAUAUu 5' (miRNA) || ||| | :|| :|||||| 5' ataCATGTCATATATATTTTTATAt 3' (Target)	1-25	132	-7.99
hsa-miR-20b-5p	ANGPTL3	NM_014495	1175	1208	CCTACCTTTGTCAATACTTAGCATTATGTATTTC	RH;PT	2	3' gaUGGA-CGUGAUACUCGUGAAac 5' (miRNA) ||:| |||:||| |:|:|| 5' atACTTAGCATTAT--GTATTTc- 3' (Target)	14-34	113	-15.12
hsa-miR-223-3p	ANGPTL3	NM_014495	1094	1114	TATGATTTTTTAAAACTGCCA	PT;MR	2	3' accCCAUAAACUGUUUGACUGu 5' (miRNA) | | ||| | |||||| | 5' tatGATTTTTTA-AAACTGCCa 3' (Target)	1-21	125	-7.95
hsa-miR-29b-1-5p	ANGPTL3	NM_014495	356	379	ACTTTCCCAGTTTAAAAAACTAGT	PT;MR	2	3' agauuuGGUGGUAUACUUUGGUCg 5' (miRNA) ||| : || ||||:|| 5' actttcCCAGTTTAAAAAACTAGt 3' (Target)	1-24	138	-12.94
hsa-miR-98-5p	ANGPTL3	NM_014495	1162	1183	AGTTATATGGTGACCTACCTTT	PT;MR	2	3' uuguUAUGUUGAAUGAUGGAGu 5' (miRNA) |||:::: ||||||: 5' agttATATGGTGACCTACCTTt 3' (Target)	1-22	134	-12.18
hsa-miR-767-5p	ANGPTL3	NM_014495	1140	1175	TTGTTAAAGGATATAGTGCCCAAGTTATATGGTGAC	RH;MR	2	3' guACGAGUCUGUUGGUACCACgu 5' (miRNA) ||| || :: | :|||||| 5' agTGCCCAAGTTA-TATGGTGac 3' (Target)	15-36	135	-16.25
hsa-miR-517-5p	ANGPTL3	NM_014495	296	317	TTCTAAATAAAAAATTTAGAGA	PT;MR	2	3' ucugucacgaaggUAGAUCUCc 5' (miRNA) ||:||||| 5' ttctaaataaaaaATTTAGAGa 3' (Target)	1-22	129	-9.62
hsa-miR-221-3p	ANGPTL3	NM_014495	576	624	TGAAACCTAATGAAGCAGAATTAAATACTGTATTAAAATAAGTTCGCTG	RH;PT	2	3' cuuugggucgucuGUUACAUCGa 5' (miRNA) :|||| ||| 5' ------tgaaaccTAATGAAGCa 3' (Target)	1-17	114	-11.44
hsa-miR-151a-3p	ANGPTL3	NM_014495	350	370	ATCACAACTTTCCCAGTTTAA	PT;MR	2	3' ggaguuccucgaaGUCAGAUc 5' (miRNA) ||||:|| 5' atcacaactttccCAGTTTAa 3' (Target)	1-21	124	-8.62
hsa-miR-582-3p	ANGPTL3	NM_014495	347	368	AATATCACAACTTTCCCAGTTT	PT;MR	2	3' ccaagucaacaaguuGGUCAAu 5' (miRNA) |||||| 5' aatatcacaactttcCCAGTTt 3' (Target)	1-22	120	-8.53
hsa-miR-200b-3p	ANGPTL3	NM_014495	577	598	GAAACCTAATGAAGCAGAATTA	PT;MR	2	3' agUAGUAAUGGUCCGUCAUAAu 5' (miRNA) | | | |: | |||| ||| 5' gaAACCTAATGAAGCAGAATTa 3' (Target)	1-22	124	-8.15
hsa-miR-342-3p	ANKH	NM_054027	5290	5322	CCGGGTAGATGCTGGTTCCCTGAAGTGTGGGGC	RH;PT;MR	3	3' ugcCCACG-CUAA-AGA---CACACUCu 5' (miRNA) | ||| |:|| || |||||:| 5' gtaGATGCTGGTTCCCTGAAGTGTGGGg 3' (Target)	5-32	129	-17.27
hsa-miR-642a-5p	ANKH	NM_054027	3790	3832	ATTTGGGGATCTTCTGGAGGGAAGGGGCAGGGGGAGAGTAACT	RH;PT;MR	3	3' guucugugUA-AACCUCUCCCUg 5' (miRNA) || || :|||||| 5' atttggggATCTTCTGGAGGGAa 3' (Target)	1-23	129	-15.67
hsa-miR-26a-5p	ANKH	NM_054027	6060	6080	CTGTAGTCCCAGCTACTTGGG	PT;MR	2	3' ucggaUAGGACCUAAUGAACUu 5' (miRNA) :||| | ||||||: 5' ctgtaGTCCCAG-CTACTTGGg 3' (Target)	1-21	127	-11.89
hsa-miR-30a-5p	ANKH	NM_054027	5780	5805	CTTCCTGATCTAACATTCTGTTTATG	PT;MR	2	3' gaAGGUC-AGCUCCU---ACAAAUGu 5' (miRNA) ||| | || | | ||||||: 5' ctTCCTGATCTAACATTCTGTTTATg 3' (Target)	1-26	126	-9.63
hsa-miR-375	ANKH	NM_054027	5014	5035	TAAAGTGCACTTTACTAACAAG	PT;MR	2	3' agUGCGCUCGGCUUGCUUGUUu 5' (miRNA) | |:| |: || ||||| 5' taAAGTGCACTTTACTAACAAg 3' (Target)	1-22	120	-8.99
hsa-miR-145-5p	ANKH	NM_054027	5677	5699	TAAGAAGTGTATTCAAGCTGGAG	PT;MR	2	3' ucccuaaggacccuUUUGACCUg 5' (miRNA) ||:||||| 5' taagaagtgtattcAAGCTGGAg 3' (Target)	1-23	129	-11.48
hsa-miR-1	ANKH	NM_054027	5923	5944	AAGTGTGCTTAGAGTCATTCCT	PT;MR	2	3' uauguaugaagaaauGUAAGGu 5' (miRNA) |||||| 5' aagtgtgcttagagtCATTCCt 3' (Target)	1-22	120	-13.05
hsa-miR-203a	ANKH	NM_054027	5853	5874	ATCACCTCATTCTTCATTTCAG	PT;MR	2	3' gaucaccaggauuuGUAAAGUg 5' (miRNA) ||||||| 5' atcacctcattcttCATTTCAg 3' (Target)	1-22	140	-9.67
hsa-miR-204-5p	ANKH	NM_054027	5593	5617	GGGCCAAGGAGTTAATCAAAGGGCT	PT;MR	2	3' ucCGUAUCCU--ACU-GUUUCCCuu 5' (miRNA) || |||| | | ||||||| 5' ggGCCAAGGAGTTAATCAAAGGGct 3' (Target)	1-25	134	-21.68
hsa-miR-375	ANKRD10	NM_017664	990	1021	ATTGGTGCAGATAAAATGTCAAATGAACAAAC	RH;PT;MR	3	3' agugcgcuCGGCUUGCUUGUUu 5' (miRNA) |:| ||:|||||| 5' gataaaatGTCAAATGAACAAa 3' (Target)	10-31	142	-13.57
hsa-miR-342-3p	ANKRD10	NM_017664	473	500	TCTGCAGTGATTTGTGTGAAGAAGAGAA	RH;PT;MR	3	3' ugcccaCGCUAAAGACACACUcu 5' (miRNA) |:|||| ||||||| 5' tctgcaGTGATT--TGTGTGAag 3' (Target)	1-21	138	-16.95
hsa-miR-26a-5p	ANKRD10	NM_017664	653	674	TATTCCACACTTCCTACTTGGT	PT;MR	2	3' ucggauaggaccuaAUGAACUu 5' (miRNA) ||||||: 5' tattccacacttccTACTTGGt 3' (Target)	1-22	124	-11.90
hsa-miR-145-5p	ANKRD10	NM_017664	971	996	TTTGATTTTTGTAATAAAAATTGGTG	PT;MR	2	3' uccCUAAGGAC---CCUUUUGACCug 5' (miRNA) ||||::|| ||||:||| 5' tttGATTTTTGTAATAAAAATTGGtg 3' (Target)	1-26	123	-14.41
hsa-miR-203a	ANKRD10	NM_017664	371	392	TTGCACATGGGCATCATTTTAA	PT;MR	2	3' gaucaccaggauUUGUAAAGUg 5' (miRNA) | |||||:| 5' ttgcacatgggcATCATTTTAa 3' (Target)	1-22	126	-7.97
hsa-miR-342-3p	ANLN	NM_018685	568	591	GACATAGGAGGCAATGTGTGAGAC	RH;PT;MR	3	3' ugcccacgcuaaagACACACUCu 5' (miRNA) |||||||| 5' gacataggaggcaaTGTGTGAGa 3' (Target)	1-23	145	-19.12
hsa-miR-203a	ANLN	NM_018685	1075	1095	TGTCACCTCCTGTCATTTTAT	PT;MR	2	3' gaucaccAGGAUUUGUAAAGUg 5' (miRNA) |||| : |||||:| 5' tgtcaccTCCT-GTCATTTTAt 3' (Target)	1-21	133	-12.08
hsa-miR-375	ANLN	NM_018685	877	898	TTGTTTTTGGTTCATGAACAAC	PT;MR	2	3' agugcgcucggcuUGCUUGUUu 5' (miRNA) |:|||||| 5' ttgtttttggttcATGAACAAc 3' (Target)	1-22	129	-9.17
hsa-miR-1	ANLN	NM_018685	626	646	AAGCACATGGTTTACATTTAC	PT;MR	2	3' uaUGUAUGAAGAAAUGUAAGgu 5' (miRNA) :|| | | ||||||||: 5' aaGCACA-TGGTTTACATTTac 3' (Target)	1-21	122	-10.38
hsa-miR-30a-5p	ANLN	NM_018685	620	641	GTTAATAAGCACATGGTTTACA	PT;MR	2	3' gaaggucagcuccuaCAAAUGu 5' (miRNA) |||||| 5' gttaataagcacatgGTTTACa 3' (Target)	1-22	120	-9.51
hsa-miR-221-3p	ANO5	NM_001142649	1779	1801	TGATGTGTGCAACCAATGTAGGA	RH;PT;MR	3	3' cuuuggguCGUCUGUUACAUCga 5' (miRNA) ||| |||||||| 5' tgatgtgtGCAACCAATGTAGga 3' (Target)	1-23	139	-13.22
hsa-miR-421	ANO5	NM_001142649	2985	3030	GGTGCTATGAGTAGGTATGGATCTCTGTTGATTGACTCCAGTTGAA	RH;PT;MR	3	3' cgcggguUAAUUACAGACAACUa 5' (miRNA) || :|| |||||||| 5' agtaggtATGGATCTCTGTTGAt 3' (Target)	10-32	160	-13.41
hsa-miR-152	ANO5	NM_001142649	2134	2155	TTTTAAAATGTTATGGACTGAT	RH;PT;MR	3	3' gguucaagACAGUACGUGACu 5' (miRNA) |||:||| |||| 5' ttttaaaaTGTTATGGACTGa 3' (Target)	1-21	129	-17.08
hsa-miR-95	ANO5	NM_001142649	2986	3030	GTGCTATGAGTAGGTATGGATCTCTGTTGATTGACTCCAGTTGAA	RH;PT;MR	3	3' acgaguUAUUUAUGGGCAACUu 5' (miRNA) ||::|| :|:||||| 5' gtaggtATGGATCTCTGTTGAt 3' (Target)	10-31	144	-13.79
hsa-miR-223-3p	ANO5	NM_001142649	410	444	TTGGGGCAAAAAGAAATGGATCAAAGAGACTGACT	RH;PT;MR	3	3' acccCAUAAACUGUUUGACUGu 5' (miRNA) | || | |:|||||| 5' aaatGGATCAAAGAGACTGACt 3' (Target)	14-35	134	-11.44
hsa-miR-24-2-5p	ANO5	NM_213599	2977	3002	TAGTGTTGGGTGCTATGAGTAGGTAT	RH;PT;MR	3	3' gaCACAAAGU-CG--AGUCAUCCGu 5' (miRNA) ||||| : || | ||||||: 5' taGTGTTGGGTGCTATGAGTAGGTa 3' (Target)	1-25	134	-21.48
hsa-miR-767-5p	ANO5	NM_213599	3399	3446	CTATGTGTGACATTATGTCTCCTGGTGTTAACACAGGAAATGAGTGCT	RH;PT;MR	3	3' guACGAGUCUGU-UGGUAC-CACGu 5' (miRNA) ||:| | ||| : ||| |||| 5' ggTGTTAACACAGGAAATGAGTGCt 3' (Target)	24-48	120	-15.34
hsa-miR-98-5p	ANO5	NM_213599	2554	2577	CACAGGAAGCAAAATCTACTTCAA	RH;PT;MR	3	3' uugUUAUGUUGAAUGAUGGAGu 5' (miRNA) :| :||| | ||||:|| 5' cagGAAGCAAAAT-CTACTTCa 3' (Target)	3-23	133	-14.16
hsa-let-7i-5p	ANO5	NM_213599	2554	2577	CACAGGAAGCAAAATCTACTTCAA	RH;PT;MR	3	3' uuGUCGU--GUUUGAUGAUGGAGu 5' (miRNA) ||| | |||| | ||||:|| 5' caCAGGAAGCAAAAT-CTACTTCa 3' (Target)	1-23	141	-19.85
hsa-miR-141-5p	ANO5	NM_213599	2789	2823	TTCCTTATGAATCCTGTGTGTTTCTTTGGAAGAAA	RH;PT;MR	3	3' agguugugacauGACCUUCUac 5' (miRNA) :||||||| 5' ctgtgtgtttctTTGGAAGAaa 3' (Target)	14-35	126	-13.18
hsa-miR-183-5p	ANO5	NM_001142649	3149	3171	ATAGCATTGCAAAAAGTACCATT	PT;MR	2	3' ucaCUUAA-GAUGGUCACGGUAu 5' (miRNA) | ||| | | ||| |||| 5' ataGCATTGCAAAAAGTACCATt 3' (Target)	1-23	122	-9.84
hsa-miR-19a-3p	ANO5	NM_001142649	2533	2555	CTTCGTCAACTTTCCTTTGCACA	PT;MR	2	3' agucaaaacguaucuAAACGUGu 5' (miRNA) ||||||| 5' cttcgtcaactttccTTTGCACa 3' (Target)	1-23	140	-9.16
hsa-miR-199a-5p	ANO5	NM_001142649	3414	3436	TGTCTCCTGGTGTTAACACAGGA	PT;MR	2	3' cuuguccAUCAGACUUGUGACCc 5' (miRNA) |:|| | ||||| || 5' tgtctccTGGTGTTAACACAGGa 3' (Target)	1-23	128	-11.81
hsa-miR-196a-5p	ANO5	NM_001142649	3573	3594	AGTAATAATATTAAACTACATT	PT;MR	2	3' ggGUUGUUGUACUUUGAUGGAu 5' (miRNA) :||:||:|| ||||||| | 5' agTAATAATATTAAACTACATt 3' (Target)	1-22	148	-15.89
hsa-miR-19b-3p	ANO5	NM_001142649	3498	3537	GCAGTTATGCAGGAAAAGCTCTCTTAAATAATGTGTACAT	RH;PT	2	3' agucAAAACGUACCUAAACGUGu 5' (miRNA) | || || || ||:|| 5' gctcTCTTAAAT-AATGTGTACa 3' (Target)	18-39	101	-5.81
hsa-miR-429	ANO5	NM_001142649	3256	3278	TATGTGTAATAATTCCAGTATTC	PT;MR	2	3' ugcCAAAAUGGU-CUGUCAUAAu 5' (miRNA) || | |: | ||||||| 5' tatGTGTAATAATTCCAGTATTc 3' (Target)	1-23	142	-8.56
hsa-miR-196b-5p	ANO5	NM_001142649	3573	3594	AGTAATAATATTAAACTACATT	PT;MR	2	3' ggGUUGUUGUCCUUUGAUGGAu 5' (miRNA) :||:||:| ||||||| | 5' agTAATAATATTAAACTACATt 3' (Target)	1-22	140	-14.08
hsa-miR-20b-5p	ANO5	NM_001142649	2327	2349	AGGGCTGCATTAAGAGCACCCAA	RH;MR	2	3' gaugGACGUGAUACUCGUGaaac 5' (miRNA) |||||:|| |||||| 5' agggCTGCATTAAGAGCACccaa 3' (Target)	1-23	123	-21.88
hsa-miR-517-5p	ANO5	NM_001142649	2573	2594	TTCAAGACATTTATTTTAGAGG	PT;MR	2	3' ucugUCACGAAGGUAGAUCUCc 5' (miRNA) || ||: |:||||| 5' ttcaAGACATTTATTTTAGAGg 3' (Target)	1-22	130	-17.22
hsa-miR-106b-5p	ANO5	NM_001142649	2222	2242	ATACAGGTATTCGTCACTTTC	PT;MR	2	3' uagacgugacagucGUGAAAu 5' (miRNA) |||||| 5' atacaggtattcgtCACTTTc 3' (Target)	1-21	120	-9.80
hsa-miR-22-3p	ANO5	NM_001142649	2366	2388	GATAATTACCAGCATGGCAGGTG	PT;MR	2	3' ugucaagaaGUUG-ACCGUCGAa 5' (miRNA) ||:| |||||| | 5' gataattacCAGCATGGCAGGTg 3' (Target)	1-23	120	-14.12
hsa-miR-15b-5p	ANO5	NM_001142649	3430	3450	CACAGGAAATGAGTGCTCCTT	PT;MR	2	3' acaUUUGGUACUACACGACGAu 5' (miRNA) |:: |||| ||||| || 5' cacAGGAAATGA-GTGCTCCTt 3' (Target)	1-21	125	-13.79
hsa-miR-18b-5p	ANO5	NM_001142649	3429	3451	ACACAGGAAATGAGTGCTCCTTT	PT;MR	2	3' gauugaCGUGAUCUACGUGGAAu 5' (miRNA) | | |: :||| |||| 5' acacagGAAATGAGTGCTCCTTt 3' (Target)	1-23	121	-12.29
hsa-miR-151a-5p	ANO5	NM_001142649	3432	3452	CAGGAAATGAGTGCTCCTTTT	PT;MR	2	3' ugaucUGACACUCGAGGAGcu 5' (miRNA) | || | ||||||: 5' caggaAATGAGTGCTCCTTtt 3' (Target)	1-21	120	-14.10
hsa-miR-320a	ANO5	NM_001142649	3270	3295	CCAGTATTCTATTTATTTCAGCATTA	PT;MR	2	3' agcGGGAGAGUUGGGUCGAAAa 5' (miRNA) :|: :|:| ::|||| || 5' tatTCTATTTATTTCAGCATTa 3' (Target)	5-26	123	-10.63
hsa-miR-21-5p	ANO5	NM_001142649	3491	3518	GAAATATGCAGTTATGCAGGAAAAGCTC	PT;MR	2	3' agUUGUA-GUCAG-A----CUAUUCGAu 5' (miRNA) ||:|| ||||: | || ||||| 5' gaAATATGCAGTTATGCAGGAAAAGCTc 3' (Target)	1-28	121	-11.95
hsa-miR-501-5p	ANO5	NM_001142649	2592	2613	AGGAATCCATTAAGAAAGGATT	PT;MR	2	3' agagUGGGUCCCUGUUUCCUAa 5' (miRNA) |:||| | ||||||| 5' aggaATCCATTAAGAAAGGATt 3' (Target)	1-22	154	-14.76
hsa-miR-151a-3p	ANO5	NM_001142649	1118	1157	TCTTAATGAAATTGTCAGTGTAATAACAACTACAGTCTTG	PT;MR	2	3' ggaguuccUCGAAGUCAGAuc 5' (miRNA) | || |||||| 5' gtaataacAACTACAGTCTtg 3' (Target)	20-40	129	-12.56
hsa-miR-452-5p	ANO5	NM_001142649	3145	3166	AAAAATAGCATTGCAAAAAGTA	PT;MR	2	3' agucaaagGAGACGUUUGUCAa 5' (miRNA) | :|||||| ||| 5' aaaaatagCATTGCAAAAAGTa 3' (Target)	1-22	126	-9.25
hsa-miR-96-5p	ANO5	NM_001142649	2925	2948	ATGTGACCACTATTATGTGTCAAA	PT;MR	2	3' ucguuuuuacACGAU-CACGGUUu 5' (miRNA) | :|| |||:||| 5' atgtgaccacTATTATGTGTCAAa 3' (Target)	1-24	128	-13.05
hsa-miR-20a-5p	ANO5	NM_001142649	2220	2242	AAATACAGGTATTCGTCACTTTC	PT;MR	2	3' gauggacgugauauucGUGAAAu 5' (miRNA) |||||| 5' aaatacaggtattcgtCACTTTc 3' (Target)	1-23	120	-12.66
hsa-miR-323a-3p	ANO5	NM_001142649	3512	3532	AAAGCTCTCTTAAATAATGTG	PT;MR	2	3' ucuccagcuggcacAUUACAc 5' (miRNA) |||||| 5' aaagctctcttaaaTAATGTg 3' (Target)	1-21	120	-8.40
hsa-miR-17-3p	ANO5	NM_001142649	2378	2402	CATGGCAGGTGATTTTATCTGCTGA	RH;PT	2	3' gaUGUUCACGGAAGU-GACGUCa 5' (miRNA) :||:||| :||:| |||| | 5' tgGCAGGTGATTTTATCTGCTGa 3' (Target)	3-25	108	-23.25
hsa-miR-769-5p	ANO5	NM_001142649	571	595	CCATCAGAATCCCAGATAGTTCTTC	RH;MR	2	3' ucgAGUCUU-GGGUC--UCCAGAGu 5' (miRNA) |||||| ||||| || |||: 5' ccaTCAGAATCCCAGATAGTTCTTc 3' (Target)	1-25	125	-21.11
hsa-miR-409-5p	ANO5	NM_001142649	7	31	TAGTGAGGAAGCAGCAGGTGATCTG	RH;MR	2	3' uaCGUUUCAACG-AGCCCAUUGGa 5' (miRNA) |::|:| || | |||:|:| 5' taGTGAGGAAGCAGCAGGTGATCt 3' (Target)	1-24	120	-16.07
hsa-miR-582-3p	ANO5	NM_001142649	3005	3028	ATCTCTGTTGATTGACTCCAGTTG	PT;MR	2	3' ccaAGUCAAC-AAGU-UGGUCAAu 5' (miRNA) || |||| || | |||||| 5' atcTCTGTTGATTGACTCCAGTTg 3' (Target)	1-24	129	-14.46
hsa-miR-92a-3p	ANO5	NM_001142649	3245	3266	TCTTCTACTTTTATGTGTAATA	PT;MR	2	3' uguccggcccuGUUCACGUUAu 5' (miRNA) :| |||:||| 5' tcttctactttTATGTGTAATa 3' (Target)	1-22	127	-7.41
hsa-miR-200b-3p	ANO5	NM_213599	2001	2022	TTATCTGTACACTGCAGTTTTA	PT;MR	2	3' agUAGUAAUGGUCCGUCAUAAu 5' (miRNA) ||| ||| ||||| || 5' ttATCTGTACACTGCAGTTTTa 3' (Target)	1-22	128	-12.59
hsa-miR-222-3p	ANO5	NM_213599	2263	2297	ATCAGTAGCCAAACCAATTCAGATAGATGTGTCTC	RH;PT	2	3' ugGGUCA--UCGGUCUACAUCGa 5' (miRNA) ||| | || :||||||: | 5' aaCCAATTCAGATAGATGTGTCt 3' (Target)	12-34	114	-17.57
hsa-miR-185-5p	ANO5	NM_213599	3431	3484	ACAGGAAATGAGTGCTCCTTTTTAAAATTTCTTTCTTCCAAGTTTTTTTTTCCA	RH;MR	2	3' aguccuugaCGGAAAGAGAGGu 5' (miRNA) |::|||:|:||| 5' ttcttccaaGTTTTTTTTTCCa 3' (Target)	33-54	125	-15.39
hsa-miR-17-5p	ANO5	NM_213599	2220	2242	AAATACAGGTATTCGTCACTTTC	PT;MR	2	3' gauggacgugacauucGUGAAAc 5' (miRNA) |||||| 5' aaatacaggtattcgtCACTTTc 3' (Target)	1-23	120	-13.53
hsa-miR-224-5p	ANO5	NM_213599	2373	2393	ACCAGCATGGCAGGTGATTTT	PT;MR	2	3' uuGCCUUGGUGAUCACUGAAc 5' (miRNA) | | |: :| :||||:|| 5' acCAGCATGGCAGGTGATTTt 3' (Target)	1-21	135	-10.01
hsa-miR-425-5p	ANO5	NM_213599	3200	3222	GTCGGTATAACTACTGTGTTATT	PT;MR	2	3' aguugcccucacUAGCACAGUAa 5' (miRNA) | :||||:|| 5' gtcggtataactACTGTGTTATt 3' (Target)	1-23	127	-13.14
hsa-miR-340-5p	ANO5	NM_213599	1657	1680	TCATCCACTGAGTAGACTTTATGA	PT;MR	2	3' uuagucaGAGU-AAC-GAAAUAUu 5' (miRNA) || | | | ||||||: 5' tcatccaCTGAGTAGACTTTATGa 3' (Target)	1-24	125	-8.42
hsa-miR-15a-5p	ANO5	NM_213599	3430	3450	CACAGGAAATGAGTGCTCCTT	PT;MR	2	3' guGUUUGGUAAUACACGACGAu 5' (miRNA) ||:: || | ||||| || 5' caCAGGAAATGA-GTGCTCCTt 3' (Target)	1-21	122	-15.38
hsa-miR-200c-5p	ANO5	NM_213599	289	324	AGTCTTGCAGTTTAGTAAGAAACACTGGCCTTGGGC	RH;MR	2	3' gguuuGUGACGACCCAUUCUgc 5' (miRNA) ::| |:| |||||| 5' agtctTGCAGTTTAGTAAGAaa 3' (Target)	1-22	129	-9.84
hsa-miR-135b-5p	ANO5	NM_213599	2891	2914	AATGAAAGTGAGAGAAAAGCTAAA	PT;MR	2	3' agugUAUC-CUUACUUUUCGGUau 5' (miRNA) | || ||: |||||||:| 5' aatgAAAGTGAGAGAAAAGCTAaa 3' (Target)	1-24	130	-13.78
hsa-miR-25-3p	ANO5	NM_213599	1766	1792	GTCAGGCTTACCATGATGTGTGCAACC	RH;MR	2	3' agucUGGCUCUGUUCACGUUac 5' (miRNA) ||| ||:: |||||| 5' gcttACCATGATGTGTGCAAcc 3' (Target)	6-27	138	-15.20
hsa-miR-107	ANO5	NM_213599	2615	2637	TTTTACTTAAATGAAATGCTGTC	PT;MR	2	3' acuaucgggacAUGUUACGACGa 5' (miRNA) |: |||||||: 5' ttttacttaaaTGAAATGCTGTc 3' (Target)	1-23	132	-9.99
hsa-miR-187-3p	ANO5	NM_213599	2869	2890	ATATCTCTTAAAAAAGACACCT	PT;MR	2	3' ggccGACGUUGUGUUCUGUGcu 5' (miRNA) || : | | ||||||| 5' atatCTCTTAAAAAAGACACct 3' (Target)	1-22	134	-9.71
hsa-miR-301a-3p	ANO5	NM_213599	3140	3162	TGAAGAAAAATAGCATTGCAAAA	PT;MR	2	3' cgaaacUGUUAUGAUAACGUgac 5' (miRNA) | |||| |||||| 5' tgaagaAAAATAGCATTGCAaaa 3' (Target)	1-23	121	-8.39
hsa-miR-93-5p	ANO5	NM_213599	2220	2242	AAATACAGGTATTCGTCACTTTC	PT;MR	2	3' gauggacgugcuugucGUGAAAc 5' (miRNA) |||||| 5' aaatacaggtattcgtCACTTTc 3' (Target)	1-23	120	-13.90
hsa-miR-324-5p	ANO5	NM_213599	783	805	TTTCTTAGTAGTTAATGGATGCA	PT;MR	2	3' ugugguuacgggauccCCUACGc 5' (miRNA) |||||| 5' tttcttagtagttaatGGATGCa 3' (Target)	1-23	120	-11.48
hsa-miR-425-3p	ANO5	NM_213599	2226	2247	AGGTATTCGTCACTTTCCTGAA	PT;MR	2	3' cccgccuGUGCUGUAAGGGCUa 5' (miRNA) |:: || ||||:|| 5' aggtattCGTCACTTTCCTGAa 3' (Target)	1-22	135	-14.87
hsa-let-7a-5p	ANO5	NM_213599	3345	3368	TGGTATGAGATACCTGCTTCCTCC	RH;MR	2	3' uugAUA-UGU-UGGAUGAUGGAGu 5' (miRNA) ||| | | ||||:|| |||| 5' tggTATGAGATACCTGCTTCCTCc 3' (Target)	1-24	133	-18.94
hsa-miR-181b-5p	ANO5	NM_213599	3423	3446	GTGTTAACACAGGAAATGAGTGCT	PT;MR	2	3' uggguggcUGU-CGUUACUUACaa 5' (miRNA) ||| | |||||:|| 5' gtgttaacACAGGAAATGAGTGct 3' (Target)	1-24	122	-14.23
hsa-miR-29b-1-5p	ANO5	NM_213599	3160	3191	AAAAGTACCATTGGCCAGCCTTACAAGTCAGC	RH;MR	2	3' agAUUUGGU-GGUAUACUUUGGUCg 5' (miRNA) | ::||| || || ||::||| 5' caTTGGCCAGCCTTA-CAAGTCAGc 3' (Target)	9-32	123	-16.11
hsa-miR-335-3p	ANO5	NM_213599	3282	3311	TTATTTCAGCATTATGTGAAAAATGATAAG	PT;MR	2	3' ccaguccUCGUUAU-UACUUUUu 5' (miRNA) |||| || :|||||| 5' ttatttcAGCATTATGTGAAAAa 3' (Target)	1-23	142	-10.12
hsa-miR-130b-3p	ANO5	NM_213599	2514	2536	GGCCCTCTTTCATCCTTGCCTTC	RH;MR	2	3' uacGGGAAAGUAGUAACGUGAc 5' (miRNA) |:|||||||| |||| :| 5' gccCTCTTTCATCCTTGCCTTc 3' (Target)	2-23	135	-19.74
hsa-miR-181a-3p	ANO5	NM_213599	2997	3034	AGGTATGGATCTCTGTTGATTGACTCCAGTTGAAGGTG	RH;PT	2	3' ccAUG-UUAGUUGCCAGCUACCa 5' (miRNA) ||: :||| | ||:||| | 5' ggTATGGATC-TCTGTTGATTGa 3' (Target)	2-23	105	-10.43
hsa-miR-18a-5p	ANO5	NM_213599	3429	3451	ACACAGGAAATGAGTGCTCCTTT	PT;MR	2	3' gauagaCGUGAUCUACGUGGAAu 5' (miRNA) | | |: :||| |||| 5' acacagGAAATGAGTGCTCCTTt 3' (Target)	1-23	121	-12.29
hsa-miR-182-5p	ANO5	NM_213599	3139	3162	ATGAAGAAAAATAGCATTGCAAAA	PT;MR	2	3' ucacacucaagAUGGUAACGGUUu 5' (miRNA) || |||||| || 5' atgaagaaaaaTAGCATTGCAAAa 3' (Target)	1-24	125	-10.66
hsa-miR-181a-5p	ANO5	NM_213599	3295	3317	ATGTGAAAAATGATAAGAATGTT	PT;MR	2	3' ugaguggcugucgcaaCUUACAa 5' (miRNA) |||||| 5' atgtgaaaaatgataaGAATGTt 3' (Target)	1-23	120	-9.12
hsa-miR-126-5p	ANO5	NM_213599	3562	3582	AGAGTGAATAAAGTAATAATA	PT;MR	2	3' gcgCAUGGUUUUCAUUAUUAc 5' (miRNA) ||: ||||||||||| 5' agaGTGAATAAAGTAATAATa 3' (Target)	1-21	162	-12.35
hsa-miR-642a-5p	ANP32E	NM_001136478	1687	1708	GGGGATAAGTTTAGTGAGGGGA	RH;PT;MR	3	3' guUCUGUGUAAACCUCUCCCUg 5' (miRNA) :||:| :||| | |||||: 5' ggGGATAAGTTTAGTGAGGGGa 3' (Target)	1-22	124	-17.69
hsa-miR-204-5p	ANP32E	NM_001136478	820	855	CAAAAGGAACTTGGGAAACTTGTGAAACCCAGGAAA	RH;PT	2	3' uccguauccuacuGUUUCCCUu 5' (miRNA) |||| ||| 5' -------------CAAAAGGAa 3' (Target)	1-9	113	-5.34
hsa-miR-203a	ANP32E	NM_001136478	617	642	TTAGTGGTGACTGATAAGATTTTATT	RH;PT	2	3' gaUCACCA--GGAU-UUGUAAAGUg 5' (miRNA) |||||| |: | || ||||:| 5' ttAGTGGTGACTGATAAGATTTTAt 3' (Target)	1-25	118	-17.65
hsa-miR-375	ANP32E	NM_001136478	1075	1096	GTTCCTCAAAAGTCGGAACAAT	PT;MR	2	3' agugcgcucggcuugCUUGUUu 5' (miRNA) |||||| 5' gttcctcaaaagtcgGAACAAt 3' (Target)	1-22	120	-11.85
hsa-miR-30a-5p	ANP32E	NM_001136478	712	735	ATGACATGCCGATGGTTGTTTATT	PT;MR	2	3' gaagGU-CAGCU-CCUACAAAUGu 5' (miRNA) || | ||| || ||||||: 5' atgaCATGCCGATGGTTGTTTATt 3' (Target)	1-24	140	-14.21
hsa-miR-1	ANP32E	NM_001136478	2038	2059	GTATATATTGTGTTAAGTTCCT	PT;MR	2	3' uaUGUAUGAAGAAAUGUAAGGu 5' (miRNA) |:|||:| : ||| :|||| 5' gtATATATTGTGTTAAGTTCCt 3' (Target)	1-22	124	-12.99
hsa-miR-342-3p	ANP32E	NM_001136479	1048	1074	AGGGGTGCTTTTGGAAGCAGTGTTAGT	RH;MR	2	3' ugCCCACGCUAA----AGACACACUCu 5' (miRNA) |||||| || | |||| || 5' agGGGTGCTTTTGGAAGCAGTGTTAGt 3' (Target)	1-27	120	-17.18
hsa-miR-26a-5p	ANP32E	NM_030920	1621	1643	TAAAAATTATGATGTTACTTGTG	PT;MR	2	3' ucggaUAGGAC-CUAAUGAACuu 5' (miRNA) ||: || :||||||| 5' taaaaATTATGATGTTACTTGtg 3' (Target)	1-23	132	-9.87
hsa-miR-145-5p	ANP32E	NM_030920	1736	1758	TCTTCTGCTTTTAAAAACTGAAA	PT;MR	2	3' ucccuAAGGACCCUUUUGACCUg 5' (miRNA) | |:| ||||||| | 5' tcttcTGCTTTTAAAAACTGAAa 3' (Target)	1-23	122	-8.11
hsa-miR-30a-5p	ANTXR1	NM_018153	44	79	ACGGGGAGAGAGGAGCCAAACATGCTCGGTTTACAC	RH;PT;MR	3	3' gaaggucagcuccuaCAAAUGu 5' (miRNA) |||||| 5' agccaaacatgctcgGTTTACa 3' (Target)	14-35	120	-10.98
hsa-miR-204-5p	ANTXR1	NM_018153	603	638	GAGGTCCTCATTTTGTGAGTTGGGAGCAGAGGGAAT	RH;PT;MR	3	3' uccguAUCCUACUGUUUCCCUu 5' (miRNA) |:||| :||:||||| 5' tgagtTGGGA--GCAGAGGGAa 3' (Target)	16-35	138	-20.66
hsa-miR-342-3p	ANTXR1	NM_032208	2760	2811	ATATATTCGTATTCCATGTGTTAGATGGAAGCATTTCCTATCCAGTGTGAAT	RH;PT;MR	3	3' ugcccACGC-UAAAG-ACACACUCu 5' (miRNA) | || ||| | ||||| || 5' atataTTCGTATTCCATGTGTTAGa 3' (Target)	1-25	124	-11.86
hsa-miR-26a-5p	ANTXR1	NM_018153	868	888	CCCATGGGCTGCCTGCTTGAC	PT;MR	2	3' ucGGAUAGGACCUAAUGAACUu 5' (miRNA) | |: || | |:||||| 5' ccCATGGGCT-GCCTGCTTGAc 3' (Target)	1-21	126	-12.44
hsa-miR-375	ANTXR1	NM_032208	2535	2557	TTCTATAAGACTGTATGAACAAG	PT;MR	2	3' agugcgcUC-GGCUUGCUUGUUu 5' (miRNA) || |:| |:|||||| 5' ttctataAGACTGTATGAACAAg 3' (Target)	1-23	138	-15.60
hsa-miR-203a	ANTXR1	NM_032208	2836	2858	TTATAAAGCCGATGATATTTCAT	PT;MR	2	3' gaucaccaGGAU-UUGUAAAGUg 5' (miRNA) || | :|:|||||| 5' ttataaagCCGATGATATTTCAt 3' (Target)	1-23	133	-11.97
hsa-miR-1	ANTXR1	NM_032208	2754	2775	TGTTGTATATATTCGTATTCCA	PT;MR	2	3' uauGUAUGAAGAAAUGUAAGGu 5' (miRNA) ::||: | || ::||||| 5' tgtTGTATATATTCGTATTCCa 3' (Target)	1-22	127	-14.06
hsa-miR-145-5p	ANTXR1	NM_032208	2658	2682	TGTGATTATGATCAGGAAACTGCAC	PT;MR	2	3' uccCUAAGG--ACCCUUUUGACCUg 5' (miRNA) |||| : | |:|||||| | 5' tgtGATTATGATCAGGAAACTGCAc 3' (Target)	1-25	123	-12.84
hsa-miR-642a-5p	ANTXR1	NM_032208	2389	2430	ACAAGATGTTGTTTCGGCAAAGCATTTTGATGGAATAGGGAA	RH;MR	2	3' guUCUGUGUAA--ACC-UCUCCCUg 5' (miRNA) | :||: || ||| | ||||| 5' caAAGCATTTTGATGGAATAGGGAa 3' (Target)	18-42	122	-14.77
hsa-let-7a-5p	ANXA10	NM_007193	187	214	TACTATCCTGAATTTGCCTACTATCTAA	RH;PT;MR	3	3' uuGAUAU-GUUGGAUGAUGGAgu 5' (miRNA) ||: | : :|||||||:|| 5' tcCTGAATTTGCCTACTATCTaa 3' (Target)	6-28	127	-17.89
hsa-miR-335-3p	ANXA10	NM_007193	233	256	GTGCATGATGGAATAATAGAAAAA	PT;MR	2	3' ccaGUCCU-CGUUAUUA-CUUUUu 5' (miRNA) || || | |||||| ||||| 5' gtgCATGATGGAATAATAGAAAAa 3' (Target)	1-24	134	-12.00
hsa-miR-152	ANXA10	NM_007193	245	265	ATAATAGAAAAATTGCATTGG	PT;MR	2	3' gguucaagacaguACGUGACu 5' (miRNA) ||||:|| 5' ataatagaaaaatTGCATTGg 3' (Target)	1-21	124	-9.28
hsa-miR-17-5p	ANXA10	NM_007193	67	92	AAATTTGTACTGTTCATGGCACTATT	RH;MR	2	3' gaUGGACGUGACA--U-UCGUGAAAc 5' (miRNA) |::||:||||| | :||||| | 5' aaATTTGTACTGTTCATGGCACTATt 3' (Target)	1-26	135	-22.07
hsa-miR-185-5p	ANXA10	NM_007193	102	128	ATACAATCATATTTTCTCTTCTATCTT	PT;MR	2	3' aguccuugacgGAAAGAGAGGu 5' (miRNA) :|||||||:| 5' atacaatcataTTTTCTCTTCt 3' (Target)	1-22	135	-13.60
hsa-miR-517-5p	ANXA10	NM_007193	23	57	GTGCACTCCTCTTTCTAGACACTTCCAAATAGAGA	RH;MR	2	3' ucUGUCACGAAGGUAGAUCUcc 5' (miRNA) :|| | | ||: |||||| 5' gtGCACT-CCTCTTTCTAGAca 3' (Target)	1-21	134	-13.05
hsa-miR-106b-5p	ANXA10	NM_007193	68	92	AATTTGTACTGTTCATGGCACTATT	RH;MR	2	3' uaGACGUGAC-AGU--CGUGAAAu 5' (miRNA) :||:|||| ||| ||||| | 5' atTTGTACTGTTCATGGCACTATt 3' (Target)	2-25	133	-20.00
hsa-miR-200b-3p	ANXA10	NM_007193	73	93	GTACTGTTCATGGCACTATTA	PT;MR	2	3' agUAGUAAUGGUCCGUCAUAAu 5' (miRNA) | ::|| | |||| |||| 5' gtACTGTT-CATGGCACTATTa 3' (Target)	1-21	122	-10.97
hsa-miR-196a-5p	ANXA10	NM_007193	191	213	ATCCTGAATTTGCCTACTATCTA	PT;MR	2	3' ggguugUUGUAC-UUUGAUGGAu 5' (miRNA) ||: || ||||:|| 5' atcctgAATTTGCCTACTATCTa 3' (Target)	1-23	127	-13.80
hsa-miR-19a-3p	ANXA10	NM_007193	55	77	AGATTTTCTCACAAATTTGTACT	PT;MR	2	3' agUCAAAACGUAUCUAAACGUGu 5' (miRNA) | ||| || | |||||:|| 5' agATTTTCTCACAAATTTGTACt 3' (Target)	1-23	149	-7.55
hsa-miR-126-5p	ANXA10	NM_007193	230	250	ATTGTGCATGATGGAATAATA	PT;MR	2	3' gcGCAUGGUUUUCAUUAUUAc 5' (miRNA) :||:| :| | |||||| 5' atTGTGCATGATGGAATAATa 3' (Target)	1-21	127	-7.01
hsa-miR-130b-3p	ANXA10	NM_007193	243	264	GAATAATAGAAAAATTGCATTG	PT;MR	2	3' uacgggaaaguagUAACGUGAc 5' (miRNA) ||||||:| 5' gaataatagaaaaATTGCATTg 3' (Target)	1-22	129	-12.66
hsa-miR-20b-5p	ANXA10	NM_007193	67	92	AAATTTGTACTGTTCATGGCACTATT	RH;MR	2	3' gaUGGACGUGAUA---CUCGUGAAAc 5' (miRNA) |::||:|||:| :||||| | 5' aaATTTGTACTGTTCATGGCACTATt 3' (Target)	1-26	128	-18.71
hsa-miR-181b-5p	ANXA10	NM_007193	142	168	AGCCAAAGAAAACTATGAATGAAAGTA	PT;MR	2	3' ugGGUGGCUGUCGUUACUUACaa 5' (miRNA) ||| || | | ||||||| 5' agCCAAAGAAAACTATGAATGaa 3' (Target)	1-23	145	-14.98
hsa-miR-196b-5p	ANXA10	NM_007193	192	213	TCCTGAATTTGCCTACTATCTA	PT;MR	2	3' ggguuguuguccuuUGAUGGAu 5' (miRNA) ||||:|| 5' tcctgaatttgcctACTATCTa 3' (Target)	1-22	124	-12.94
hsa-miR-20a-5p	ANXA10	NM_007193	67	92	AAATTTGTACTGTTCATGGCACTATT	RH;MR	2	3' gaUGGACGUGAUA--U-UCGUGAAAu 5' (miRNA) |::||:|||:| | :||||| | 5' aaATTTGTACTGTTCATGGCACTATt 3' (Target)	1-26	131	-19.45
hsa-miR-19b-3p	ANXA10	NM_007193	55	77	AGATTTTCTCACAAATTTGTACT	PT;MR	2	3' agUCAAAACGUACCUAAACGUGu 5' (miRNA) | ||| || |||||:|| 5' agATTTTCTCACAAATTTGTACt 3' (Target)	1-23	141	-7.55
hsa-miR-93-5p	ANXA10	NM_007193	67	92	AAATTTGTACTGTTCATGGCACTATT	RH;MR	2	3' gaUGGACGUGCU---UGUCGUGAAAc 5' (miRNA) |::||:|| : |::||||| | 5' aaATTTGTACTGTTCATGGCACTATt 3' (Target)	1-26	124	-16.20
hsa-miR-151a-5p	ANXA10	NM_007193	10	35	GACTTGGAGTACTGTGCACTCCTCTT	RH;MR	2	3' ugaUC-UGACACUCGAGGAGcu 5' (miRNA) || |||||| |||||| 5' tggAGTACTGTGCACTCCTCtt 3' (Target)	5-26	145	-20.03
hsa-miR-98-5p	ANXA10	NM_007193	194	214	CTGAATTTGCCTACTATCTAA	PT;MR	2	3' uugUUAUGUUGAAUGAUGGAgu 5' (miRNA) ||| : :| |||||:|| 5' ctgAAT-TTGCCTACTATCTaa 3' (Target)	1-21	121	-9.63
hsa-miR-301a-3p	ANXA10	NM_007193	242	264	GGAATAATAGAAAAATTGCATTG	PT;MR	2	3' cgaaACUGUUAUGAUAACGUGAc 5' (miRNA) | |:|: | ||||||:| 5' ggaaTAATAGAAAAATTGCATTg 3' (Target)	1-23	139	-13.25
hsa-miR-204-5p	AP1S3	NM_001039569	3135	3157	CCAGCCCGGGTGACAGAGTGAGA	RH;PT;MR	3	3' uccguauCCUACUGUUUCCCUu 5' (miRNA) ||:|||||:|| || 5' ccagcccGGGTGACAGAGTGAg 3' (Target)	1-22	123	-21.23
hsa-miR-642a-5p	AP1S3	NM_001039569	3210	3237	TGGCACAGTGGGGTAAATTTGAGGGATT	RH;PT;MR	3	3' guucuguguaaaccuCUCCCUg 5' (miRNA) |||||| 5' cagtggggtaaatttGAGGGAt 3' (Target)	6-27	120	-15.78
hsa-miR-203a	AP1S3	NM_001039569	1084	1113	AGGTCCTAACAGTGATCAGACATATTACAG	RH;PT;MR	3	3' gaUCACCAGGAUUUGUAAAGUg 5' (miRNA) |||| || | |:||| || 5' acAGTGATCAGACATATTACAg 3' (Target)	9-30	120	-13.71
hsa-miR-1	AP1S3	NM_001039569	822	843	ATTTTTTAAAATTCACGTTCCA	PT;MR	2	3' uauguaugaagAAAUGUAAGGu 5' (miRNA) || ||:|||| 5' attttttaaaaTTCACGTTCCa 3' (Target)	1-22	131	-10.97
hsa-miR-30a-5p	AP1S3	NM_001039569	2147	2168	ATGATTGACCACTGTGTTTACT	PT;MR	2	3' gaagguCAGCUCCUACAAAUGu 5' (miRNA) | | | :||||||| 5' atgattGACCACTGTGTTTACt 3' (Target)	1-22	144	-8.97
hsa-miR-26a-5p	AP1S3	NM_001039569	2150	2172	ATTGACCACTGTGTTTACTTTAG	PT;MR	2	3' ucggauagGAC-CUAAUGAACUu 5' (miRNA) ||| | |||||| | 5' attgaccaCTGTGTTTACTTTAg 3' (Target)	1-23	121	-10.50
hsa-miR-375	AP1S3	NM_001039569	1975	1995	CAAAGCAAGCAGGAGAACAAA	PT;MR	2	3' agUGCGCUCGGCUUGCUUGUUu 5' (miRNA) | || ||| | : |||||| 5' caAAGCAAGCAG-GAGAACAAa 3' (Target)	1-21	126	-14.78
hsa-miR-145-5p	AP1S3	NM_001039569	3224	3259	AAATTTGAGGGATTTTAGGGACATCTTCCATGGGCC	RH;PT	2	3' ucccuaaggacccuUUUGACCUg 5' (miRNA) |||:| || 5' --------------AAATTTGAg 3' (Target)	1-9	97	-2.04
hsa-miR-375	AP2B1	NM_001030006	807	838	TTCAGGAATTTGAGTAGAGATGGGGAACAAGA	RH;PT;MR	3	3' agugcgcucggcuugCUUGUUu 5' (miRNA) |||||| 5' ttgagtagagatgggGAACAAg 3' (Target)	10-31	120	-14.82
hsa-miR-1	AP2B1	NM_001030006	2602	2623	CCTAAGAATGCTTCTCATTCCT	RH;PT;MR	3	3' uaugUAUGAAGAAAUGUAAGGu 5' (miRNA) | | | ||| |||||| 5' cctaAGAATGCTTCTCATTCCt 3' (Target)	1-22	126	-16.02
hsa-miR-26a-5p	AP2B1	NM_001282	1184	1205	AATATCTTTTGAATTACTCGAA	PT;MR	2	3' ucggAUAGGACCUAAUGAACUu 5' (miRNA) | |::|| |||||| || 5' aataTCTTTTGAATTACTCGAa 3' (Target)	1-22	134	-11.48
hsa-miR-642a-5p	AP2B1	NM_001282	2636	2657	GGTCCTGTTTTTCGGGAGGGTG	PT;MR	2	3' guucuguguAAACCUCUCCCug 5' (miRNA) ||| |:||||| 5' ggtcctgttTTTCGGGAGGGtg 3' (Target)	1-22	121	-13.61
hsa-miR-203a	AP2B1	NM_001030006	1722	1743	CTACCCCACACCCCTATTTCAT	PT;MR	2	3' gaucaccaggauuuGUAAAGUg 5' (miRNA) :|||||| 5' ctaccccacaccccTATTTCAt 3' (Target)	1-22	124	-7.87
hsa-miR-342-3p	AP2B1	NM_001030006	1935	1953	AGGTCGGTGATGTGTGGAG	RH;PT	2	3' ugcCCACGCUAAAGACACACUcu 5' (miRNA) ||| ||: | ||||||: 5' --aGGT-CGG-TGATGTGTGGag 3' (Target)	1-19	116	-21.22
hsa-miR-145-5p	AP2B1	NM_001030006	2656	2678	TGGGGGTTGGGGGAAGCTTGACC	RH;PT	2	3' ucCCUAAGGACCCUUUUGACCUg 5' (miRNA) ||:|| |||:||:|| || 5' ggGGGTT--GGGGGAAGCTTGAc 3' (Target)	2-22	118	-27.07
hsa-miR-204-5p	AP2B1	NM_001030006	418	440	GTACATATGAGAAATCAAGGGAT	PT;MR	2	3' uccGUAUCCU-ACUGUUUCCCUu 5' (miRNA) |||| || |: |||||| 5' gtaCATATGAGAAATCAAGGGAt 3' (Target)	1-23	126	-14.11
hsa-miR-196a-5p	APOB	NM_000384	33	79	TTCCAATTGAACTTTCACATAGCACAGAAAAAATTCAAACTGCCTAT	RH;PT;MR	3	3' gggUUGUUGUACUUUGAUGGAu 5' (miRNA) || || | |||||:||| 5' cagAAAAAATTCAAACTGCCTa 3' (Target)	25-46	147	-13.83
hsa-miR-501-5p	APOB	NM_000384	164	205	GCTGGCACCAGGGCTCGGAAGGTCTCTGAACTCAGAAGGATG	RH;PT;MR	3	3' agagugggucccugUUUCCUAa 5' (miRNA) :|||||| 5' ggtctctgaactcaGAAGGATg 3' (Target)	21-42	124	-15.80
hsa-let-7i-5p	APOB	NM_000384	50	79	CATAGCACAGAAAAAATTCAAACTGCCTAT	RH;PT;MR	3	3' uuGUCGUGUUUGA---UGAUGGAgu 5' (miRNA) ||| | |||:| |||:||| 5' caCAGAAAAAATTCAAACTGCCTat 3' (Target)	6-30	127	-16.76
hsa-miR-769-5p	APOB	NM_000384	162	190	AAGCTGGCACCAGGGCTCGGAAGGTCTCT	RH;PT;MR	3	3' ucgaGUCUUGGGUC-UCCAGAGu 5' (miRNA) |||::|:|:| ||||||| 5' gcacCAGGGCTCGGAAGGTCTCt 3' (Target)	7-29	165	-29.41
hsa-miR-196b-5p	APOB	NM_000384	51	79	ATAGCACAGAAAAAATTCAAACTGCCTAT	RH;PT;MR	3	3' gggUUGUUGUCCUUUGAUGGAu 5' (miRNA) || || |||||:||| 5' cagAAAAAATTCAAACTGCCTa 3' (Target)	7-28	139	-13.83
hsa-miR-141-5p	APOB	NM_000384	158	187	ACCAAAGCTGGCACCAGGGCTCGGAAGGTC	RH;PT;MR	3	3' agGUUGU-GACAUGA-CCUUCUAc 5' (miRNA) :::|| | | :|| |||||:| 5' gcTGGCACCAGGGCTCGGAAGGTc 3' (Target)	7-30	134	-18.33
hsa-miR-24-2-5p	APOB	NM_000384	95	126	CAGTGAGCCAGCCTTGCAGTAGGCAGTAGACT	RH;PT;MR	3	3' gaCACAAAGUCG--A-GUCAUCCGu 5' (miRNA) ||| |||| | |||||||| 5' caGTGAGCCAGCCTTGCAGTAGGCa 3' (Target)	1-25	154	-25.55
hsa-miR-130b-3p	APOB	NM_000384	25	58	TTCTTCTTTTCCAATTGAACTTTCACATAGCACA	RH;PT;MR	3	3' uacGGGAAAGUAGUAACGUGAc 5' (miRNA) ::||||: |||| ||| 5' ttcTTCTTTTCCAATTGAACTt 3' (Target)	1-22	127	-10.89
hsa-miR-200b-3p	APOB	NM_000384	102	125	CCAGCCTTGCAGTAGGCAGTAGAC	RH;MR	2	3' agUAGUAAUG--GUCCGUCAUaau 5' (miRNA) | | ||:| :|||||||| 5' ccAGCCTTGCAGTAGGCAGTAgac 3' (Target)	1-24	123	-15.37
hsa-miR-29b-1-5p	APOB	NM_000384	211	234	TTTTGCAAGTTAAAGAAAATCAGG	PT;MR	2	3' agauuuggUGGUAUACUUUGGUCg 5' (miRNA) :::| | |||:||| 5' ttttgcaaGTTAAAGAAAATCAGg 3' (Target)	1-24	128	-8.38
hsa-miR-20a-5p	APOB	NM_000384	192	213	AACTCAGAAGGATGGCATTTTT	PT;MR	2	3' gauGGACGUGAUAUUCGUGAAAu 5' (miRNA) :| | | || :|||:||| 5' aacTCAGAAGGAT-GGCATTTTt 3' (Target)	1-22	130	-7.81
hsa-miR-18a-5p	APOB	NM_000384	124	163	ACTATAAGCAGAAGCACATATGAACTGGACCTGCACCAAA	RH;MR	2	3' gaUAGACGUGAUCU--ACGUGGaau 5' (miRNA) || || |||:|| |||||| 5' acATATGAACTGGACCTGCACCaaa 3' (Target)	16-40	132	-16.42
hsa-miR-452-5p	APOB	NM_000384	91	122	CATACAGTGAGCCAGCCTTGCAGTAGGCAGTA	RH;PT	2	3' agucaaaGGA-GACGUUUGUCAa 5' (miRNA) |:| | |:|::|||| 5' agccagcCTTGCAGTAGGCAGTa 3' (Target)	10-32	118	-16.12
hsa-miR-17-3p	APOB	NM_000384	92	115	ATACAGTGAGCCAGCCTTGCAGTA	RH;PT	2	3' gaUGUU-CACGGAAGUGACGUCa 5' (miRNA) |||: | ||| | :||||| 5' atACAGTGAGCCAGCCTTGCAGt 3' (Target)	1-23	115	-20.28
hsa-miR-182-5p	APOB	NM_000384	234	254	GATCTGAGTTATTTTGCTAAA	PT;MR	2	3' ucACACUCAAGAUGGUAACGGUUu 5' (miRNA) | ||||| ||:: ||||:|| 5' gaTCTGAGT--TATT-TTGCTAAa 3' (Target)	1-21	141	-13.57
hsa-miR-106b-5p	APOB	NM_000384	193	213	ACTCAGAAGGATGGCATTTTT	PT;MR	2	3' uagacgugaCAGUCGUGAAAu 5' (miRNA) | ::|||:||| 5' actcagaagGATGGCATTTTt 3' (Target)	1-21	128	-9.51
hsa-miR-22-3p	APOB	NM_000384	93	123	TACAGTGAGCCAGCCTTGCAGTAGGCAGTAG	RH;MR	2	3' ugUCAAGAAGUUGACCGUCGaa 5' (miRNA) || :| ||:: |||||: 5' ccAGCCTTGCAGTAGGCAGTag 3' (Target)	10-31	120	-15.07
hsa-miR-93-5p	APOB	NM_000384	191	213	GAACTCAGAAGGATGGCATTTTT	PT;MR	2	3' gaUGGACGUGCUUGUCGUGAAAc 5' (miRNA) ||: | |:|::|||:||| 5' gaACTCAGAAGGATGGCATTTTt 3' (Target)	1-23	141	-12.80
hsa-miR-135b-5p	APOB	NM_000384	72	94	CTGCCTATATTGATAAAACCATA	PT;MR	2	3' agUGUAUCCUUACU-UUUCGGUAu 5' (miRNA) :| || | ||| ||| |||| 5' ctGCCTA-TATTGATAAAACCATa 3' (Target)	1-23	122	-8.52
hsa-miR-20b-5p	APOB	NM_000384	192	213	AACTCAGAAGGATGGCATTTTT	PT;MR	2	3' gauGGACGUGAUACUCGUGAAAc 5' (miRNA) :| | | ||| |||:||| 5' aacTCAGAAGGATG-GCATTTTt 3' (Target)	1-22	134	-9.30
hsa-miR-17-5p	APOB	NM_000384	185	213	GTCTCTGAACTCAGAAGGATGGCATTTTT	PT;MR	2	3' gauGGACGUGA-----CAU-UCGUGAAAc 5' (miRNA) :||| ||| | | :|||:||| 5' gtcTCTGAACTCAGAAGGATGGCATTTTt 3' (Target)	1-29	126	-11.96
hsa-miR-331-3p	APOB	NM_000384	147	178	ACTGGACCTGCACCAAAGCTGGCACCAGGGCT	RH;MR	2	3' aaGAUCCUAUCCGGGUCCCcg 5' (miRNA) | | | |:| |||||| 5' acCAAAGCTGGCACCAGGGct 3' (Target)	12-32	131	-17.53
hsa-miR-18b-5p	APOB	NM_000384	139	173	ACATATGAACTGGACCTGCACCAAAGCTGGCACCA	RH;MR	2	3' gauugACGUGAUCU--ACGUGGaau 5' (miRNA) || |||:|| |||||| 5' acataTGAACTGGACCTGCACCaaa 3' (Target)	1-25	125	-16.42
hsa-miR-517-5p	APOBEC1	NM_001644	54	83	AAAGAGTGAATGCCATTTAGAATCTAGAAA	RH;PT;MR	3	3' ucUGUCAC-GAAGGUAGAUCUcc 5' (miRNA) | |||| | ||||:|||| 5' aaAGAGTGAATGCCATTTAGAat 3' (Target)	1-23	131	-17.59
hsa-miR-196b-5p	APOBEC1	NM_001644	118	142	ACCAACAATAAATATGTATTACCTC	RH;PT;MR	3	3' ggGUUGUUGUCCUU---UGAUGGAu 5' (miRNA) ||||||:| | |:||||| 5' acCAACAATAAATATGTATTACCTc 3' (Target)	1-25	139	-19.31
hsa-let-7a-5p	APOBEC1	NM_001644	120	143	CAACAATAAATATGTATTACCTCT	RH;PT;MR	3	3' uuGAUAUGU-UGGAUGAUGGAGu 5' (miRNA) | ||| | |: ||:|||||| 5' aaCAATAAATATGTATTACCTCt 3' (Target)	2-24	147	-15.63
hsa-miR-135b-5p	APOBEC1	NM_001644	49	70	CCACTAAAGAGTGAATGCCATT	RH;PT;MR	3	3' agUGUAUCCUUACUUUUCGGUAu 5' (miRNA) || | ||:|| || ||||| 5' ccACTAAAGAGTG-AATGCCATt 3' (Target)	1-22	131	-18.25
hsa-miR-221-3p	APOBEC1	NM_001644	72	115	AGAATCTAGAAATGTTCACAAGGTACCCCAAAACTCTGTAGCTT	RH;PT;MR	3	3' cuUUGGGUCGUCUGUUACAUCGa 5' (miRNA) | |||| | || |||||| 5' gtACCCCA--AAACTCTGTAGCt 3' (Target)	23-43	126	-16.44
hsa-miR-196a-5p	APOBEC1	NM_001644	118	142	ACCAACAATAAATATGTATTACCTC	RH;PT;MR	3	3' ggGUUG-UUGUACUUUGAUGGAu 5' (miRNA) |||: ||:||| |:||||| 5' aaCAATAAATATG-TATTACCTc 3' (Target)	4-25	145	-16.74
hsa-let-7i-5p	APOBEC1	NM_001644	109	143	GTAGCTTAAACCAACAATAAATATGTATTACCTCT	RH;PT;MR	3	3' uuGUCGUGUUUG-AUGAUGGAGu 5' (miRNA) || :| | |: ||:|||||| 5' aaCAATAAATATGTATTACCTCt 3' (Target)	13-35	143	-14.58
hsa-miR-98-5p	APOBEC1	NM_001644	120	143	CAACAATAAATATGTATTACCTCT	RH;PT;MR	3	3' uuGUUAUGU-UGAAUGAUGGAGu 5' (miRNA) ||||| | |: ||:|||||| 5' aaCAATAAATATGTATTACCTCt 3' (Target)	2-24	155	-18.22
hsa-miR-126-5p	APOBEC1	NM_001644	17	47	TGTGTACTGATTCAAGAACAAGCAATGATGA	RH;PT	2	3' gcgcauggUUUUCAUUAUUAc 5' (miRNA) | ||| |||:|| 5' attcaagaACAAGCAATGATg 3' (Target)	10-30	109	-8.69
hsa-miR-152	APOBEC1	NM_001644	5	26	GATGATTCCGTGTGTGTACTGA	PT;MR	2	3' gguucAAGACA-GUACGUGACu 5' (miRNA) ||| || ::||:|||| 5' gatgaTTCCGTGTGTGTACTGa 3' (Target)	1-22	139	-16.49
hsa-miR-183-5p	APOBEC1	NM_001644	49	70	CCACTAAAGAGTGAATGCCATT	PT;MR	2	3' ucacuuaagauggucACGGUAu 5' (miRNA) |||||| 5' ccactaaagagtgaaTGCCATt 3' (Target)	1-22	120	-12.55
hsa-miR-181b-5p	APOBEC1	NM_001644	46	67	GACCCACTAAAGAGTGAATGCC	RH;MR	2	3' ugGGUGGCUGUCGUUACUUACaa 5' (miRNA) ||||: | || |:|||||| 5' acCCACT-AAAG-AGTGAATGcc 3' (Target)	2-22	141	-21.55
hsa-miR-222-3p	APOBEC1	NM_001644	94	114	GTACCCCAAAACTCTGTAGCT	PT;MR	2	3' ugggucaucggucuACAUCGa 5' (miRNA) |||||| 5' gtaccccaaaactcTGTAGCt 3' (Target)	1-21	120	-14.15
hsa-miR-29b-1-5p	APOBEC1	NM_001644	98	147	CCCAAAACTCTGTAGCTTAAACCAACAATAAATATGTATTACCTCTGGCA	RH;MR	2	3' agaUUUGGUGGUAU--ACUUUGGUcg 5' (miRNA) ||| | |::|| | |||||| 5' cccAAAACTCTGTAGCTTAAACCAac 3' (Target)	1-26	140	-11.05
hsa-miR-425-3p	APOBEC2	NM_006789	7	32	TGGGCTTTGCCTCACGTATTCCTGCT	RH;PT;MR	3	3' cccgccuGUGCUGUAAGGGCua 5' (miRNA) |||| :|||||:| 5' tttgcctCACG-TATTCCTGct 3' (Target)	6-26	121	-17.54
hsa-miR-224-5p	APOBEC2	NM_006789	215	238	TCGGGAAGGACGAAAGTGACCTGC	RH;PT;MR	3	3' uugCCUUGGUG--AUCACUGAAc 5' (miRNA) |||| || |||||| | 5' tcgGGAAGGACGAAAGTGACCTg 3' (Target)	1-23	121	-20.57
hsa-miR-135b-5p	APOBEC2	NM_006789	504	539	ACACAGGGACACTCCAGGCTATGAACCAAGCCATGG	RH;PT;MR	3	3' aguguaUCC-UUACUU--UUCGGUAu 5' (miRNA) ||| ||||| ||||||| 5' cactccAGGCTATGAACCAAGCCATg 3' (Target)	10-35	155	-20.12
hsa-miR-17-3p	APOBEC2	NM_006789	543	569	AACCAAGACTTGCCTAGACAATGCAGA	RH;PT;MR	3	3' gauGUUC---ACGGA--AGUGACGUCa 5' (miRNA) |||| ||||| || ||||| 5' aacCAAGACTTGCCTAGACAATGCAGa 3' (Target)	1-27	125	-17.63
hsa-miR-767-5p	APOBEC2	NM_006789	753	798	AATGTTCAGATATACAATCATTTAAAAGTATTCAATACATGGTGTT	RH;PT;MR	3	3' guacgagucuGUUG-GUACCACGu 5' (miRNA) |||: |||||||: 5' taaaagtattCAATACATGGTGTt 3' (Target)	23-46	136	-15.75
hsa-miR-409-5p	APOBEC2	NM_006789	660	683	AGCATGAGAAATCTAAGGTAGCCA	RH;PT;MR	3	3' uaCGUUUCAACGAGCCCAUUGGa 5' (miRNA) | :|| | || ||||:|| 5' atGAGAAAT--CTAAGGTAGCCa 3' (Target)	4-24	130	-12.50
hsa-miR-335-3p	APOBEC2	NM_006789	724	744	AGAGAGGAGCGGGTGAAAAGT	RH;PT;MR	3	3' ccagUCCUCGUUAUUACUUUUu 5' (miRNA) ||||||: ::|||||| 5' agagAGGAGCG--GGTGAAAAg 3' (Target)	1-20	143	-19.24
hsa-miR-324-5p	APOBEC2	NM_006789	295	318	AATTGCTCACCCAAGGGGGCTGCT	RH;PT;MR	3	3' ugugguuacGGGAU-CCCCUACGc 5' (miRNA) ||| | |||| ||| 5' aattgctcaCCCAAGGGGGCTGCt 3' (Target)	1-24	121	-20.32
hsa-miR-769-5p	APOBEC2	NM_006789	328	349	CAGCCTCAGACCCGAGGTTTAG	RH;PT;MR	3	3' ucGAGUCUUGGGUCUCCAGAgu 5' (miRNA) ||||| |||| |||||:| 5' gcCTCAG-ACCC-GAGGTTTag 3' (Target)	3-22	136	-26.49
hsa-miR-15b-5p	APOBEC2	NM_006789	299	319	GCTCACCCAAGGGGGCTGCTT	RH;PT;MR	3	3' acAUUUGGUACUACACGACGAu 5' (miRNA) | | ||| |: | |||||| 5' gcTCACCCAAGG-GGGCTGCTt 3' (Target)	1-21	126	-15.33
hsa-miR-152	APOBEC2	NM_006789	338	369	CCCGAGGTTTAGATTTCTGAAATATGCATTTT	RH;PT;MR	3	3' ggUUCAAGAC--AGUACGUGAcu 5' (miRNA) :| ||||| :|||||:| 5' taGATTTCTGAAATATGCATTtt 3' (Target)	10-32	122	-12.15
hsa-miR-200c-5p	APOBEC2	NM_006789	201	227	CTCTAATGCTGCTCTCGGGAAGGACGA	RH;PT;MR	3	3' gguUUGUGACGA---CCCAUUCUGc 5' (miRNA) ||::||||| ||| |:||| 5' tctAATGCTGCTCTCGGGAAGGACg 3' (Target)	2-26	122	-23.58
hsa-miR-181a-3p	APOBEC2	NM_006789	779	806	AGTATTCAATACATGGTGTTTGATGGTA	RH;PT;MR	3	3' ccAUGUUAGUUGCC---AGCUACCa 5' (miRNA) | |||| |:|| |:||||| 5' taTTCAATACATGGTGTTTGATGGt 3' (Target)	3-27	139	-18.96
hsa-miR-185-5p	APOBEC2	NM_006789	600	626	ATCAAGTGAGGGCCTTTCCCTTCTCTG	RH;PT;MR	3	3' agUCCUUGACGGAAAGAGAGGu 5' (miRNA) || :| ||||||| ||:| 5' caAGTGAGGGCCTTTCCCTTCt 3' (Target)	3-24	124	-19.36
hsa-miR-107	APOBEC2	NM_006789	186	214	AGGCTGTGACTCTCTCTCTAATGCTGCTC	RH;PT;MR	3	3' acuaucGGGACAUGUUACGACGa 5' (miRNA) |:|| | :|||||||| 5' gtgactCTCTCTCTAATGCTGCt 3' (Target)	6-28	161	-19.64
hsa-miR-503-5p	APOBEC2	NM_006789	279	319	TGGGACTGAAGGTCCTAATTGCTCACCCAAGGGGGCTGCTT	RH;PT;MR	3	3' gacgucuugacaagggCGACGAu 5' (miRNA) |||||| 5' ttgctcacccaaggggGCTGCTt 3' (Target)	19-41	120	-14.63
hsa-miR-424-5p	APOBEC2	NM_006789	298	319	TGCTCACCCAAGGGGGCTGCTT	PT;MR	2	3' aaguuuuguacuuaaCGACGAc 5' (miRNA) |||||| 5' tgctcacccaaggggGCTGCTt 3' (Target)	1-22	120	-13.01
hsa-let-7a-5p	APOBEC2	NM_006789	186	218	AGGCTGTGACTCTCTCTCTAATGCTGCTCTCGG	RH;PT	2	3' uuGAUAUGUUGGAUGAUG-GAGu 5' (miRNA) || | :|| |:||:| ||| 5' ctCTCTCTAA--TGCTGCTCTCg 3' (Target)	12-32	101	-11.66
hsa-miR-196a-5p	APOBEC2	NM_006789	694	716	GCCAGTTAATAAGCAACTAGCTT	PT;MR	2	3' ggGUU-GUUGUACUUUGAUGGAu 5' (miRNA) ||: :||:| | ||||| || 5' gcCAGTTAATAAGCAACTAGCTt 3' (Target)	1-23	131	-14.46
hsa-let-7i-5p	APOBEC2	NM_006789	311	336	GGGCTGCTTAACACAAACAGCCTCAG	RH;PT	2	3' uuGUCGUGUUUGAUGAUGGAGu 5' (miRNA) :| ||||| || :|||| 5' ctTAACACAA---ACAGCCTCa 3' (Target)	7-25	108	-17.32
hsa-miR-92a-3p	APOBEC2	NM_006789	727	756	GAGGAGCGGGTGAAAAGTAGTAGTTTAATG	RH;PT	2	3' uguccggCCCUGUUCACGUUau 5' (miRNA) || :|::||| || 5' -----gaGGAGCGGGTGAAAag 3' (Target)	1-17	103	-14.11
hsa-miR-452-5p	APOBEC2	NM_006789	311	332	GGGCTGCTTAACACAAACAGCC	PT;MR	2	3' agucaaaggagacGUUUGUCaa 5' (miRNA) ||||||| 5' gggctgcttaacaCAAACAGcc 3' (Target)	1-22	125	-11.45
hsa-miR-25-3p	APOBEC2	NM_006789	728	756	AGGAGCGGGTGAAAAGTAGTAGTTTAATG	RH;PT	2	3' agucuggCUCUGUUCACGUUac 5' (miRNA) ||| |::||| || 5' -----agGAG-CGGGTGAAAag 3' (Target)	1-16	101	-10.64
hsa-miR-126-5p	APOBEC2	NM_006789	731	751	AGCGGGTGAAAAGTAGTAGTT	RH;MR	2	3' gcGCAUGGUUUUCAUUAUUAc 5' (miRNA) || :: |||||||:||:| 5' agCGGGTGAAAAGTAGTAGTt 3' (Target)	1-21	139	-17.24
hsa-miR-181a-5p	APOBEC2	NM_006789	735	758	GGTGAAAAGTAGTAGTTTAATGTT	PT;MR	2	3' ugaguggcUGUCG-CAACUUACAa 5' (miRNA) ::||: ||| ||||| 5' ggtgaaaaGTAGTAGTTTAATGTt 3' (Target)	1-24	122	-10.30
hsa-miR-200b-3p	APOBEC2	NM_006789	764	785	ATACAATCATTTAAAAGTATTC	PT;MR	2	3' aguaguaaugguccgUCAUAAu 5' (miRNA) |||||| 5' atacaatcatttaaaAGTATTc 3' (Target)	1-22	120	-8.74
hsa-miR-199a-5p	APOBEC2	NM_006789	488	512	AAGCGAGCTAGTCCAGACACAGGGA	RH;MR	2	3' cuugUCCAUCAGACUUGUGACCc 5' (miRNA) || ||||| :|||| || 5' agcgAGCTAGTCCAGACACAGGg 3' (Target)	2-24	135	-20.39
hsa-miR-29b-1-5p	APOBEC2	NM_006789	523	549	TATGAACCAAGCCATGGTTAAACCAAG	RH;MR	2	3' agAUUUGGU--GGUA-UACUUUGGUcg 5' (miRNA) |:||||| |||| :| |||||| 5' taTGAACCAAGCCATGGTTAAACCAag 3' (Target)	1-27	152	-21.05
hsa-miR-151a-5p	APOBEC2	NM_006789	183	203	TTTAGGCTGTGACTCTCTCTC	RH;MR	2	3' ugAUCUGACACUCGAG-GAGcu 5' (miRNA) |||:|||||| ||| ||| 5' ttTAGGCTGTGA-CTCTCTCtc 3' (Target)	1-21	121	-24.48
hsa-miR-20a-5p	APOBEC2	NM_006789	348	370	AGATTTCTGAAATATGCATTTTA	PT;MR	2	3' gaUGGACGUGAUAUUCGUGAAAu 5' (miRNA) |::| :: ||| |||:||| 5' agATTTCTGAAATATGCATTTTa 3' (Target)	1-23	141	-12.72
hsa-miR-196b-5p	APOBEC2	NM_006789	694	716	GCCAGTTAATAAGCAACTAGCTT	PT;MR	2	3' ggGUU-GUUGUCCUUUGAUGGAu 5' (miRNA) ||: :||:| | ||||| || 5' gcCAGTTAATAAGCAACTAGCTt 3' (Target)	1-23	131	-14.46
hsa-miR-20b-5p	APOBEC2	NM_006789	350	370	ATTTCTGAAATATGCATTTTA	PT;MR	2	3' gauGGACGUGAUACUCGUGAAAc 5' (miRNA) :||| | ||| |||:||| 5' attTCTGAAATAT--GCATTTTa 3' (Target)	1-21	141	-10.51
hsa-miR-17-5p	APOBEC2	NM_006789	348	370	AGATTTCTGAAATATGCATTTTA	PT;MR	2	3' gaUGGACGUGACAUUCGUGAAAc 5' (miRNA) |::| :: || |||:||| 5' agATTTCTGAAATATGCATTTTa 3' (Target)	1-23	133	-9.12
hsa-miR-151a-3p	APOBEC2	NM_006789	486	525	ACAAGCGAGCTAGTCCAGACACAGGGACACTCCAGGCTAT	RH;MR	2	3' ggaGUUCCU-CGAAGUCAGAUc 5' (miRNA) ||:||| || ||| ||| 5' acaCAGGGACACTCCAGGCTAt 3' (Target)	19-40	129	-14.76
hsa-miR-15a-5p	APOBEC2	NM_006789	298	319	TGCTCACCCAAGGGGGCTGCTT	PT;MR	2	3' guguuugguaauacaCGACGAu 5' (miRNA) |||||| 5' tgctcacccaaggggGCTGCTt 3' (Target)	1-22	120	-15.33
hsa-miR-223-3p	APOBEC2	NM_006789	215	235	TCGGGAAGGACGAAAGTGACC	PT;MR	2	3' acCCCAUAAACUG-UUUGACUGu 5' (miRNA) ||| | ||| ||| |||| 5' tcGGGAA--GGACGAAAGTGACc 3' (Target)	1-21	120	-14.76
hsa-miR-182-5p	APOBEC2	NM_006789	423	450	AAGTGGTGTGTTTTTCCCGTGGCCAGAT	RH;MR	2	3' ucACACUCAAGAUGGUAACGGUUu 5' (miRNA) |||| ||:| ||:| ||||: 5' ggTGTG-TTTTTCCCGTGGCCAGa 3' (Target)	5-27	124	-22.96
hsa-miR-181b-5p	APOBEC2	NM_006789	32	59	TGCCACCAAGAGACAGCAATGACATGTA	RH;MR	2	3' ugGGUGG----CUGUCGUUACU-UACAa 5' (miRNA) ||||| ||||||||||| |||| 5' tgCCACCAAGAGACAGCAATGACATGTa 3' (Target)	1-28	148	-29.45
hsa-miR-106b-5p	APOBEC2	NM_006789	352	370	TTCTGAAATATGCATTTTA	PT;MR	2	3' uaGACGUGACAGUCGUGAAAu 5' (miRNA) ||| | | | |||:||| 5' ttCTGAAATAT--GCATTTTa 3' (Target)	1-19	132	-11.52
hsa-miR-141-5p	APOBEC2	NM_006789	456	479	AGAAACTTGAACATCTGGAAGTTG	PT;MR	2	3' aggUUGUGACAU---GACCUUCUAc 5' (miRNA) ||| :|| | ||||||| | 5' agaAAC-TTGAACATCTGGAAGTTg 3' (Target)	1-24	120	-15.29
hsa-miR-221-3p	APOBEC2	NM_006789	650	682	TGGAACAAAAAGCATGAGAAATCTAAGGTAGCC	RH;PT	2	3' cuUUGGGUCGUCU----GUUACAUCGa 5' (miRNA) || || ||| :|| ||||| 5' aaAAAGCATGAGAAATCTAAGGTAGCc 3' (Target)	7-33	116	-11.52
hsa-miR-582-3p	APOBEC2	NM_006789	755	776	TGTTCAGATATACAATCATTTA	PT;MR	2	3' ccAAGUCAACAAGUUGGUCAAu 5' (miRNA) ||||| | | |||:|| || 5' tgTTCAGATATACAATCATTTa 3' (Target)	1-22	128	-14.55
hsa-miR-93-5p	APOBEC2	NM_006789	347	370	TAGATTTCTGAAATATGCATTTTA	PT;MR	2	3' gauggacgugcUUGU-CGUGAAAc 5' (miRNA) ||:| |||:||| 5' tagatttctgaAATATGCATTTTa 3' (Target)	1-24	131	-10.96
hsa-miR-187-3p	APOBEC2	NM_006789	518	539	CAGGCTATGAACCAAGCCATGG	PT;MR	2	3' ggCCGACGUUGUGUUCUGUGCu 5' (miRNA) |||| ::| |||| ||:| 5' caGGCTATGAACCAAGCCATGg 3' (Target)	1-22	120	-18.85
hsa-miR-331-3p	APOBEC2	NM_006789	278	315	ATGGGACTGAAGGTCCTAATTGCTCACCCAAGGGGGCT	RH;PT	2	3' aagauccuauccGGGUCCCCg 5' (miRNA) |||| ||| 5' cctaattgctcaCCCAAGGGg 3' (Target)	15-35	113	-17.34
hsa-miR-1	APOBEC3B	NM_004900	216	237	TAAGATTATGCTCAATATTCCC	PT;MR	2	3' uaUGUAUGAAGAAAUGUAAGGu 5' (miRNA) | || | || |:||||| 5' taAGATTATGCTCAATATTCCc 3' (Target)	1-22	136	-9.77
hsa-miR-203a	APOE	NM_000041	102	141	GGGTGGACCCTAGTTTAATAAAGATTCACCAAGTTTCACG	RH;PT	2	3' gaucaccaggauuugUAAAGUg 5' (miRNA) :||||| 5' ataaagattcaccaaGTTTCAc 3' (Target)	18-39	104	-8.54
hsa-miR-196a-5p	AQP4	NM_004028	3669	3693	GCCATCTTTGCAAATGACTACCTAT	RH;PT;MR	3	3' ggguUGUUGUACUUUGAUGGAu 5' (miRNA) :||| ||| ||||||| 5' ctttGCAA-ATG--ACTACCTa 3' (Target)	6-24	149	-14.63
hsa-miR-98-5p	AQP4	NM_004028	3672	3693	ATCTTTGCAAATGACTACCTAT	RH;PT;MR	3	3' uuguuAUGUUGAAUGAUGGAgu 5' (miRNA) |:||| | ||||||| 5' atcttTGCAAATGACTACCTat 3' (Target)	1-22	145	-15.97
hsa-miR-503-5p	AQP4	NM_004028	3020	3054	ATGCAGCTCATAGGTGCTAGCTAGAGCTGCTGCTC	RH;PT;MR	3	3' gacgucUUGACAAGGGCGACGAu 5' (miRNA) |:|| |:|||||| 5' ggtgctAGCTAGAGCTGCTGCTc 3' (Target)	13-35	133	-17.71
hsa-miR-517-5p	AQP4	NM_004028	3212	3236	TGACAGGAAAATTCCAAACTAGAGC	RH;PT;MR	3	3' ucugucacgAAGG-UAGAUCUCc 5' (miRNA) |||| | |||||| 5' acaggaaaaTTCCAAACTAGAGc 3' (Target)	3-25	124	-18.15
hsa-miR-224-5p	AQP4	NM_004028	1735	1780	GGGCGTGGCCACACCACACACTGCGCCAGTGACACATAGTTACTTC	RH;PT;MR	3	3' uuGCCUUGGUG-AUCACUGAAc 5' (miRNA) | | : ||| |||| |||| 5' gcCAGTGACACATAGTTACTTc 3' (Target)	25-46	126	-10.44
hsa-miR-181a-3p	AQP4	NM_004028	2477	2508	ATGCAGCAGGGGTCTATCGCCTTGTGGATGGC	RH;PT;MR	3	3' ccauGUUAGUUG-CCAGCUACCa 5' (miRNA) | |||: | || ||||| 5' gggtCTATCGCCTTGTGGATGGc 3' (Target)	10-32	121	-16.56
hsa-miR-15b-5p	AQP4	NM_004028	3021	3054	TGCAGCTCATAGGTGCTAGCTAGAGCTGCTGCTC	RH;PT;MR	3	3' acauUUGGUACUACACGACGAu 5' (miRNA) |:|:| || ||||||| 5' tgctAGCTA-GAGCTGCTGCTc 3' (Target)	14-34	152	-15.35
hsa-miR-17-3p	AQP4	NM_004028	3262	3284	CCTAGAAGGCCTCTGATTGCAGC	RH;PT;MR	3	3' gaUGUUCACGGA-AGUGACGUCa 5' (miRNA) | ||| |||| | |:||||| 5' ctAGAAG-GCCTCTGATTGCAGc 3' (Target)	2-23	145	-22.29
hsa-miR-107	AQP4	NM_004028	4092	4115	TTGATTTTCTTGAATTATGTTGCA	RH;PT;MR	3	3' acUAUCGGGACAUGUUACGACGa 5' (miRNA) || :|:|| |: |||:||| 5' tgATTTTCTTGAATTATGTTGCa 3' (Target)	2-24	145	-17.26
hsa-miR-200c-5p	AQP4	NM_001650	3224	3259	TCCAAACTAGAGCAGTAAATTCAAATGGTAAGATGA	RH;PT;MR	3	3' ggUUUGUGACGACCCAUUCUGc 5' (miRNA) |||: | | |||||||: 5' gtAAATTCAAAT-GGTAAGATg 3' (Target)	15-35	134	-15.50
hsa-miR-126-5p	AQP4	NM_001650	2429	2454	GGCTCTGCCAGTAAAAAGTAATGAAA	RH;PT;MR	3	3' gcgCAUGGUUUUCAUUAUUac 5' (miRNA) ||| |||||||||:| 5' ccaGTA--AAAAGTAATGAaa 3' (Target)	8-26	131	-9.32
hsa-miR-15a-5p	AQP4	NM_001650	3021	3054	TGCAGCTCATAGGTGCTAGCTAGAGCTGCTGCTC	RH;PT;MR	3	3' guGUUUGGUAAUACACGACGAu 5' (miRNA) | |:|:| | ||||||| 5' tgCTAGCTA-GAGCTGCTGCTc 3' (Target)	14-34	146	-13.92
hsa-miR-425-3p	AQP4	NM_001650	1621	1657	CGGTGCTAGGAAAGAGTGATGTGTGAGATTCCCAGAG	RH;PT;MR	3	3' cccgccUGUGCUGUAAGGG-CUa 5' (miRNA) ::::|| |||||| || 5' agtgatGTGTGAGATTCCCAGAg 3' (Target)	15-37	120	-17.85
hsa-miR-323a-3p	AQP4	NM_001650	3505	3533	TGTGGTTACTATTTGGAAAGTGTAATGTA	RH;PT;MR	3	3' ucuccAGCUGGCACAUUACAc 5' (miRNA) | || ||||||||| 5' ctattTGGAAAGTGTAATGTa 3' (Target)	9-29	156	-14.36
hsa-miR-223-3p	AQP4	NM_001650	3928	3969	AAATTGTCATTTAGGATAAACTGGGGAGAATAGACTGAACAT	RH;PT;MR	3	3' acccCA-UAAA--CUGUUUGACUgu 5' (miRNA) || |||| ||:||||||: 5' aattGTCATTTAGGATAAACTGGgg 3' (Target)	2-26	128	-13.73
hsa-miR-324-5p	AQP4	NM_001650	1664	1690	CACACCAGTGTTATGCCTGGGAGTGCC	RH;PT;MR	3	3' ugUGGUUACGGGAU--CCCCU-ACGc 5' (miRNA) ||||:||:: |: |||| ||| 5' acACCAGTGTTATGCCTGGGAGTGCc 3' (Target)	2-27	124	-26.43
hsa-miR-767-5p	AQP4	NM_004028	2090	2114	CGGTTAAAGAAAAGTGAATGGTGTT	PT;MR	2	3' guacgagUCUGUUGG--UACCACGu 5' (miRNA) ||| || : ||||||: 5' cggttaaAGAAAAGTGAATGGTGTt 3' (Target)	1-25	131	-12.80
hsa-miR-185-5p	AQP4	NM_004028	3827	3850	GAATGTATTTCTAGGTTCTCTTCA	PT;MR	2	3' agUCCUUGACGG--AAAGAGAGGu 5' (miRNA) | | |:| |: ||||||:| 5' gaATGTATTTCTAGGTTCTCTTCa 3' (Target)	1-24	131	-13.83
hsa-miR-96-5p	AQP4	NM_004028	2664	2686	CCCAGCCATGAAACAATGCCAAC	PT;MR	2	3' ucGUUUUUACACGAUCACGGUUu 5' (miRNA) ||: ||| | |||||| 5' ccCAGCCATGAAACAATGCCAAc 3' (Target)	1-23	121	-9.50
hsa-miR-221-3p	AQP4	NM_004028	3816	3836	GTAACCCATTGGAATGTATTT	PT;MR	2	3' cuUUGGGUCGUCUGUUACAUcga 5' (miRNA) |||||| ::| |||||| 5' gtAACCCATTGG--AATGTAttt 3' (Target)	1-21	126	-14.30
hsa-miR-22-3p	AQP4	NM_004028	3007	3028	GAGCCTTTTCCTAATGCAGCTC	PT;MR	2	3' ugucaagaaguugacCGUCGAa 5' (miRNA) |||||| 5' gagccttttcctaatGCAGCTc 3' (Target)	1-22	120	-11.55
hsa-miR-25-3p	AQP4	NM_004028	3712	3733	TCAAAAAATGTTATGTGCAATG	PT;MR	2	3' agucuggcuCUGUUCACGUUAc 5' (miRNA) | :| ||||||| 5' tcaaaaaatGTTATGTGCAATg 3' (Target)	1-22	145	-13.08
hsa-miR-135b-5p	AQP4	NM_004028	3626	3645	TGAAATAAATGAAAGACATT	PT;MR	2	3' agUGUAUCCUUACUUUUCGGUAu 5' (miRNA) | ||| |||| |||| ||| 5' tgAAATA--AATG-AAAGACATt 3' (Target)	1-20	128	-7.88
hsa-miR-93-5p	AQP4	NM_004028	3269	3291	GGCCTCTGATTGCAGCATGTTGA	RH;PT	2	3' gaUGGACGUGCUUGUCGUGAAAc 5' (miRNA) :||| :: :|||||: || 5' -gGCCTCTGATTGCAGCATGTTg 3' (Target)	1-22	109	-16.56
hsa-miR-187-3p	AQP4	NM_004028	697	718	CCTATTGAGATTCAAGACAAGC	PT;MR	2	3' ggccGACGUUGUGUUCUGUGCu 5' (miRNA) :|| :|: ||||||| | 5' cctaTTGAGATTCAAGACAAGc 3' (Target)	1-22	130	-13.43
hsa-miR-199a-5p	AQP4	NM_004028	4068	4090	TATATTAAAGTATTAGCACTGTG	PT;MR	2	3' cuuguccaUCAGACUUGUGACcc 5' (miRNA) ||| | |:||||| 5' tatattaaAGTATTAGCACTGtg 3' (Target)	1-23	123	-13.53
hsa-miR-191-5p	AQP4	NM_004028	990	1019	TTAGCTAGTTGAGTCCTGGCTTTTTGTTGA	RH;MR	2	3' guCGAC-GAAAACCCUAAGGCAAc 5' (miRNA) |:|| | ||| ||::||| 5' taGTTGAGTCCTGGCTTTTTGTTg 3' (Target)	6-29	120	-18.60
hsa-miR-222-3p	AQP4	NM_004028	3491	3512	AATTAGTAGGAAGATGTGGTTA	RH;MR	2	3' ugGGUCAUCGGUCUACAUCGa 5' (miRNA) ::||||| ||||||:|: 5' aaTTAGTAGGAAGATGTGGTt 3' (Target)	1-21	139	-23.59
hsa-miR-335-3p	AQP4	NM_004028	4122	4141	ACTACTAAGCTTGTGAAAAT	PT;MR	2	3' ccaguccUCGUUAUUACUUUUu 5' (miRNA) ||| | :|||||| 5' actactaAGC--TTGTGAAAAt 3' (Target)	1-20	128	-7.02
hsa-miR-320a	AQP4	NM_004028	3585	3609	TTGCCCCATAAGAGCAGTAGCTTTT	PT;MR	2	3' agCGGGAGAGU-UGG--GUCGAAAa 5' (miRNA) |||| | | | | :|||||| 5' ttGCCCCATAAGAGCAGTAGCTTTt 3' (Target)	1-25	130	-18.34
hsa-miR-141-5p	AQP4	NM_004028	3486	3506	ATGAAAATTAGTAGGAAGATG	PT;MR	2	3' aggUUGUGA-CAUGACCUUCUAc 5' (miRNA) || |:| ||| ||||||| 5' atgAAAATTAGTA--GGAAGATg 3' (Target)	1-21	151	-13.87
hsa-miR-429	AQP4	NM_004028	4061	4082	GGAATAATATATTAAAGTATTA	PT;MR	2	3' ugccaaaauggucugUCAUAAu 5' (miRNA) |||||| 5' ggaataatatattaaAGTATTa 3' (Target)	1-22	120	-8.17
hsa-miR-421	AQP4	NM_004028	3270	3292	GCCTCTGATTGCAGCATGTTGAC	PT;MR	2	3' cgcGGGUUAAUUACAGACAACUa 5' (miRNA) :|::|||: | |||||| 5' gccTCTGATTGCAGCATGTTGAc 3' (Target)	1-23	128	-12.37
hsa-miR-582-3p	AQP4	NM_004028	1351	1372	TGTTCTCCAGAAACCCCAGTTT	PT;MR	2	3' ccaagucaacaaguuGGUCAAu 5' (miRNA) |||||| 5' tgttctccagaaaccCCAGTTt 3' (Target)	1-22	120	-10.99
hsa-let-7i-5p	AQP4	NM_004028	3672	3693	ATCTTTGCAAATGACTACCTAT	PT;MR	2	3' uugucGUGUUUGAUGAUGGAgu 5' (miRNA) ::||||: ||||||| 5' atcttTGCAAATGACTACCTat 3' (Target)	1-22	145	-15.08
hsa-miR-92a-3p	AQP4	NM_004028	3712	3733	TCAAAAAATGTTATGTGCAATG	PT;MR	2	3' uguccggccCUGUUCACGUUAu 5' (miRNA) | :| ||||||| 5' tcaaaaaatGTTATGTGCAATg 3' (Target)	1-22	145	-9.97
hsa-miR-17-5p	AQP4	NM_004028	3398	3420	TATAAATTCTCATAAGCACTATA	PT;MR	2	3' gauggacgugacAUUCGUGAAAc 5' (miRNA) |||||||| | 5' tataaattctcaTAAGCACTATa 3' (Target)	1-23	123	-10.19
hsa-miR-501-5p	AQP4	NM_004028	3637	3658	AAAGACATTTAATTCAAGGATC	PT;MR	2	3' agagugggucccuguUUCCUAa 5' (miRNA) |||||| 5' aaagacatttaattcAAGGATc 3' (Target)	1-22	120	-10.37
hsa-let-7a-5p	AQP4	NM_004028	3672	3693	ATCTTTGCAAATGACTACCTAT	PT;MR	2	3' uuGAUAUGUUGGAUGAUGGAgu 5' (miRNA) || |:||| : ||||||| 5' atCTTTGCAAATGACTACCTat 3' (Target)	1-22	148	-17.26
hsa-miR-18b-5p	AQP4	NM_004028	4097	4120	TTTCTTGAATTATGTTGCATCTTG	PT;MR	2	3' gauuGACGUGAU-CUACGUGGAAu 5' (miRNA) :|| |:|| | ||||:||| 5' tttcTTGAATTATGTTGCATCTTg 3' (Target)	1-24	146	-15.33
hsa-miR-766-3p	AQP4	NM_004028	3341	3365	ACTGAAGATGGAAGTCTGGGGGGCA	RH;PT	2	3' cgACUCCGACACCCCGACCUCa 5' (miRNA) ||| | || | ||||:| 5' acTGAAGATGGAAGTCTGGGGg 3' (Target)	1-22	112	-17.62
hsa-miR-200b-3p	AQP4	NM_004028	4061	4082	GGAATAATATATTAAAGTATTA	PT;MR	2	3' aguaguaaugguccgUCAUAAu 5' (miRNA) |||||| 5' ggaataatatattaaAGTATTa 3' (Target)	1-22	120	-7.69
hsa-miR-425-5p	AQP4	NM_004028	1650	1678	TCCCAGAGAGTCGTCACACCAGTGTTATG	PT;MR	2	3' aguugCCCUCACUAG------CACAGUAa 5' (miRNA) | |||| :|| ||||:|| 5' tcccaGAGAGTCGTCACACCAGTGTTATg 3' (Target)	1-29	125	-12.56
hsa-miR-151a-5p	AQP4	NM_004028	1603	1623	ATTAAACCTGATTCTCTTCGG	PT;MR	2	3' ugAUCUGACACU-CGAGGAGCu 5' (miRNA) || || ||| |||:||| 5' atTAAAC-CTGATTCTCTTCGg 3' (Target)	1-21	132	-14.74
hsa-miR-181b-5p	AQP4	NM_004028	4134	4156	GTGAAAATAAACATTTGGATGTT	PT;MR	2	3' uggguggcugucguuACUUACAa 5' (miRNA) ||:|||| 5' gtgaaaataaacattTGGATGTt 3' (Target)	1-23	124	-9.58
hsa-miR-769-5p	AQP4	NM_001650	2473	2493	ATCTATGCAGCAGGGGTCTAT	RH;PT	2	3' ucgagucuuggGUCUCCAGAgu 5' (miRNA) |||:||||| 5' -atctatgcagCAGGGGTCTat 3' (Target)	1-21	119	-17.98
hsa-miR-340-5p	AQP4	NM_001650	3427	3448	GCAAATTCAGAACATTTTATAC	PT;MR	2	3' uuagUCAGAGUAACGAAAUAUu 5' (miRNA) | || | :|||||| 5' gcaaATTCAGAACATTTTATAc 3' (Target)	1-22	126	-7.10
hsa-miR-18a-5p	AQP4	NM_001650	4097	4120	TTTCTTGAATTATGTTGCATCTTG	PT;MR	2	3' gauaGACGUGAU-CUACGUGGAAu 5' (miRNA) :|| |:|| | ||||:||| 5' tttcTTGAATTATGTTGCATCTTg 3' (Target)	1-24	146	-15.52
hsa-miR-29b-1-5p	AQP4	NM_001650	3211	3234	ATGACAGGAAAATTCCAAACTAGA	PT;MR	2	3' agauuugguggUAUACUUUGGUCg 5' (miRNA) || ||||:|| 5' atgacaggaaaATTCCAAACTAGa 3' (Target)	1-24	125	-9.55
hsa-miR-181a-5p	AQP4	NM_001650	4134	4156	GTGAAAATAAACATTTGGATGTT	PT;MR	2	3' ugaguggcugucgcAACUUACAa 5' (miRNA) |||:|||| 5' gtgaaaataaacatTTGGATGTt 3' (Target)	1-23	129	-9.48
hsa-miR-301a-3p	AQP4	NM_001650	4102	4125	TGAATTATGTTGCATCTTGTACTA	PT;MR	2	3' cgaaACUGUUAUG-AUAACGUGAc 5' (miRNA) | |:: |:| | |||:||| 5' tgaaTTATGTTGCATCTTGTACTa 3' (Target)	1-24	134	-9.54
hsa-miR-20b-5p	AQP4	NM_001650	4068	4090	TATATTAAAGTATTAGCACTGTG	PT;MR	2	3' gauggacgUGAUACUCGUGAAAc 5' (miRNA) | ||| |||||| | 5' tatattaaAGTATTAGCACTGTg 3' (Target)	1-23	127	-12.87
hsa-miR-196b-5p	AQP4	NM_001650	3671	3692	CATCTTTGCAAATGACTACCTA	PT;MR	2	3' ggguuguUGUCCUUUGAUGGAu 5' (miRNA) :|| :||||||| 5' catctttGCAAATGACTACCTa 3' (Target)	1-22	143	-15.64
hsa-miR-130b-3p	AQP4	NM_001650	4105	4125	ATTATGTTGCATCTTGTACTA	PT;MR	2	3' uacgggAAAGUAGUAACGUGAc 5' (miRNA) || |||| |||:||| 5' attatgTTGCATC-TTGTACTa 3' (Target)	1-21	142	-14.13
hsa-miR-331-3p	AQP4	NM_001650	3340	3365	AACTGAAGATGGAAGTCTGGGGGGCA	RH;MR	2	3' aaGA-UCCUAUC--CGGGUCCCCg 5' (miRNA) || | |||:| |:|::|||| 5' aaCTGAAGATGGAAGTCTGGGGGg 3' (Target)	1-24	125	-22.34
hsa-miR-20a-5p	AQP4	NM_001650	4068	4090	TATATTAAAGTATTAGCACTGTG	PT;MR	2	3' gauggacgUGAUAUUCGUGAAAu 5' (miRNA) | ||| |||||| | 5' tatattaaAGTATTAGCACTGTg 3' (Target)	1-23	127	-10.80
hsa-miR-183-5p	AQP4	NM_001650	2945	2966	CCTACACTTTATTTCTGCCATT	PT;MR	2	3' ucacuUAAGAUGGUCACGGUAu 5' (miRNA) | |:||:: |||||| 5' cctacACTTTATTTCTGCCATt 3' (Target)	1-22	125	-11.02
hsa-miR-409-5p	AQP4	NM_001650	3800	3822	AATACGTCTAATTTATGTAACCC	PT;MR	2	3' uacguuucaacgagccCAUUGGa 5' (miRNA) |||||| 5' aatacgtctaatttatGTAACCc 3' (Target)	1-23	120	-9.00
hsa-miR-182-5p	AQP4	NM_001650	3562	3592	TTGTGAGTTTAGTACTCTACAGATTGCCCCA	RH;MR	2	3' ucacACUCA--AGAUG-GUAACGGuuu 5' (miRNA) | ||| ||||| |||||| 5' gagtTTAGTACTCTACAGATTGCCcca 3' (Target)	5-31	122	-15.91
hsa-miR-147b	AQP4	NM_001650	2735	2756	TCCCTACACTGAAAACGCACAT	PT;MR	2	3' aucgucuucguaaagGCGUGUg 5' (miRNA) |||||| 5' tccctacactgaaaaCGCACAt 3' (Target)	1-22	120	-11.22
hsa-miR-106b-5p	AQP4	NM_001650	4070	4090	TATTAAAGTATTAGCACTGTG	PT;MR	2	3' uagacgUGACAGUCGUGAAAu 5' (miRNA) | | |:|||||| | 5' tattaaAGTATTAGCACTGTg 3' (Target)	1-21	123	-10.54
hsa-miR-152	AQP4	NM_001650	4069	4089	ATATTAAAGTATTAGCACTGT	PT;MR	2	3' gguucaagacaguaCGUGACu 5' (miRNA) |||||| 5' atattaaagtattaGCACTGt 3' (Target)	1-21	120	-11.50
hsa-miR-19a-3p	AQP4	NM_001650	3408	3431	CATAAGCACTATAGAATTTGCAAA	PT;MR	2	3' agucaaaacGUAUC-UAAACGUgu 5' (miRNA) :|||| ||||||| 5' cataagcacTATAGAATTTGCAaa 3' (Target)	1-24	137	-11.24
hsa-miR-424-5p	AQP4	NM_001650	3033	3054	GTGCTAGCTAGAGCTGCTGCTC	PT;MR	2	3' aaguuUUGUACUUAACGACGAc 5' (miRNA) |:| ||: ||||||| 5' gtgctAGCTAGAGCTGCTGCTc 3' (Target)	1-22	153	-14.26
hsa-miR-19b-3p	AQP4	NM_001650	3408	3431	CATAAGCACTATAGAATTTGCAAA	PT;MR	2	3' agucaaaacGUA-CCUAAACGUgu 5' (miRNA) :|| | ||||||| 5' cataagcacTATAGAATTTGCAaa 3' (Target)	1-24	129	-7.27
hsa-miR-21-5p	AQP4	NM_001650	4110	4133	GTTGCATCTTGTACTACTAAGCTT	PT;MR	2	3' aguUGUAG-UCA-GACUAUUCGAu 5' (miRNA) :|||| || || |||||| 5' gttGCATCTTGTACTACTAAGCTt 3' (Target)	1-24	125	-13.50
hsa-miR-452-5p	AQP4	NM_001650	3366	3387	CAGACAACCTTATCAAACAATA	PT;MR	2	3' agucaaaGGAGACGUUUGUCAa 5' (miRNA) |||: |||||| | 5' cagacaaCCTTATCAAACAATa 3' (Target)	1-22	123	-10.31
hsa-miR-151a-3p	AQP4	NM_001650	1917	1939	CGTCAGCAAACATGTCAGTTTAA	PT;MR	2	3' ggAGUUCCUCG-A-AGUCAGAUc 5' (miRNA) |||: | | | |||||:|| 5' cgTCAGCAAACATGTCAGTTTAa 3' (Target)	1-23	133	-10.77
hsa-miR-30a-5p	ARFGAP1	NM_175609	27	51	CCCCCGGGCGACTTCGTGTTTGCAC	RH;PT;MR	3	3' gaaGGUCAGCU--CCUACAAAUGu 5' (miRNA) ||:| ||| :|||||:| 5' cccCCGGGCGACTTCGTGTTTGCa 3' (Target)	1-24	134	-18.87
hsa-miR-26a-5p	ARFGAP1	NM_018209	673	699	GAGCTGTTCTCAGTGCTGGAACTTGAC	RH;PT;MR	3	3' ucGGAUAGGACCUAAUGAACUu 5' (miRNA) :| :| |||| |||||| 5' tcTCAGTGCTGG--AACTTGAc 3' (Target)	8-27	121	-14.81
hsa-miR-642a-5p	ARFGAP1	NM_018209	1636	1669	CCAGGAGGGTGCCTTCCTCGGGGGTAGGGGGACG	RH;PT;MR	3	3' guucuguguaaaCCUCUCCCUg 5' (miRNA) | ||:|||| 5' ccttcctcggggGTAGGGGGAc 3' (Target)	12-33	126	-19.68
hsa-miR-145-5p	ARFGAP1	NM_175609	904	926	CCTCACCTCCCCGAGGACTGGAT	PT;MR	2	3' ucccuaaggaccCUUUUGACCUg 5' (miRNA) ||::|||||| 5' cctcacctccccGAGGACTGGAt 3' (Target)	1-23	135	-18.93
hsa-miR-204-5p	ARFGAP1	NM_175609	1648	1690	CTTCCTCGGGGGTAGGGGGACGGCCCACTCTGCCCCAGGGAGT	RH;MR	2	3' uccGUAUCCUACUGUUUCCCUu 5' (miRNA) | | ||: |::|::|||| 5' cttCCTCGGG-GGTAGGGGGAc 3' (Target)	1-21	121	-16.63
hsa-miR-203a	ARFGAP1	NM_018209	1184	1205	CAGGATGGGACCGAGATTTCAG	PT;MR	2	3' gaucaccaggauuugUAAAGUg 5' (miRNA) |||||| 5' caggatgggaccgagATTTCAg 3' (Target)	1-22	120	-10.54
hsa-miR-1	ARFGAP1	NM_018209	1874	1895	GCGCGGACCTGACAGCATTCCA	PT;MR	2	3' uaUGUAUGAAGAAAUGUAAGGu 5' (miRNA) :|: || | :|||||| 5' gcGCGGACCTGACAGCATTCCa 3' (Target)	1-22	128	-12.51
hsa-miR-342-3p	ARFGAP1	NM_018209	1838	1862	GCCTCTCCTTGCTGTGTGTGAGGGC	PT;MR	2	3' ugcccacgcuaaAGACACACUCu 5' (miRNA) | |||||||| 5' gcctctccttgcTGTGTGTGAGg 3' (Target)	1-23	147	-14.96
hsa-miR-182-5p	ARHGEF37	NM_001001669	8	31	TCTTTGGAGCCTACATTGCCAAAT	RH;TS;PT;MR	4	3' ucACACUCAAGAUGGUAACGGUUu 5' (miRNA) | ||: ||| ||||||||| 5' tcTTTGGAGCCTA-CATTGCCAAa 3' (Target)	1-23	160	-20.50
hsa-miR-98-5p	ARHGEF37	NM_001001669	1162	1201	TCAGTATAGCTTTCTTTCCTGTAACCCAGGATCTACCTTG	RH;PT;MR	3	3' uuGUUAUGUUGAAUGAUGGAGu 5' (miRNA) :|| ||: | ||||||: 5' tgTAACCCAGGAT-CTACCTTg 3' (Target)	20-40	130	-10.20
hsa-miR-187-3p	ARHGEF37	NM_001001669	943	973	TTGGCTGTGGGACCTTAGATGTAGGACACAA	RH;PT;MR	3	3' ggccGACGUUGUGUUCUGUGcu 5' (miRNA) || :|:::|:||||| 5' ggacCTTAGATGTAGGACACaa 3' (Target)	10-31	122	-13.40
hsa-miR-106b-5p	ARHGEF37	NM_001001669	2122	2154	CTCTGCACTAGCTAGTTCAAACAGGCGCTTTAA	RH;PT;MR	3	3' uagacgugacagUCGUGAAAu 5' (miRNA) :||:|||| 5' ctagttcaaacaGGCGCTTTa 3' (Target)	12-32	125	-11.70
hsa-miR-185-5p	ARHGEF37	NM_001001669	2407	2466	ATGAGAATGGCCTGTATTTTCTCCAGGGGAATCTGTGTAATGTGCCTTTTCCCTCTCCAA	RH;PT;MR	3	3' agucCUUGACGGA---AAGAGAGGu 5' (miRNA) |||: |||| ||:||||| 5' atgaGAATGGCCTGTATTTTCTCCa 3' (Target)	1-25	145	-20.87
hsa-miR-20a-5p	ARHGEF37	NM_001001669	2113	2154	CCACCTGAGCTCTGCACTAGCTAGTTCAAACAGGCGCTTTAA	RH;PT;MR	3	3' gauggacgugaUAUUCGUGAAAu 5' (miRNA) | |:||:|||| 5' agctagttcaaACAGGCGCTTTa 3' (Target)	19-41	132	-16.95
hsa-miR-93-5p	ARHGEF37	NM_001001669	2120	2153	AGCTCTGCACTAGCTAGTTCAAACAGGCGCTTTA	RH;PT;MR	3	3' gaUGGACGUGCUUGU-CGUGAAAc 5' (miRNA) :|: |: | |||| ||:|||| 5' taGCTAGTTCAAACAGGCGCTTTa 3' (Target)	11-34	144	-14.93
hsa-miR-222-3p	ARHGEF37	NM_001001669	1836	1882	GGCCTACTGTGTGCTAGAATTGTAGCTCAGGAGTTCTCAGTGTAGCT	RH;PT;MR	3	3' ugggUCAUCGGUCUACAUCGa 5' (miRNA) ||| :|| :|||||| 5' caggAGTTCTCA-GTGTAGCt 3' (Target)	28-47	135	-18.31
hsa-miR-107	ARHGEF37	NM_001001669	1320	1351	TGACCTGCTGGGGCAATGTTGGGTGCAGTGCA	RH;PT;MR	3	3' acuaucgGGACAUGUUACGACga 5' (miRNA) |: | :|||||:|| 5' tgacctgCTGGGGCAATGTTGgg 3' (Target)	1-23	120	-16.82
hsa-miR-323a-3p	ARHGEF37	NM_001001669	2429	2451	CCAGGGGAATCTGTGTAATGTGC	RH;PT;MR	3	3' ucUCCAGCU-GGCACAUUACAc 5' (miRNA) ||| | |:||||||||| 5' ccAGGGGAATCTGTGTAATGTg 3' (Target)	1-22	158	-26.75
hsa-miR-766-3p	ARHGEF37	NM_001001669	1311	1367	AAGGAGGACTGACCTGCTGGGGCAATGTTGGGTGCAGTGCAGTCCCTGCTTGGGGTG	RH;PT;MR	3	3' cgaCUCC-GACACCCCGACCUCa 5' (miRNA) |||| ||| |||||:| 5' aagGAGGACTGACCTGCTGGGGc 3' (Target)	1-23	138	-22.88
hsa-miR-21-5p	ARHGEF37	NM_001001669	2084	2104	TGGCCATGAGCTGTAAGCTAG	RH;PT;MR	3	3' aguuGUAGUCAGACUAUUCGAu 5' (miRNA) ||| || || :|||||| 5' tggcCATGAG-CT-GTAAGCTa 3' (Target)	1-20	138	-16.71
hsa-miR-767-5p	ARHGEF37	NM_001001669	2056	2078	ATTGGACAGATAGACCTGGTGCC	RH;PT;MR	3	3' guACGAGUCUGUUGGUACCACGu 5' (miRNA) || ||||:|: | |||||| 5' atTGGACAGATAGACCTGGTGCc 3' (Target)	1-23	141	-22.13
hsa-miR-503-5p	ARHGEF37	NM_001001669	1846	1886	GTGCTAGAATTGTAGCTCAGGAGTTCTCAGTGTAGCTGCTC	RH;PT;MR	3	3' gacgucuugacaagggCGACGAu 5' (miRNA) |||||| 5' aggagttctcagtgtaGCTGCTc 3' (Target)	19-41	120	-14.23
hsa-miR-130b-3p	ARHGEF37	NM_001001669	2447	2488	TGTGCCTTTTCCCTCTCCAAATGCCTAGAACCATGGCACTGT	RH;PT;MR	3	3' uacgGGAAAGUAGUAACGUGAc 5' (miRNA) ||| | ||| ||||| 5' aatgCCTAGAACCATGGCACTg 3' (Target)	20-41	126	-19.55
hsa-miR-20b-5p	ARHGEF37	NM_001001669	2113	2153	CCACCTGAGCTCTGCACTAGCTAGTTCAAACAGGCGCTTTA	RH;PT;MR	3	3' gaUGGACGUGAUACU-CGUGAAAc 5' (miRNA) :|: |: | | | ||:|||| 5' taGCTAGTTCAAACAGGCGCTTTa 3' (Target)	18-41	128	-12.79
hsa-miR-17-5p	ARHGEF37	NM_001001669	2113	2153	CCACCTGAGCTCTGCACTAGCTAGTTCAAACAGGCGCTTTA	RH;PT;MR	3	3' gauggacgugacaUUCGUGAAAc 5' (miRNA) |:||:|||| 5' agctagttcaaacAGGCGCTTTa 3' (Target)	19-41	130	-14.45
hsa-miR-22-3p	ARHGEF37	NM_001001669	1900	1922	TGGCAGGTTTCAACTGGCAGAAT	RH;PT;MR	3	3' ugUCAAGAAGUUGACCGUCgaa 5' (miRNA) || | |||||||||||| 5' gcAGGT-TTCAACTGGCAGaat 3' (Target)	3-23	138	-27.26
hsa-miR-200b-3p	ARHGEF37	NM_001001669	2142	2165	ACAGGCGCTTTAAAGGCAGTGTGA	RH;PT;MR	3	3' aguaGUAAUGGUCCGUCAUAau 5' (miRNA) | ||| |||||||:| 5' ggcgCTTTA-AAGGCAGTGTga 3' (Target)	4-24	124	-15.46
hsa-miR-221-3p	ARHGEF37	NM_001001669	1840	1883	TACTGTGTGCTAGAATTGTAGCTCAGGAGTTCTCAGTGTAGCTG	RH;PT;MR	3	3' cuUUGGGUCGUC---UGUUACAUCGa 5' (miRNA) |:|:||| || ||:|||||| 5' gtAGCTCAGGAGTTCTCAGTGTAGCt 3' (Target)	18-43	148	-27.95
hsa-miR-409-5p	ARHGEF37	NM_001001669	1449	1471	ACAACTGACAAAGTTTGTAACCA	PT;MR	2	3' uacguuucaacgagccCAUUGGa 5' (miRNA) |||||| 5' acaactgacaaagtttGTAACCa 3' (Target)	1-23	120	-12.78
hsa-miR-769-5p	ARHGEF37	NM_001001669	2173	2194	CAGCCTGTTCTGCCAGGTCTCA	PT;MR	2	3' ucgagucuugggucUCCAGAGu 5' (miRNA) ||||||| 5' cagcctgttctgccAGGTCTCa 3' (Target)	1-22	140	-18.87
hsa-miR-141-5p	ARHGEF37	NM_001001669	2388	2409	GAAAATGCATGTTGAGAAGATG	PT;MR	2	3' aggUUGUGACAUGAC-CUUCUAc 5' (miRNA) ||::| |::|| |||||| 5' gaaAATGC-ATGTTGAGAAGATg 3' (Target)	1-22	121	-14.03
hsa-miR-320a	ARHGEF37	NM_001001669	1153	1175	CCTTGTTCATCAGTATAGCTTTC	PT;MR	2	3' agcggGAG-AGUUGGGUCGAAAa 5' (miRNA) :|| |||:: :|||||| 5' ccttgTTCATCAGTATAGCTTTc 3' (Target)	1-23	140	-16.05
hsa-miR-324-5p	ARHGEF37	NM_001001669	1696	1720	CAGCGAATTCACTTGAGAGGATGCT	PT;MR	2	3' ugUGGUUACGGGA--UCCCCUACGc 5' (miRNA) :| ||| | || || |||||| 5' caGCGAATTCACTTGAGAGGATGCt 3' (Target)	1-25	132	-14.65
hsa-miR-183-5p	ARHGEF37	NM_001001669	2196	2219	AATGTATATTTATTAAGTGCCATT	PT;MR	2	3' ucACUUA-AGAUGG-UCACGGUAu 5' (miRNA) || || |:||:: |||||||| 5' aaTGTATATTTATTAAGTGCCATt 3' (Target)	1-24	162	-16.02
hsa-miR-429	ARHGEF37	NM_001001669	2038	2059	CTACCCTAGACACAAAGTATTG	PT;MR	2	3' ugccaaaauggucugUCAUAAu 5' (miRNA) |||||| 5' ctaccctagacacaaAGTATTg 3' (Target)	1-22	120	-12.20
hsa-miR-301a-3p	ARHGEF37	NM_001001669	2464	2487	CAAATGCCTAGAACCATGGCACTG	PT;MR	2	3' cgaaACUG-UUAUGAUAACGUGAc 5' (miRNA) || | |: || || ||||| 5' caaaTGCCTAGAACCATGGCACTg 3' (Target)	1-24	126	-11.63
hsa-miR-582-3p	ARHGEF37	NM_001001669	2644	2663	ACTCAGTTGTGGAGATGAGG	RH;PT	2	3' ccaagucaacaaguuGGUCAAu 5' (miRNA) :||||| 5' -------------acTCAGTTg 3' (Target)	1-9	104	-8.40
hsa-miR-424-5p	ARHGEF37	NM_001001669	2724	2754	CTCAATGAGTAACTGATGTGAACTGCTGGGA	RH;MR	2	3' aaguuUUGUACUUAACGACgac 5' (miRNA) :|::|||| ||||| 5' taactGATGTGAACTGCTGgga 3' (Target)	10-31	125	-12.85
hsa-miR-425-5p	ARHGEF37	NM_001001669	2279	2301	CTTGGAACCAAGTCTATGTCATG	PT;MR	2	3' aguugcccucacuagcACAGUAa 5' (miRNA) |||||| 5' cttggaaccaagtctaTGTCATg 3' (Target)	1-23	120	-9.05
hsa-miR-452-5p	ARHGEF37	NM_001001669	2126	2147	GCACTAGCTAGTTCAAACAGGC	PT;MR	2	3' agUCAAAGGAGACGUUUGUCaa 5' (miRNA) | | |: | ||||||| 5' gcACTAGCTAGTTCAAACAGgc 3' (Target)	1-22	128	-10.79
hsa-miR-19a-3p	ARHGEF37	NM_001001669	2522	2546	CTAAACTTGCAAAGATATTTGCCTA	PT;MR	2	3' agucaaAACGUAUC--UAAACGugu 5' (miRNA) ||||| || |||||| 5' ctaaacTTGCAAAGATATTTGCcta 3' (Target)	1-25	124	-11.02
hsa-miR-96-5p	ARHGEF37	NM_001001669	2196	2219	AATGTATATTTATTAAGTGCCATT	PT;MR	2	3' ucguuUUUACACGA-UCACGGUuu 5' (miRNA) | || | :| ||||||| 5' aatgtATATTTATTAAGTGCCAtt 3' (Target)	1-24	133	-12.50
hsa-miR-224-5p	ARHGEF37	NM_001001669	1796	1818	ATAGGAAACCCACTCGTGGGTTC	RH;MR	2	3' uugCCUU--GGUGAUCACUGAAc 5' (miRNA) |||| ||||| |||: || 5' ataGGAAACCCACTCGTGGGTTc 3' (Target)	1-23	121	-17.17
hsa-let-7a-5p	ARHGEF37	NM_001001669	1176	1201	TTTCCTGTAACCCAGGATCTACCTTG	PT;MR	2	3' uugauAUGUUGGAU----GAUGGAGu 5' (miRNA) |::|||| | ||||||: 5' tttccTGTAACCCAGGATCTACCTTg 3' (Target)	1-26	132	-14.44
hsa-miR-196b-5p	ARHGEF37	NM_001001669	1181	1200	TGTAACCCAGGATCTACCTT	PT;MR	2	3' ggGUUGUUGUCCUUUGAUGGAu 5' (miRNA) :||| |||| | |||||| 5' tgTAAC-CCAGG-ATCTACCTt 3' (Target)	1-20	128	-20.01
hsa-miR-151a-3p	ARHGEF37	NM_001001669	2560	2582	ACTTCCAGGAGTTGAAGTCTGGT	RH;MR	2	3' ggAGUUCCUCGAAGUCAGAUc 5' (miRNA) || |||||:| |||||: 5' ctTCCAGGAGTTGAAGTCTGg 3' (Target)	2-22	127	-27.49
hsa-miR-181b-5p	ARHGEF37	NM_001001669	2673	2697	CAATATCAAAAGAAAGATGAATGAA	PT;MR	2	3' uggGUGGCUGUCGU--UACUUACaa 5' (miRNA) :|:| | || | ||||||| 5' caaTATCAAAAGAAAGATGAATGaa 3' (Target)	1-25	135	-13.14
hsa-miR-517-5p	ARHGEF37	NM_001001669	974	995	CTTCAGTGTTCCCATCCAGAAA	RH;MR	2	3' ucuGUCACGAAGGUAGAUCUcc 5' (miRNA) |||||:| ||||| ||| 5' cttCAGTGTTCCCATCCAGAaa 3' (Target)	1-22	131	-20.32
hsa-let-7i-5p	ARHGEF37	NM_001001669	1181	1201	TGTAACCCAGGATCTACCTTG	PT;MR	2	3' uuGUCGUGUUUGAUGAUGGAGu 5' (miRNA) :| | ||:: | ||||||: 5' tgTAACCCAGGAT-CTACCTTg 3' (Target)	1-21	134	-12.74
hsa-miR-15b-5p	ARHGEF37	NM_001001669	1865	1886	GGAGTTCTCAGTGTAGCTGCTC	PT;MR	2	3' acauuugguacuacaCGACGAu 5' (miRNA) |||||| 5' ggagttctcagtgtaGCTGCTc 3' (Target)	1-22	120	-13.81
hsa-miR-181a-3p	ARHGEF37	NM_001001669	805	828	CGGTGATAAGGCCTGGTGGGTGGG	RH;PT	2	3' ccaUGUUAGUUGCCAGCUACCa 5' (miRNA) |:|| :||| |:||| 5' gtgATAAGGCCTGGTGGGTGGg 3' (Target)	3-24	107	-16.41
hsa-miR-152	ARHGEF37	NM_001001669	2531	2554	CAAAGATATTTGCCTATGAACTGA	PT;MR	2	3' ggUUC-A-AGACAG-UACGUGACu 5' (miRNA) ||| | |:|| | ||| |||| 5' caAAGATATTTGCCTATGAACTGa 3' (Target)	1-24	124	-12.77
hsa-miR-25-3p	ARHGEF37	NM_001001669	2424	2448	TTTCTCCAGGGGAATCTGTGTAATG	PT;MR	2	3' agucuGGCUCUGUU---CACGUUAc 5' (miRNA) || :|: || |||:||| 5' tttctCCAGGGGAATCTGTGTAATg 3' (Target)	1-25	128	-17.84
hsa-miR-29b-1-5p	ARHGEF37	NM_001001669	2336	2358	GTTATGGTTTCTCATAGACCAGG	PT;MR	2	3' agAUUUGGUGGUAUACUUUGGUCg 5' (miRNA) || : : :| || |:||||| 5' gtTATGGTTTCTCAT-AGACCAGg 3' (Target)	1-23	128	-12.45
hsa-miR-92a-3p	ARHGEF37	NM_001001669	2429	2448	CCAGGGGAATCTGTGTAATG	PT;MR	2	3' ugUCCGGCCCUGUUCACGUUAu 5' (miRNA) ||| || |: |||:||| 5' ccAGG--GGAATCTGTGTAATg 3' (Target)	1-20	133	-17.73
hsa-miR-421	ARHGEF37	NM_001001669	2721	2753	CAGCTCAATGAGTAACTGATGTGAACTGCTGGG	RH;MR	2	3' cgCGGGUUAAUUACAGACAACua 5' (miRNA) ||:|||| |:| ||| || 5' caGCTCAATGAGTAACTGATGtg 3' (Target)	1-23	121	-14.43
hsa-miR-24-2-5p	ARHGEF37	NM_001001669	2235	2256	AAAATTGGATGTCTTGTAGGCA	PT;MR	2	3' gacacaaagucgaguCAUCCGu 5' (miRNA) |||||| 5' aaaattggatgtcttGTAGGCa 3' (Target)	1-22	120	-14.66
hsa-miR-501-5p	ARHGEF37	NM_001001669	2036	2058	CTCTACCCTAGACACAAAGTATT	PT;MR	2	3' agaGUGGG-UCCCUGUUUCCUAa 5' (miRNA) :|||| || |||||| || 5' ctcTACCCTAGACACAAAGTATt 3' (Target)	1-23	134	-18.41
hsa-miR-17-3p	ARHGEF37	NM_001001669	1873	1894	CAGTGTAGCTGCTCACTGAAGT	PT;MR	2	3' gaUGUUCACGGAAGUGACGUCa 5' (miRNA) ::|: ||| |||||| || 5' gtGTAGCTGC--TCACTGAAGt 3' (Target)	3-22	125	-15.76
hsa-miR-181a-5p	ARHGEF37	NM_001001669	2224	2247	GGGACCTGAACAAAATTGGATGTC	PT;MR	2	3' ugaguGGC-UGUCGCAACUUACAa 5' (miRNA) |:| ||| |||:|||| 5' gggacCTGAACAAAATTGGATGTc 3' (Target)	1-24	137	-13.41
hsa-miR-331-3p	ARHGEF37	NM_001001669	2416	2436	GCCTGTATTTTCTCCAGGGGA	PT;MR	2	3' aagauccuauccGGGUCCCCg 5' (miRNA) :||||||| 5' gcctgtattttcTCCAGGGGa 3' (Target)	1-21	141	-18.88
hsa-miR-196a-5p	ARHGEF37	NM_001001669	1181	1200	TGTAACCCAGGATCTACCTT	PT;MR	2	3' ggGUUGUUGUACUUUGAUGGAu 5' (miRNA) :||| || |:| |||||| 5' tgTAAC-CCA-GGATCTACCTt 3' (Target)	1-20	124	-16.01
hsa-miR-95	ARHGEF37	NM_001001669	2489	2511	GTCTTATTTATTTAACCGTTGGG	PT;MR	2	3' acGAGU-UAUUUAUGGGCAACUu 5' (miRNA) ||:| || || ||||||: 5' gtCTTATTTATTTAACCGTTGGg 3' (Target)	1-23	139	-15.08
hsa-miR-15a-5p	ARHGEF37	NM_001001669	1865	1886	GGAGTTCTCAGTGTAGCTGCTC	PT;MR	2	3' guguuugguaauacaCGACGAu 5' (miRNA) |||||| 5' ggagttctcagtgtaGCTGCTc 3' (Target)	1-22	120	-12.50
hsa-miR-199a-5p	ARHGEF37	NM_001001669	1199	1221	TTGGGGGGCTTCTCAATACTGCA	PT;MR	2	3' cuugUCCAUCAGACUUGUGACcc 5' (miRNA) :|| ||| ||:|||| 5' ttggGGGGCTTCTCAATACTGca 3' (Target)	1-23	123	-13.35
hsa-miR-223-3p	ARHGEF37	NM_001001669	2720	2741	CCAGCTCAATGAGTAACTGATG	PT;MR	2	3' accccauaaACUGUUUGACUGu 5' (miRNA) ||| ||||||: 5' ccagctcaaTGAGTAACTGATg 3' (Target)	1-22	133	-9.52
hsa-miR-135b-5p	ARHGEF37	NM_001001669	2357	2378	GGGGATAAGATTAAAAGTCACT	PT;MR	2	3' agugUAUCCUUACUUUUCGGUau 5' (miRNA) ||| | || |||||:|| 5' ggggATAAG-ATTAAAAGTCAct 3' (Target)	1-22	129	-9.59
hsa-miR-335-3p	ARHGEF37	NM_001001669	2395	2414	CATGTTGAGAAGATGAGAAT	PT;MR	2	3' ccagucCUCGUUAUUACUUUUu 5' (miRNA) ||| || :||||:|| 5' catgttGAG-AA-GATGAGAAt 3' (Target)	1-20	132	-8.12
hsa-miR-200c-5p	ARHGEF37	NM_001001669	949	970	GTGGGACCTTAGATGTAGGACA	PT;MR	2	3' gguuugugacgaccCAUUCUGc 5' (miRNA) |||:||| 5' gtgggaccttagatGTAGGACa 3' (Target)	1-22	124	-10.22
hsa-miR-642a-5p	ARPC1B	NM_005720	34	55	CTGGGGAAGCGGGGAGAGGGGT	RH;PT;MR	3	3' guucuguguaaaCCUCUCCCUg 5' (miRNA) ||||||||: 5' ctggggaagcggGGAGAGGGGt 3' (Target)	1-22	134	-24.36
hsa-miR-204-5p	ARPC1B	NM_005720	111	153	CATAGGGGCTGCTCCCTCAAAAAGGGAGGGGACAGATGGGGAG	RH;PT;MR	3	3' uccguauccuACUGUUUCCCUu 5' (miRNA) | | ||||||| 5' ggctgctcccTCAAAAAGGGAg 3' (Target)	7-28	144	-14.14
hsa-miR-145-5p	ARSE	NM_000047	110	146	AGGAGGATCACTCCCGTGATCAAAACCAACCTGGGCA	RH;PT	2	3' ucccuaaggacccuUUUGACCUg 5' (miRNA) || ||||: 5' ccgtgatcaaaaccAACCTGGGc 3' (Target)	14-36	97	-12.24
hsa-miR-203a	ASAP1	NM_018482	2504	2524	TCAGTACACTTGTCATTTCAC	PT;MR	2	3' gaUCACCAGGAUUUGUAAAGUg 5' (miRNA) ||| |:| : ||||||| 5' tcAGTACACTT-GTCATTTCAc 3' (Target)	1-21	146	-14.55
hsa-miR-145-5p	ASAP1	NM_018482	1951	1973	ACTGATCTCAAAATAAACTGGTT	PT;MR	2	3' uccCUAAGGACCCUUUUGACCug 5' (miRNA) ||| :| ||||||| 5' actGATCTCAAAATAAACTGGtt 3' (Target)	1-23	128	-11.99
hsa-miR-1	ASAP1	NM_018482	2258	2279	ATCTGCAATTTTGTACATTATA	PT;MR	2	3' uauguaUGAAGAAAUGUAAggu 5' (miRNA) | ||:| |||||| 5' atctgcAATTTTGTACATTata 3' (Target)	1-22	120	-7.58
hsa-miR-642a-5p	ASAP1	NM_001247996	2327	2350	GTTCTTTTTCCCCCAGAGGGGAAA	PT;MR	2	3' guucuguguaaaccUCUCCCUg 5' (miRNA) ||||||: 5' gttctttttcccccAGAGGGGa 3' (Target)	1-22	124	-11.56
hsa-miR-204-5p	ASAP1	NM_001247996	834	858	AAGGAATAGTATGGATAAGTGGAAT	RH;MR	2	3' ucCGUAUCCUA-CUGUUUCCCUu 5' (miRNA) | |||| || ||:||: ||| 5' agGAATAGTATGGATAAGTGGAa 3' (Target)	2-24	123	-18.29
hsa-miR-30a-5p	ASAP1	NM_001247996	1291	1313	TTTTCATCCCAGCCATGTTTATC	PT;MR	2	3' gaAGGUCAGCUC-CUACAAAUGu 5' (miRNA) |:|| | || |||||||: 5' ttTTCATCCCAGCCATGTTTATc 3' (Target)	1-23	139	-10.06
hsa-miR-375	ASAP1	NM_001247996	263	283	TTCTACAAGCAAACAAACAAA	PT;MR	2	3' agugcGCUCGGCUUGCUUGUUu 5' (miRNA) | || | ||| ||||| 5' ttctaCAAG-CAAACAAACAAa 3' (Target)	1-21	123	-10.32
hsa-miR-642a-5p	ASCL2	NM_005170	341	370	TACACATTAACTTGAGCTGCTGGAGGGACA	RH;PT;MR	3	3' guucuguguaaaccUCUCCCUg 5' (miRNA) :|||||| 5' taacttgagctgctGGAGGGAc 3' (Target)	8-29	124	-15.14
hsa-miR-342-3p	ASCL2	NM_005170	575	598	GCTAGGGAGAAGCCTGTGTGGGGC	RH;PT;MR	3	3' ugccCACGCUAAAGACACACUCu 5' (miRNA) | | || |||||||:| 5' gctaGGGAGAAGCCTGTGTGGGg 3' (Target)	1-23	139	-22.52
hsa-miR-204-5p	ASCL2	NM_005170	559	616	TGGGCACTGCTGCTCTGCTAGGGAGAAGCCTGTGTGGGGCACACCTCTTCAAGGGAGC	RH;PT;MR	3	3' uccguauccuacuguUUCCCUu 5' (miRNA) |||||| 5' ggggcacacctcttcAAGGGAg 3' (Target)	36-57	120	-15.89
hsa-miR-26a-5p	ASCL2	NM_005170	335	356	ATTTTCTACACATTAACTTGAG	PT;MR	2	3' ucggauaggaccuaaUGAACUu 5' (miRNA) |||||| 5' attttctacacattaACTTGAg 3' (Target)	1-22	120	-9.36
hsa-miR-375	ASCL2	NM_005170	20	46	CTCAGCCCCGGAAGCCGAGCGAGCGGC	RH;MR	2	3' aguGCGCUCGGCUUGCUUGUUu 5' (miRNA) || ||||||:|||:|:: 5' cccCGGAAGCCGAGCGAGCGGc 3' (Target)	6-27	127	-27.46
hsa-miR-204-5p	ASF1B	NM_018154	647	682	GAGGCTGCCATGGTTGGAAGATGGTATCAGAGGGCC	RH;PT;MR	3	3' ucCGUAUCCUACUGUUUCCCuu 5' (miRNA) | | | |:| ||:|||| 5' tgGAAGATGGTATCAGAGGGcc 3' (Target)	15-36	120	-16.34
hsa-miR-145-5p	ASF1B	NM_018154	760	807	CAGGGTGATTTCAAGCCAGGGAAGCAACTGGGACCCTGAAAACTGTCC	RH;PT;MR	3	3' ucccuaaGGACCCUU--UUGACCUg 5' (miRNA) || ||||| ||||||: 5' tttcaagCCAGGGAAGCAACTGGGa 3' (Target)	9-33	143	-20.81
hsa-miR-642a-5p	ASF1B	NM_018154	646	683	GGAGGCTGCCATGGTTGGAAGATGGTATCAGAGGGCCT	RH;MR	2	3' guUCUGUGUAAACCUCUCCCug 5' (miRNA) |||:: :| | |||||| 5' gaAGATG-GTAT-CAGAGGGcc 3' (Target)	18-37	124	-14.10
hsa-miR-342-3p	ASF1B	NM_018154	539	577	CAGCCCCTCCCAGAGGTGTGATCAGCAGGATGCTGAGGA	RH;MR	2	3' ugcccacgcuaaagaCACACUcu 5' (miRNA) |||||| 5' cagcccctcccagagGTGTGAtc 3' (Target)	1-23	120	-11.84
hsa-miR-1	ASF1B	NM_018154	384	405	AGCCAAAGGCTTTGTCATTCCT	PT;MR	2	3' uauguaugaagaaauGUAAGGu 5' (miRNA) |||||| 5' agccaaaggctttgtCATTCCt 3' (Target)	1-22	120	-12.11
hsa-miR-203a	ASF1B	NM_018154	752	773	GCTAGGACCAGGGTGATTTCAA	PT;MR	2	3' gaucaccaggauuugUAAAGUg 5' (miRNA) |||||| 5' gctaggaccagggtgATTTCAa 3' (Target)	1-22	120	-12.54
hsa-miR-20b-5p	ASPA	NM_000049	112	143	GTGCCTTATTCGGTAGGCATCTAAGCACATTT	RH;PT;MR	3	3' gauggaCGUGAUACUCGUGAAAc 5' (miRNA) ||| | | ||||| || 5' cggtagGCA-TCTAAGCACATTt 3' (Target)	11-32	123	-12.57
hsa-miR-24-2-5p	ASPA	NM_000049	110	131	CAGTGCCTTATTCGGTAGGCAT	RH;PT;MR	3	3' gaCACAAAGUCGAGUCAUCCGu 5' (miRNA) ||| |:| :||:|||||| 5' caGTGCCTTA-TTCGGTAGGCa 3' (Target)	1-21	146	-22.55
hsa-miR-21-5p	ASPA	NM_000049	40	60	ATTCTGCTAGTCTGTAAGCTC	RH;PT;MR	3	3' aguuguaGUCAGACUAUUCGAu 5' (miRNA) :||||| :|||||| 5' attctgcTAGTCT-GTAAGCTc 3' (Target)	1-21	141	-16.62
hsa-miR-17-5p	ASPA	NM_000049	112	143	GTGCCTTATTCGGTAGGCATCTAAGCACATTT	RH;PT;MR	3	3' gauggaCGUGACAUUCGUGAAAc 5' (miRNA) ||| | ||||||| || 5' cggtagGCA-TCTAAGCACATTt 3' (Target)	11-32	131	-13.91
hsa-miR-22-3p	ASPA	NM_001128085	222	254	TATAGTTTATTATACATGATACTTGGGTAGCTC	RH;PT;MR	3	3' ugucAAGAAGU-UGA--CCGUCGAa 5' (miRNA) | | | | ||| ||:|||| 5' attaTACATGATACTTGGGTAGCTc 3' (Target)	9-33	128	-11.34
hsa-miR-20a-5p	ASPA	NM_001128085	112	143	GTGCCTTATTCGGTAGGCATCTAAGCACATTT	RH;PT;MR	3	3' gauggaCGUGAUAUUCGUGAAAu 5' (miRNA) ||| | ||||||| || 5' cggtagGCA-TCTAAGCACATTt 3' (Target)	11-32	131	-12.97
hsa-miR-107	ASPA	NM_001128085	25	48	CACGGTGTCTTACAAATTCTGCTA	RH;PT;MR	3	3' acuaucgGGACAUG-UUACGACGa 5' (miRNA) :|| ||| ||| |||| 5' cacggtgTCT-TACAAATTCTGCt 3' (Target)	1-23	121	-14.27
hsa-miR-151a-5p	ASPA	NM_001128085	44	65	TGCTAGTCTGTAAGCTCCTTAA	RH;PT;MR	3	3' ugAUCUGACACUCGAGGAGcu 5' (miRNA) ||| |||| |||||||: 5' gcTAGTCTGTAAGCTCCTTaa 3' (Target)	2-22	143	-24.34
hsa-miR-340-5p	ASPA	NM_000049	254	281	CAACATTCTTAATAAACAGCCTTTGTAT	PT;MR	2	3' uuaGUCAGAGUAA-----C-GAAAUAUu 5' (miRNA) || |||:| | | ||||:|| 5' caaCATTCTTAATAAACAGCCTTTGTAt 3' (Target)	1-28	125	-7.15
hsa-miR-17-3p	ASPA	NM_000049	70	95	AGGGTTGTGCCTTATTCAACTGCATA	RH;MR	2	3' gauguuCACGG---AAG-UGACGUca 5' (miRNA) ||||| ||| |||||| 5' agggttGTGCCTTATTCAACTGCAta 3' (Target)	1-26	134	-18.19
hsa-miR-196a-5p	ASPA	NM_000049	84	107	TTCAACTGCATACATAGCTCCTAG	RH;PT	2	3' ggguuguuguacuUUGAUGGAu 5' (miRNA) ||||:| | 5' ----------ttcAACTGCATa 3' (Target)	1-12	97	-5.71
hsa-miR-183-5p	ASPA	NM_000049	96	119	CATAGCTCCTAGCACAGTGCCTTA	PT;MR	2	3' ucacuuAAGAU-G-GUCACGGUAu 5' (miRNA) | ||| | ||||||| | 5' catagcTCCTAGCACAGTGCCTTa 3' (Target)	1-24	122	-14.51
hsa-miR-224-5p	ASPA	NM_000049	100	119	GCTCCTAGCACAGTGCCTTA	PT;MR	2	3' uugccuUGGUGAUCACUGAAc 5' (miRNA) | ||| |||| ||| 5' gctcctAGCAC-AGTGCCTTa 3' (Target)	1-20	121	-9.78
hsa-miR-452-5p	ASPA	NM_000049	253	286	TCAACATTCTTAATAAACAGCCTTTGTATTCAGA	RH;MR	2	3' agucaaAGGAGACGUUUGUCaa 5' (miRNA) |:||: :|||||| 5' tcaacaTTCTTAATAAACAGcc 3' (Target)	1-22	132	-11.17
hsa-miR-93-5p	ASPA	NM_000049	112	143	GTGCCTTATTCGGTAGGCATCTAAGCACATTT	RH;PT	2	3' gauggaCGUGCUUGUCGUGAAAc 5' (miRNA) |||: | ||||| || 5' cggtagGCATCTA-AGCACATTt 3' (Target)	11-32	119	-12.22
hsa-miR-221-3p	ASPA	NM_000049	172	194	TATCATATTTTATGTATGTAGCT	PT;MR	2	3' cuuugggucgucuguUACAUCGa 5' (miRNA) ||||||| 5' tatcatattttatgtATGTAGCt 3' (Target)	1-23	140	-10.76
hsa-miR-18b-5p	ASPA	NM_001128085	85	120	TCAACTGCATACATAGCTCCTAGCACAGTGCCTTAT	RH;MR	2	3' gaUUGACGUGAUCUA-CGUGGAau 5' (miRNA) ||||||| || || || ||| 5' tcAACTGCA-TACATAGCTCCTag 3' (Target)	1-23	122	-14.78
hsa-miR-320a	ASPA	NM_001128085	250	278	AGCTCAACATTCTTAATAAACAGCCTTTG	RH;MR	2	3' agcGGGAGAGUUG--GGUCGAAAa 5' (miRNA) | :|||:||: |||| || 5' caaCATTCTTAATAAACAGCCTTt 3' (Target)	5-28	122	-15.16
hsa-miR-409-5p	ASPA	NM_001128085	232	254	TATACATGATACTTGGGTAGCTC	RH;MR	2	3' uacguUUCAACGAGCCCAUUGGa 5' (miRNA) | | | ||:|||||:|: 5' tatacATGATACTTGGGTAGCTc 3' (Target)	1-23	130	-17.78
hsa-miR-222-3p	ASPA	NM_001128085	174	194	TCATATTTTATGTATGTAGCT	PT;MR	2	3' ugggucaucggucUACAUCGa 5' (miRNA) ||||||| 5' tcatattttatgtATGTAGCt 3' (Target)	1-21	140	-10.77
hsa-miR-18a-5p	ASPA	NM_001128085	39	84	AATTCTGCTAGTCTGTAAGCTCCTTAAGAGTAGGGTTGTGCCTTAT	RH;MR	2	3' gauAGACG-U--GAUCUACGUGGAAu 5' (miRNA) ||||| | ||: | || |||| 5' aatTCTGCTAGTCTGTAAGCTCCTTa 3' (Target)	1-26	126	-16.34
hsa-miR-106b-5p	ASPA	NM_001128085	124	143	GTAGGCATCTAAGCACATTT	PT;MR	2	3' uagaCGUGACAGUCGUGAAAu 5' (miRNA) ||| | | ||||| || 5' gtagGCA-TCTAAGCACATTt 3' (Target)	1-20	123	-11.45
hsa-miR-1	ASPM	NM_001206846	119	142	ACATAAACTGTTCATTACATTCTT	PT;MR	2	3' uaUGUAUG--AAGAAAUGUAAGGu 5' (miRNA) |:| || ||| ||||||||: 5' acATAAACTGTTCATTACATTCTt 3' (Target)	1-24	151	-13.84
hsa-miR-375	ASPN	NM_001193335	1020	1045	CTTGGAAGAGCCTGGACACTAACAAT	RH;PT;MR	3	3' agugcgCUCGG--CU-UGCUUGUUu 5' (miRNA) ||||| || || ||||| 5' ttggaaGAGCCTGGACACTAACAAt 3' (Target)	2-26	126	-15.84
hsa-miR-26a-5p	ASPN	NM_017680	589	610	AAATGTTCATTACCAACTTGAT	PT;MR	2	3' ucggauaggaccuaaUGAACUu 5' (miRNA) |||||| 5' aaatgttcattaccaACTTGAt 3' (Target)	1-22	120	-7.85
hsa-miR-145-5p	ASPN	NM_017680	885	907	CTTCAAATACGTATGGACTGGAT	PT;MR	2	3' ucccuaaggacccuUUUGACCUg 5' (miRNA) ::|||||| 5' cttcaaatacgtatGGACTGGAt 3' (Target)	1-23	125	-12.41
hsa-miR-30a-5p	ASPN	NM_001193335	718	738	GAGCCCGTCTTTATGTTTAAA	PT;MR	2	3' gaaGGUCAGCUCCUACAAAUgu 5' (miRNA) || ||| ||||||| 5' gagCCCGTC-TTTATGTTTAaa 3' (Target)	1-21	129	-11.08
hsa-miR-203a	ASPN	NM_001193335	108	130	AAATGCAACCTGCAACATTTCGT	PT;MR	2	3' gaucaccaGGAU-UUGUAAAGUg 5' (miRNA) |||: ||||||||: 5' aaatgcaaCCTGCAACATTTCGt 3' (Target)	1-23	141	-15.55
hsa-miR-1	ASPN	NM_001193335	1179	1203	TTATGTATTTCTTATTGGCATTCAA	RH;MR	2	3' uaUGUAUGAAGA--AA-UGUAAGgu 5' (miRNA) |::||:|||| || :||||| 5' ttATGTATTTCTTATTGGCATTCaa 3' (Target)	1-25	130	-14.66
hsa-miR-204-5p	ASS1	NM_054012	159	210	CTGCAAACGTTGTCATCGAAGGGAAGGGTGGGGGGCAGCTGCGGTGGGGAGC	RH;PT;MR	3	3' ucCGUAUCCUAC--U-GUUUCCCUu 5' (miRNA) ||| | | || | |:|||||| 5' ctGCAAACGTTGTCATCGAAGGGAa 3' (Target)	1-25	138	-16.29
hsa-miR-642a-5p	ATAD2	NM_014109	866	954	TGCATACTTGCTTTTGGGGAGAGTGGGGAGAAGACATTCTAATAATCAGTTTGTGAAATAGCTTCTGTTGGAAACCTTTTGAGGGGAAT	RH;PT;MR	3	3' guUCUGUGUAAACCUCUCCCUg 5' (miRNA) :|| || ||| |||:|| | 5' ttGGAAACCTTTTGAGGGGAAt 3' (Target)	68-89	124	-13.90
hsa-miR-30a-5p	ATAD2	NM_014109	623	644	TTTAAATATTTCTTGGTTTACT	PT;MR	2	3' gaaggucagcuccuaCAAAUGu 5' (miRNA) |||||| 5' tttaaatatttcttgGTTTACt 3' (Target)	1-22	120	-7.33
hsa-miR-26a-5p	ATAD2	NM_014109	627	648	AATATTTCTTGGTTTACTTTTG	PT;MR	2	3' ucggAUAGGACCUAAUGAAcuu 5' (miRNA) | ||:||| |||||| 5' aataTTTCTTGGTTTACTTttg 3' (Target)	1-22	130	-11.95
hsa-miR-1	ATAD2	NM_014109	1135	1172	ATTTAAATATATTTATATTCCTGGAGATACACATTCTC	PT;MR	2	3' uauGUAUGAAGAAAUGUAAGGu 5' (miRNA) :| |: | ||||:||||| 5' attTAAATATATTTATATTCCt 3' (Target)	1-22	147	-11.85
hsa-miR-342-3p	ATAD2	NM_014109	159	182	TTAAGATAAATGTCATGTGTAAGA	PT;MR	2	3' ugcccacgcUAAAG-ACACACUCu 5' (miRNA) || || ||||| || 5' ttaagataaATGTCATGTGTAAGa 3' (Target)	1-24	121	-10.06
hsa-miR-375	ATAD2	NM_014109	195	216	ATTGGAACTTTGCTAGAACAAG	PT;MR	2	3' agugcgcucggcuugCUUGUUu 5' (miRNA) |||||| 5' attggaactttgctaGAACAAg 3' (Target)	1-22	120	-9.08
hsa-miR-203a	ATAD2	NM_014109	1212	1233	TCTTTTATAACTAGGATTTCAT	PT;MR	2	3' gaucaccaggauuugUAAAGUg 5' (miRNA) |||||| 5' tcttttataactaggATTTCAt 3' (Target)	1-22	120	-9.71
hsa-miR-145-5p	ATIC	NM_004044	88	110	ACAGTATCTCTTAATCACTGGAT	PT;MR	2	3' ucccuaaggacccuuuUGACCUg 5' (miRNA) |||||| 5' acagtatctcttaatcACTGGAt 3' (Target)	1-23	120	-10.87
hsa-miR-375	ATP11A	NM_032189	4078	4100	CTGAGCAGACAGGGCGAACAAGC	RH;PT;MR	3	3' agugCGCUCGGCUUGCUUGUUu 5' (miRNA) || : | |::||||||| 5' ctgaGCAGACAGGGCGAACAAg 3' (Target)	1-22	154	-22.21
hsa-miR-1	ATP11A	NM_032189	4915	4935	TTAAACCAATCTAACATTTCA	PT;MR	2	3' uauguaugaAGAAAUGUAAGGu 5' (miRNA) || | |||||:| 5' ttaaaccaaTC-TAACATTTCa 3' (Target)	1-21	127	-9.49
hsa-miR-30a-5p	ATP11A	NM_032189	4177	4198	AGCGTTTAAACAAATGTTTAGA	PT;MR	2	3' gaaggucagcuccUACAAAUgu 5' (miRNA) ||||||| 5' agcgtttaaacaaATGTTTAga 3' (Target)	1-22	125	-7.90
hsa-miR-342-3p	ATP11A	NM_032189	3833	3855	CTTACACCAGCTGCTCTGTGAGC	PT;MR	2	3' ugcccacgcuaaagacACACUCu 5' (miRNA) |||||| 5' cttacaccagctgctcTGTGAGc 3' (Target)	1-23	120	-11.24
hsa-miR-204-5p	ATP11A	NM_032189	2421	2443	TGATTTGAAATAGACAAGGGGCA	PT;MR	2	3' uccguauccUA-CUGUUUCCCuu 5' (miRNA) || |||||:||| 5' tgatttgaaATAGACAAGGGGca 3' (Target)	1-23	120	-15.09
hsa-miR-145-5p	ATP11A	NM_015205	5167	5195	TTTTATTTCTGTAGATAAACTGACTGGAT	PT;MR	2	3' ucccUAAGGAC--C--CUU--UUGACCUg 5' (miRNA) |||:||| | || :|||||| 5' ttttATTTCTGTAGATAAACTGACTGGAt 3' (Target)	1-29	128	-16.18
hsa-miR-642a-5p	ATP11A	NM_015205	4299	4320	AGGCCACACCGTCTCGAGGGAG	PT;MR	2	3' guucuguguaaaccuCUCCCUg 5' (miRNA) |||||| 5' aggccacaccgtctcGAGGGAg 3' (Target)	1-22	120	-14.79
hsa-miR-203a	ATP11A	NM_015205	5114	5134	TAAACCAATCTAACATTTCAG	PT;MR	2	3' gaucaccaGGAUUUGUAAAGUg 5' (miRNA) :|| ||||||||| 5' taaaccaaTCT-AACATTTCAg 3' (Target)	1-21	152	-11.63
hsa-miR-26a-5p	ATP11A	NM_015205	2716	2738	GCAGTAGTTAGTATTTACTTGCC	PT;MR	2	3' ucggAUAGGACCU-AAUGAACuu 5' (miRNA) || :: | | ||||||| 5' gcagTAGTTAGTATTTACTTGcc 3' (Target)	1-23	129	-7.39
hsa-miR-145-5p	ATP2C2	NM_014861	113	147	CGGATCAGTTTTTCCTCTTAGGAAAGCTGCAGGAA	RH;PT;MR	3	3' ucccuaAGGACCCUUUUGACCUg 5' (miRNA) ||:| |||||:||| | 5' ttttccTCTTAGGAAAGCTGCAg 3' (Target)	10-32	125	-15.86
hsa-miR-204-5p	ATP2C2	NM_014861	308	340	GAGGCAGGCCACTCGTGGCAGATACAAGGGGCT	RH;PT;MR	3	3' uccGUAUC--CUACUGUUUCCCuu 5' (miRNA) |:|:| ||| ||||:||| 5' actCGTGGCAGAT-ACAAGGGGct 3' (Target)	11-33	124	-18.26
hsa-miR-642a-5p	ATP2C2	NM_014861	389	423	GGAGGCCCCATTTCCTCATCATAAAATGAGGGACT	RH;PT;MR	3	3' guucuguguaaaccuCUCCCUg 5' (miRNA) |||||| 5' tcctcatcataaaatGAGGGAc 3' (Target)	13-34	120	-16.18
hsa-miR-187-3p	ATP4A	NM_000704	339	372	ACGGCTGCCTGAGGGCCCTTCGTTAAAGACACGC	RH;PT;MR	3	3' ggccGACGUUGUGUUCUGUGCu 5' (miRNA) || |: :| |||||||| 5' ggccCTTCGTTA-AAGACACGc 3' (Target)	14-34	152	-16.70
hsa-miR-221-3p	ATP4A	NM_000704	99	134	AGAGTCCCAGCCCCACCAGTATCTGCTTCTGTAGCC	RH;PT;MR	3	3' cuuugggucgucuguuACAUCGa 5' (miRNA) |||||| 5' caccagtatctgcttcTGTAGCc 3' (Target)	14-36	120	-15.69
hsa-miR-17-3p	ATP4A	NM_000704	4	43	GACGACTGCCTTCAAGCATCCCTGCAACTGCCACAGCAGG	RH;PT;MR	3	3' gaUGUUCACGGAAGUGACGUCa 5' (miRNA) :||| ||| ||| |||| 5' ctGCAACTGC---CACAGCAGg 3' (Target)	22-40	124	-19.18
hsa-miR-223-3p	ATP4A	NM_000704	264	293	GTGGGGCTCTGACAGGGAGTACAGCTGACC	RH;PT;MR	3	3' accCCAUAAACUGUUUGACUGu 5' (miRNA) || | | || |:||||| 5' acaGGGAGT--AC-AGCTGACc 3' (Target)	12-30	126	-14.44
hsa-miR-222-3p	ATP4A	NM_000704	112	134	CACCAGTATCTGCTTCTGTAGCC	RH;PT;MR	3	3' ugGGUCAUCG--GUCUACAUCGa 5' (miRNA) |||||| | | |||||| 5' caCCAGTATCTGCTTCTGTAGCc 3' (Target)	1-23	126	-18.44
hsa-miR-196a-5p	ATP4A	NM_000704	1	37	AGGGACGACTGCCTTCAAGCATCCCTGCAACTGCCAC	RH;PT;MR	3	3' ggguuguuguaCU-UUGAUGGAu 5' (miRNA) || :|||:||| 5' --------aggGACGACTGCCTt 3' (Target)	1-15	126	-11.76
hsa-miR-503-5p	ATP4A	NM_000704	271	301	TCTGACAGGGAGTACAGCTGACCGCTTCTGG	RH;PT;MR	3	3' gaCGUCUUGACAAGGGCGACGAu 5' (miRNA) |:| |:||| ||||| || 5' gaGTACAGCTG--ACCGCTTCTg 3' (Target)	10-30	126	-20.36
hsa-miR-766-3p	ATP4A	NM_000704	320	355	GGACTCCAGTCCAGGCTGGACGGCTGCCTGAGGGCC	RH;PT;MR	3	3' cgacuccgacaccCCGACCUca 5' (miRNA) ||||||| 5' ggactccagtccaGGCTGGAcg 3' (Target)	1-22	125	-18.28
hsa-miR-29b-1-5p	ATP4A	NM_000704	379	404	CCTGGGCGATGGTAATAAAACCAGCT	RH;PT;MR	3	3' agAUUUGGUGGUA-UACUUUGGUCg 5' (miRNA) |:::| |: :| || ||||||| 5' ccTGGGCGATGGTAATAAAACCAGc 3' (Target)	1-25	157	-21.09
hsa-miR-181a-3p	ATP4A	NM_000704	370	392	CGCTTGTGTCCTGGGCGATGGTA	RH;PT;MR	3	3' ccauguuaguugccaGCUACCa 5' (miRNA) |||||| 5' cgcttgtgtcctgggCGATGGt 3' (Target)	1-22	120	-17.01
hsa-miR-517-5p	ATP4A	NM_000704	273	305	TGACAGGGAGTACAGCTGACCGCTTCTGGAGGG	RH;PT;MR	3	3' ucUGUC-ACGAAGGUAGAUCUCc 5' (miRNA) |||| || | |||:||| 5' gtACAGCTGACCGCTTCTGGAGg 3' (Target)	10-32	135	-22.34
hsa-miR-191-5p	ATP4A	NM_000704	284	316	ACAGCTGACCGCTTCTGGAGGGTGTTTCTGTTC	RH;PT;MR	3	3' guCGACGAAAACC--CUAAGGCAAc 5' (miRNA) ||| || || | |||:||| 5' ccGCTTCTGGAGGGTGTTTCTGTTc 3' (Target)	9-33	136	-16.54
hsa-let-7i-5p	ATP4A	NM_000704	325	351	CCAGTCCAGGCTGGACGGCTGCCTGAG	RH;MR	2	3' uuGUCGUGUUUGAUGAUGGAgu 5' (miRNA) ||| :::|| :||:||| 5' tcCAGGCTGGACGGCTGCCTga 3' (Target)	5-26	124	-16.46
hsa-miR-126-5p	ATP4A	NM_000704	378	398	TCCTGGGCGATGGTAATAAAA	PT;MR	2	3' gcgcaugGUUUUCAUUAUUac 5' (miRNA) |:| :||||||| 5' tcctgggCGATGGTAATAAaa 3' (Target)	1-21	134	-8.39
hsa-miR-324-5p	ATP4A	NM_000704	368	391	CACGCTTGTGTCCTGGGCGATGGT	RH;MR	2	3' ugUGGUUACGGGAUCCCCUACgc 5' (miRNA) :|: :||:|||:|| |||| 5' acGCTTGTGTCCTGGGCGATGgt 3' (Target)	2-24	125	-27.68
hsa-miR-151a-5p	ATP4A	NM_000704	333	361	GGCTGGACGGCTGCCTGAGGGCCCTTCGT	RH;PT	2	3' ugauCUGACACUCGAGGAGCu 5' (miRNA) | ||| |:|| |:||| 5' ggctGCCTGAGGGCCCTTCGt 3' (Target)	9-29	117	-19.31
hsa-miR-151a-3p	ATP4A	NM_000704	296	333	TTCTGGAGGGTGTTTCTGTTCTTAGGACTCCAGTCCAG	RH;MR	2	3' ggaguUCCUCGAAGUCAGAUc 5' (miRNA) |||| || ||||| | 5' ttcttAGGA-CTCCAGTCCAg 3' (Target)	19-38	126	-18.82
hsa-miR-18b-5p	ATP4A	NM_000704	175	216	CCCCATTCCCAAGGTTCGCACCTCCTGGAGCAGCAGCGCCTG	RH;MR	2	3' gauugACGUGAUCUA--CGUGGAau 5' (miRNA) | | | ||:| |||||| 5' ccccaTTCCCAAGGTTCGCACCTcc 3' (Target)	1-25	129	-12.12
hsa-miR-182-5p	ATP4A	NM_000704	164	187	CCACTCCCCTCCCCCATTCCCAAG	PT;MR	2	3' ucacacucaAGAUGGUAACGGUUu 5' (miRNA) || ||||| |||| 5' ccactccccTCCCCCATTCCCAAg 3' (Target)	1-24	127	-11.98
hsa-miR-135b-5p	ATP4A	NM_000704	224	250	CTCTGGGCTGGCCTCGGGAAAGCCGCC	RH;PT	2	3' aguguauccuuaCUUUUCGGUau 5' (miRNA) |:||||||: 5' gggctggcctcgGGAAAGCCGcc 3' (Target)	5-27	115	-14.18
hsa-miR-196b-5p	ATP4A	NM_000704	29	57	AACTGCCACAGCAGGTGGGGGCAGGGCTC	RH;PT	2	3' ggguuguuguccuUUGAUGGau 5' (miRNA) ||||:|| 5' -------------AACTGCCac 3' (Target)	1-9	109	-8.50
hsa-miR-15b-5p	ATP4A	NM_000704	393	422	ATAAAACCAGCTCATGCTGACTGTGCTGTA	RH;MR	2	3' acaUUUGGUACUA-CACGAC-GAu 5' (miRNA) |||||| | | ||||| || 5' ataAAACCA-GCTCATGCTGACTg 3' (Target)	1-23	120	-16.35
hsa-miR-141-5p	ATP4A	NM_000704	365	390	AGACACGCTTGTGTCCTGGGCGATGG	RH;PT	2	3' agguugugACAUGACCUUCUAc 5' (miRNA) ||| ||||: ||| 5' cacgcttgTGTCCTGGGCGATg 3' (Target)	4-25	114	-20.53
hsa-miR-107	ATP4A	NM_000704	397	422	AACCAGCTCATGCTGACTGTGCTGTA	RH;MR	2	3' acuaUCGGG-AC-A-UGUUACGACGa 5' (miRNA) |||:| || | || :|||||: 5' aaccAGCTCATGCTGACTGTGCTGTa 3' (Target)	1-26	124	-16.32
hsa-miR-147b	ATP4A	NM_000704	41	75	AGGTGGGGGCAGGGCTCGTGGGACCCTCTGGACAG	RH;PT	2	3' auCGUCUUCGUAAAGGCGUGUg 5' (miRNA) |::|:| | ||:| ||| 5' tcGTGGGACC--CTCTGGACAg 3' (Target)	16-35	101	-10.50
hsa-miR-185-5p	ATP4A	NM_000704	275	328	ACAGGGAGTACAGCTGACCGCTTCTGGAGGGTGTTTCTGTTCTTAGGACTCCAG	RH;PT	2	3' agucCUUGACGGAAAGAGAGGu 5' (miRNA) |:| |: ||||| |:| 5' ttctGGAGGGTGTTTCTGTTCt 3' (Target)	22-43	110	-16.30
hsa-miR-18a-5p	ATP4A	NM_000704	175	216	CCCCATTCCCAAGGTTCGCACCTCCTGGAGCAGCAGCGCCTG	RH;MR	2	3' gauagACGUGAUCUA--CGUGGAau 5' (miRNA) | | | ||:| |||||| 5' ccccaTTCCCAAGGTTCGCACCTcc 3' (Target)	1-25	129	-12.12
hsa-miR-24-2-5p	ATP4A	NM_000704	37	63	CAGCAGGTGGGGGCAGGGCTCGTGGGA	RH;PT	2	3' gacacaaagucgaGUCAUCCGu 5' (miRNA) ||| |||: 5' -------------CAGCAGGTg 3' (Target)	1-9	97	-9.11
hsa-miR-767-5p	ATP4A	NM_000704	233	264	GGCCTCGGGAAAGCCGCCACCTGTGGTGGCGG	RH;MR	2	3' guacgaGUCUGUUGGUACCACgu 5' (miRNA) | | || |::||||| 5' ggaaagCCGCCACCTGTGGTGgc 3' (Target)	8-30	121	-17.21
hsa-miR-196a-5p	ATP4B	NM_000705	371	418	CACATTAATATAAAAACTACTAATGCACTGATATGAAACACGGCTTAC	RH;PT;MR	3	3' ggGUUGUUGUA-CUUUGAUGGau 5' (miRNA) || :||:|| |||||||: 5' caCATTAATATAAAAACTACTaa 3' (Target)	1-23	131	-12.59
hsa-miR-517-5p	ATP4B	NM_000705	125	166	TGTCAGTGTGCGAACTCCAGAGAAGCGCCCACATCTGAAGGA	RH;PT;MR	3	3' ucuGUCACGAAGGU--AGAUCUCc 5' (miRNA) ||||| | | | || |||| 5' tgtCAGTG-TGCGAACTCCAGAGa 3' (Target)	1-23	120	-14.41
hsa-miR-107	ATP4B	NM_000705	189	231	TCCTTGTTGAATTCTTACAGTTTTTAGATGGAATTTGCTGCTA	RH;PT;MR	3	3' acuaucgggacauguuACGACGa 5' (miRNA) |||||| 5' gtttttagatggaattTGCTGCt 3' (Target)	20-42	120	-15.17
hsa-miR-503-5p	ATP4B	NM_000705	210	232	TTTTAGATGGAATTTGCTGCTAT	RH;PT;MR	3	3' gacGUCUUGACAAGGGCGACGAu 5' (miRNA) :|| |: | :::|||||| 5' tttTAG-ATGGAATTTGCTGCTa 3' (Target)	1-22	130	-17.37
hsa-miR-15b-5p	ATP4B	NM_000705	211	232	TTTAGATGGAATTTGCTGCTAT	RH;PT;MR	3	3' acAUUUGGUACUACACGACGAu 5' (miRNA) ||:| :: || ||||||| 5' ttTAGA-TGGAATTTGCTGCTa 3' (Target)	1-21	150	-15.10
hsa-miR-424-5p	ATP4B	NM_000705	205	231	ACAGTTTTTAGATGGAATTTGCTGCTA	RH;PT;MR	3	3' aaguUUUGUACUU-AACGACGAc 5' (miRNA) |:|:: ||| |||||||| 5' ttttAGATG-GAATTTGCTGCTa 3' (Target)	6-27	155	-14.60
hsa-miR-95	ATP4B	NM_000705	168	200	CTGCTCGCGAGTATCAGTTCTTCCTTGTTGAAT	RH;MR	2	3' acgAGUUAUUUAUGGGCAACUu 5' (miRNA) |||:| | |::||||| 5' gtaTCAGTTCTTCCTTGTTGAa 3' (Target)	11-32	127	-15.12
hsa-miR-92a-3p	ATP4B	NM_000705	437	458	TCTTGCTTTTAAAATTGCAATT	PT;MR	2	3' ugucCGGCCCUGUUCACGUUAu 5' (miRNA) ||: | || |||||| 5' tcttGCTTTTAAAATTGCAATt 3' (Target)	1-22	122	-8.05
hsa-miR-29b-1-5p	ATP4B	NM_000705	389	415	ACTAATGCACTGATATGAAACACGGCT	RH;MR	2	3' agAUUUGGUGG-UAUACUUUG-GUCg 5' (miRNA) ||| |||: ||||||||| |:| 5' acTAATGCACTGATATGAAACACGGc 3' (Target)	1-26	129	-25.27
hsa-miR-425-5p	ATP4B	NM_000705	106	137	TGGTTTGGAGCAACGGTGTTGTCAGTGTGCGA	RH;MR	2	3' aguugcCCUCACUAGCACAGUAa 5' (miRNA) |||| | ||||::| 5' tggtttGGAGCAACGGTGTTGTc 3' (Target)	1-23	121	-14.32
hsa-miR-182-5p	ATP4B	NM_000705	176	200	GAGTATCAGTTCTTCCTTGTTGAAT	RH;MR	2	3' ucACACUCAAGAUGGUAACGGUUu 5' (miRNA) | | |||||| || |||:::| 5' agTATCAGTTCTTCC-TTGTTGAa 3' (Target)	2-24	124	-15.47
hsa-miR-93-5p	ATP4B	NM_000705	303	325	TCTTCTATGTAGACATCACTTTC	PT;MR	2	3' gauGGACGUGCUUGUCGUGAAAc 5' (miRNA) :|| ::: :||| |||||| 5' tctTCTATGTAGACATCACTTTc 3' (Target)	1-23	132	-12.98
hsa-miR-17-5p	ATP4B	NM_000705	300	325	TCGTCTTCTATGTAGACATCACTTTC	PT;MR	2	3' gaUGGACGUGACAU---UCGUGAAAc 5' (miRNA) ::|| | |||| | |||||| 5' tcGTCTTCTATGTAGACATCACTTTc 3' (Target)	1-26	124	-10.38
hsa-miR-320a	ATP4B	NM_000705	195	213	TTGAATTCTTACAGTTTTT	PT;MR	2	3' agcggGAGAGUUGGGUCGAAAa 5' (miRNA) :|||:| |||:||| 5' ttgaaTTCTTA---CAGTTTTt 3' (Target)	1-19	129	-14.07
hsa-miR-425-3p	ATP4B	NM_000705	508	530	AAAAAGAAATCGTGTTTCCTGAT	PT;MR	2	3' cccgcCUGU-GCUGUAAGGGCUa 5' (miRNA) || | || ||||:|| 5' aaaaaGAAATCGTGTTTCCTGAt 3' (Target)	1-23	128	-14.95
hsa-miR-429	ATP4B	NM_000705	105	127	GTGGTTTGGAGCAACGGTGTTGT	RH;MR	2	3' ugCCAAA-AUGGUCUGUCAUAAu 5' (miRNA) ||||| | || ||:||:|| 5' gtGGTTTGGAGCA-ACGGTGTTg 3' (Target)	1-22	129	-19.04
hsa-miR-582-3p	ATP4B	NM_000705	166	187	ACCTGCTCGCGAGTATCAGTTC	PT;MR	2	3' ccaagucaacaaguUGGUCAAu 5' (miRNA) |:||||| 5' acctgctcgcgagtATCAGTTc 3' (Target)	1-22	124	-7.18
hsa-miR-181a-5p	ATP4B	NM_000705	219	241	GAATTTGCTGCTATAAGAATGTC	PT;MR	2	3' ugaguggcugucgcaaCUUACAa 5' (miRNA) |||||| 5' gaatttgctgctataaGAATGTc 3' (Target)	1-23	120	-9.21
hsa-miR-187-3p	ATP4B	NM_000705	392	430	AATGCACTGATATGAAACACGGCTTACACTAATGACATT	RH;MR	2	3' ggcCGACGUUGUGUUCUGUGCu 5' (miRNA) || ::|:|::| ||||| 5' aatGCACTGATATGAAACACGg 3' (Target)	1-22	127	-13.72
hsa-miR-769-5p	ATP4B	NM_000705	8	45	TGCGCAGGGGTCCTGGGCACGCCTGCGGGGTCGCTCAA	RH;PT	2	3' ucgagucuUGGGUCUCCAGagu 5' (miRNA) :| |||:|||| 5' -------tGCGCAGGGGTCctg 3' (Target)	1-15	102	-16.17
hsa-miR-15a-5p	ATP4B	NM_000705	210	231	TTTTAGATGGAATTTGCTGCTA	PT;MR	2	3' guguuugguaaUACACGACGAu 5' (miRNA) || ||||||| 5' ttttagatggaATTTGCTGCTa 3' (Target)	1-22	147	-13.18
hsa-miR-196b-5p	ATP4B	NM_000705	371	393	CACATTAATATAAAAACTACTAA	PT;MR	2	3' ggGUUGUUGU-CCUUUGAUGGau 5' (miRNA) || :||:| |||||||: 5' caCATTAATATAAAAACTACTaa 3' (Target)	1-23	123	-11.26
hsa-miR-96-5p	ATP4B	NM_000705	113	139	GAGCAACGGTGTTGTCAGTGTGCGAAC	RH;MR	2	3' ucGUUUUUAC-ACGAU--CACGGUUu 5' (miRNA) ||| ::|| ||: | |||| || 5' agCAACGGTGTTGTCAGTGTGCGAAc 3' (Target)	2-27	123	-19.24
hsa-miR-20b-5p	ATP4B	NM_000705	303	325	TCTTCTATGTAGACATCACTTTC	PT;MR	2	3' gauggacgugauacucGUGAAAc 5' (miRNA) |||||| 5' tcttctatgtagacatCACTTTc 3' (Target)	1-23	120	-10.95
hsa-miR-106b-5p	ATP4B	NM_000705	305	325	TTCTATGTAGACATCACTTTC	PT;MR	2	3' uaGACGUGACAGUCGUGAAAu 5' (miRNA) || ::: | || |||||| 5' ttCTATGTAGACATCACTTTc 3' (Target)	1-21	127	-7.77
hsa-miR-421	ATP4B	NM_000705	177	199	AGTATCAGTTCTTCCTTGTTGAA	PT;MR	2	3' cgcgGGUUAAUUACAGACAACUa 5' (miRNA) :||:|| | :|||||| 5' agtaTCAGTTCTTCCTTGTTGAa 3' (Target)	1-23	139	-12.17
hsa-miR-130b-3p	ATP4B	NM_000705	437	458	TCTTGCTTTTAAAATTGCAATT	PT;MR	2	3' uacggGAAAGUAGUAACGUGAc 5' (miRNA) ||||:| |||||| | 5' tcttgCTTTTAAAATTGCAATt 3' (Target)	1-22	133	-12.47
hsa-miR-20a-5p	ATP4B	NM_000705	301	325	CGTCTTCTATGTAGACATCACTTTC	PT;MR	2	3' gauGGACGUG-AUAU-UCGUGAAAu 5' (miRNA) |:| :|: || | | |||||| 5' cgtCTTCTATGTAGACATCACTTTc 3' (Target)	1-25	122	-9.44
hsa-miR-19b-3p	ATP4B	NM_000705	205	230	ACAGTTTTTAGATGGAATTTGCTGCT	RH;MR	2	3' agUC-AAAACGUACC-UAAACGugu 5' (miRNA) || |||| |||| |||||| 5' acAGTTTTTAGATGGAATTTGCtgc 3' (Target)	1-25	131	-20.80
hsa-miR-181b-5p	ATP4B	NM_000705	219	241	GAATTTGCTGCTATAAGAATGTC	PT;MR	2	3' uggguggcugucguuaCUUACAa 5' (miRNA) |||||| 5' gaatttgctgctataaGAATGTc 3' (Target)	1-23	120	-12.09
hsa-miR-301a-3p	ATP4B	NM_000705	436	458	TTCTTGCTTTTAAAATTGCAATT	PT;MR	2	3' cgaAACUGUUAUGAUAACGUGAc 5' (miRNA) ||| : || |||||| | 5' ttcTTGCTTTTAAAATTGCAATt 3' (Target)	1-23	124	-7.70
hsa-miR-335-3p	ATP4B	NM_000705	529	552	ATATGGGAGAAATTAAATAAAAAC	PT;MR	2	3' ccaGUCCUCGUUA--UUACUUUUu 5' (miRNA) ::|||| ||| ||| |||| 5' ataTGGGAGAAATTAAATAAAAAc 3' (Target)	1-24	134	-8.49
hsa-miR-152	ATP4B	NM_000705	383	401	AAAACTACTAATGCACTGA	PT;MR	2	3' ggUUCAAGACAGUACGUGACu 5' (miRNA) || | | | |||||||| 5' aaAACTAC--TAATGCACTGa 3' (Target)	1-19	148	-15.51
hsa-miR-19a-3p	ATP4B	NM_000705	205	230	ACAGTTTTTAGATGGAATTTGCTGCT	RH;MR	2	3' agUC-AAAACGUAUC-UAAACGugu 5' (miRNA) || |||| ||:| |||||| 5' acAGTTTTTAGATGGAATTTGCtgc 3' (Target)	1-25	127	-18.09
hsa-miR-145-5p	ATP6V1C1	NM_001695	4205	4243	GGGGGACATTCCTTCCCTGGCAGTTACTCAAAACTGAAA	RH;PT;MR	3	3' ucccUAAGGACCCUUUUGACCUg 5' (miRNA) :|| || ||||||| | 5' ggcaGTTACT--CAAAACTGAAa 3' (Target)	19-39	120	-7.29
hsa-miR-642a-5p	ATP6V1C1	NM_001695	4183	4212	GAAGGCAGTCAACAAACAGAAAGGGGGACA	RH;PT;MR	3	3' guucUGUGUAAACCUCUCCCUg 5' (miRNA) ||| | ||:|||| 5' gtcaACAAACAGAAAGGGGGAc 3' (Target)	8-29	126	-18.24
hsa-miR-342-3p	ATP6V1C1	NM_001695	3993	4017	ATCTGAGCTGATGACTTGTGAGAGA	PT;MR	2	3' ugccCACG-CUAAAG-ACACACUCu 5' (miRNA) | || ||| | |||| ||| 5' atctGAGCTGATGACTTGTGAGAGa 3' (Target)	1-25	121	-16.44
hsa-miR-203a	ATP6V1C1	NM_001695	3938	3959	TGGCACATTGGAACCATTTTAT	PT;MR	2	3' gaucaccaggaUUUGUAAAGUg 5' (miRNA) || |||||:| 5' tggcacattggAACCATTTTAt 3' (Target)	1-22	131	-8.80
hsa-miR-375	ATP6V1C1	NM_001695	4037	4056	CCATGGAAGCCATGAACAGT	RH;MR	2	3' agUGCGCUCGGCUUGCUUGUUu 5' (miRNA) |:| |||| |:|||||: 5' ccATGGAAGCC--ATGAACAGt 3' (Target)	1-20	125	-19.63
hsa-miR-30a-5p	ATP6V1C1	NM_001695	3233	3253	TAATGTGTCTAGTTGTTTGCA	PT;MR	2	3' gaagguCAGCUCCUACAAAUGu 5' (miRNA) ||| | | |||||:| 5' taatgtGTCTA-GTTGTTTGCa 3' (Target)	1-21	134	-12.96
hsa-miR-26a-5p	ATP6V1C1	NM_001695	4253	4277	GTGTACACCGGGGCTTGTACTTGGG	PT;MR	2	3' ucggauaGGACCU--A-AUGAACUu 5' (miRNA) || ||: | ||||||: 5' gtgtacaCCGGGGCTTGTACTTGGg 3' (Target)	1-25	125	-16.05
hsa-miR-1	ATP6V1C1	NM_001695	4196	4217	AAACAGAAAGGGGGACATTCCT	PT;MR	2	3' uauguaugaagaaaUGUAAGGu 5' (miRNA) ||||||| 5' aaacagaaagggggACATTCCt 3' (Target)	1-22	140	-11.66
hsa-miR-204-5p	ATP6V1C1	NM_001695	4188	4209	CAGTCAACAAACAGAAAGGGGG	PT;MR	2	3' uccguauccuacUGUUUCCCUu 5' (miRNA) | ||||||: 5' cagtcaacaaacAGAAAGGGGg 3' (Target)	1-22	126	-10.40
hsa-miR-1	ATR	NM_001184	142	163	ATGTAAAATAATATACATTCAG	PT;MR	2	3' uaUGUAUGAAGAAAUGUAAGgu 5' (miRNA) ::| | | | ||||||| 5' atGTAAAATAATATACATTCag 3' (Target)	1-22	132	-7.32
hsa-miR-1	AURKA	NM_003600	486	521	TGTACAGACTTGTATTTTTTCTCTGGTGGCATTCCT	RH;PT;MR	3	3' uaUGUAUGA-AGA--AAUGUAAGGu 5' (miRNA) |: | :| ||| | :|||||| 5' gtATTTTTTCTCTGGTGGCATTCCt 3' (Target)	12-36	130	-11.72
hsa-miR-145-5p	AURKA	NM_003600	419	445	TGGCGAAGCCTGGTAAAGCTGTTGGAA	RH;MR	2	3' uccCUAAGGACCCUUUUGACcug 5' (miRNA) || ||||| |||:||| 5' ggcGAAGCCTGGTAAAGCTGttg 3' (Target)	2-24	120	-20.48
hsa-miR-26a-5p	AURKA	NM_198437	627	658	TGCTCTACCTCCATTTAGGGATTTGCTTGGGA	RH;MR	2	3' ucGGAUAGGACCU-AAUGAACUu 5' (miRNA) || |: ||| ||:||||: 5' ctCCATTTAGGGATTTGCTTGGg 3' (Target)	9-31	123	-16.71
hsa-miR-204-5p	AURKB	NM_004217	46	67	ATGTATAGGGGAAAGAAGGGAT	RH;PT;MR	3	3' ucCGUAUCCUACUGUUUCCCUu 5' (miRNA) |:|||||: | :|||||| 5' atGTATAGGGGAAAGAAGGGAt 3' (Target)	1-22	152	-22.16
hsa-miR-767-5p	B3GAT1	NM_054025	926	949	AGGGTGGAGTGAGCCCATGGTGGG	RH;PT;MR	3	3' guacgagUCUGUU-GGUACCACgu 5' (miRNA) || |: |||||||| 5' agggtggAGTGAGCCCATGGTGgg 3' (Target)	1-24	131	-17.46
hsa-miR-182-5p	B3GAT1	NM_054025	1772	1817	TGTGTGGGCACTCTACTGCCTCACAGAAGCCAGCCAAGTGCCAAGG	RH;PT;MR	3	3' ucacacucaagaugguaACGGUUu 5' (miRNA) |||||| 5' cacagaagccagccaagTGCCAAg 3' (Target)	22-45	120	-14.08
hsa-miR-183-5p	B3GAT1	NM_054025	1794	1816	ACAGAAGCCAGCCAAGTGCCAAG	RH;PT;MR	3	3' ucaCUUAAGAUGG-UCACGGUau 5' (miRNA) ||| | :|| ||||||| 5' acaGAAGCCAGCCAAGTGCCAag 3' (Target)	1-23	138	-17.08
hsa-miR-187-3p	B3GAT1	NM_018644	431	458	GGGCTCAGCACGACCACACAGGACACCC	RH;PT;MR	3	3' ggccgacGUUGUGUUCUGUGcu 5' (miRNA) | |||||:||||| 5' agcacgaCCACACAGGACACcc 3' (Target)	7-28	131	-17.96
hsa-miR-501-5p	B3GAT1	NM_018644	731	756	TTCTCCTCCAGCAGTGGCAAAGGGGT	RH;PT;MR	3	3' agAGUGGGUCCCUGUUUCCUaa 5' (miRNA) || ||| |:||||||: 5' ccTCCAGCAGTGGCAAAGGGgt 3' (Target)	5-26	128	-21.03
hsa-miR-92a-3p	B3GAT1	NM_018644	311	335	GGGGCTGCAGGAGCAGGTGCAGTGG	RH;PT;MR	3	3' ugucCGGCCCUGUUCACGUUAu 5' (miRNA) || || :||:|||||:| 5' ggctGCAGGAGCAGGTGCAGTg 3' (Target)	3-24	150	-26.47
hsa-miR-151a-5p	B3GAT1	NM_018644	844	865	CCTCGGCTGCTAGGCCCCTCGC	RH;PT;MR	3	3' ugAUCUGAC-ACUCGAGGAGCu 5' (miRNA) | |:||| | :|| ||||| 5' ccTCGGCTGCTAGGCCCCTCGc 3' (Target)	1-22	130	-20.56
hsa-miR-766-3p	B3GAT1	NM_018644	2116	2166	AGTGAGGCCAGGGGCTAGGAGTTCTAAGAACAGAGGCTGGGGTGAGGGTGG	RH;PT;MR	3	3' cgACUCCGACACCCCGA-CCUCa 5' (miRNA) |||||| |||||| |||| 5' agTGAGGC-CAGGGGCTAGGAGt 3' (Target)	1-22	134	-31.89
hsa-miR-331-3p	B3GAT1	NM_018644	2109	2131	ACACAGGAGTGAGGCCAGGGGCT	RH;PT;MR	3	3' aagaUCCU-AUCCGGGUCCCCg 5' (miRNA) |||| |: | ||||||| 5' acacAGGAGTGAGGCCAGGGGc 3' (Target)	1-22	156	-30.06
hsa-miR-98-5p	B3GAT1	NM_018644	1773	1795	GTGTGGGCACTCTACTGCCTCAC	RH;PT;MR	3	3' uuguuaUGUUGAAUGAUGGAGu 5' (miRNA) :|| : ||||:|||| 5' gtgtggGCACTCTACTGCCTCa 3' (Target)	1-22	140	-18.29
hsa-let-7i-5p	B3GAT1	NM_018644	1773	1795	GTGTGGGCACTCTACTGCCTCAC	RH;PT;MR	3	3' uuguCGUGUUUGAUGAUGGAGu 5' (miRNA) | :|| |||||:|||| 5' gtgtGGGCACTCTACTGCCTCa 3' (Target)	1-22	146	-26.35
hsa-miR-25-3p	B3GAT1	NM_018644	311	335	GGGGCTGCAGGAGCAGGTGCAGTGG	RH;PT;MR	3	3' agucUGGCUCUGUUCACGUUAc 5' (miRNA) :| |: :||:|||||:| 5' ggctGCAGGAGCAGGTGCAGTg 3' (Target)	3-24	142	-24.93
hsa-miR-24-2-5p	B3GAT1	NM_018644	928	978	GGTGGAGTGAGCCCATGGTGGGCAGTGGGCAAGGCGGTGGGTGGTGGGCAA	RH;PT;MR	3	3' gacacaaagucgaGUCAUCCGu 5' (miRNA) ||||:||| 5' agcccatggtgggCAGTGGGCa 3' (Target)	10-31	129	-22.83
hsa-miR-107	B3GAT1	NM_018644	343	363	CACTGGCCCTGCAGTGATGCA	RH;PT;MR	3	3' acuAUCGGGACAUGUUACGACGa 5' (miRNA) |:|||||| ||:|| ||| 5' cacTGGCCCTG--CAGTGATGCa 3' (Target)	1-21	125	-21.18
hsa-miR-424-5p	B3GAT1	NM_018644	1088	1110	AAAGAGGGGGCAGGGGCTGCTGG	RH;PT;MR	3	3' aaguuuuguacuuaaCGACGAc 5' (miRNA) |||||| 5' aaagagggggcagggGCTGCTg 3' (Target)	1-22	120	-17.34
hsa-miR-222-3p	B3GAT1	NM_054025	668	690	CCCCTGTACCTCAGGCTGTGGCG	RH;PT	2	3' ugGGUCAUCG-GU-CUACAUCGa 5' (miRNA) || ||| | || | |||:|| 5' ccCCTGTACCTCAGGCTGTGGCg 3' (Target)	1-23	113	-21.26
hsa-miR-221-3p	B3GAT1	NM_054025	1548	1572	GAGACCTAACATTCAGAATATAGCA	PT;MR	2	3' cuUUGGGUCGU--CUGUUACAUCGa 5' (miRNA) :|||:| || | ||| |||| 5' gaGACCTAACATTCAGAATATAGCa 3' (Target)	1-25	128	-15.58
hsa-miR-152	B3GAT1	NM_054025	289	309	CCCCAGAGCTCCCCGCACTGA	PT;MR	2	3' gguucaagacaguaCGUGACu 5' (miRNA) |||||| 5' ccccagagctccccGCACTGa 3' (Target)	1-21	120	-16.63
hsa-miR-21-5p	B3GAT1	NM_054025	1812	1839	CCAAGGTCAGCTTGGCTGGTCTGAGGCC	RH;PT	2	3' aguuguagucagaCUAUUCGAu 5' (miRNA) |:| |||| 5' ---------ccaaGGTCAGCTt 3' (Target)	1-13	97	-8.68
hsa-miR-769-5p	B3GAT1	NM_054025	1476	1496	GACTCACCAGGAGAGGTCTGA	PT;MR	2	3' ucGAGUCUUGGGUCUCCAGAgu 5' (miRNA) |||| | |||||||| 5' gaCTCACCA-GGAGAGGTCTga 3' (Target)	1-21	134	-21.15
hsa-miR-503-5p	B3GAT1	NM_054025	2069	2097	ACCCAGTCTGTTCCCTGCTCCCTCGCTGG	RH;MR	2	3' gacGUCUUGACAAGGGCGACGAu 5' (miRNA) ||| ||||| | ||||| 5' accCAG-TCTGTT--CCCTGCTc 3' (Target)	1-20	123	-21.88
hsa-miR-335-3p	B3GAT1	NM_054025	1869	1892	TTTCAGGACTTTGATAATGAACAA	PT;MR	2	3' ccAGUCCU--CGUUAUUACUUUUu 5' (miRNA) |||||| ::|||||||| | 5' ttTCAGGACTTTGATAATGAACAa 3' (Target)	1-24	139	-14.95
hsa-miR-425-3p	B3GAT1	NM_054025	1009	1031	GGGAGGCCAAGGCCATTCCCTAA	PT;MR	2	3' ccCGCCUGUGCU-GUAAGGGCUa 5' (miRNA) | || || |: ||||||| | 5' ggGAGGCCAAGGCCATTCCCTAa 3' (Target)	1-23	131	-19.83
hsa-miR-200c-5p	B3GAT1	NM_054025	1510	1540	CCCACTCCTGAGTGGGTGGGTGGGTGGGACT	RH;MR	2	3' gguuugugaCGACCCAUUCUGc 5' (miRNA) | |||||::||| 5' gagtgggtgGGTGGGTGGGACt 3' (Target)	10-31	125	-17.52
hsa-miR-135b-5p	B3GAT1	NM_054025	2215	2237	TGCTTTCAAAATTAAAAGTCAAA	PT;MR	2	3' aguguauccUUACUUUUCGGUau 5' (miRNA) ||| |||||:|| 5' tgctttcaaAATTAAAAGTCAaa 3' (Target)	1-23	126	-7.24
hsa-miR-340-5p	B3GAT1	NM_054025	1956	1977	CTGCATGTATATTTATTTATAA	PT;MR	2	3' uuaGU-CAGAGUAACGAAAUAUu 5' (miRNA) || || | ||| |||||| 5' ctgCATGTAT-ATTTATTTATAa 3' (Target)	1-22	124	-7.62
hsa-miR-324-5p	B3GAT1	NM_054025	625	651	GGCACCCAGCCCTGCATGGGGGGAGCC	RH;PT	2	3' ugUGGUUACGGG----AUCCCCUACGc 5' (miRNA) ||| | |||| |:||||: || 5' gcACCCA-GCCCTGCATGGGGGGAGCc 3' (Target)	2-27	110	-26.72
hsa-miR-185-5p	B3GAT1	NM_054025	1175	1197	AAAGAAAATGTTATTTCTCCCTA	PT;MR	2	3' agUCCUUGACGGAAAGAGAGGu 5' (miRNA) || || || :| |:||||| 5' aaAGAAAATG-TTATTTCTCCc 3' (Target)	1-21	142	-13.80
hsa-miR-106b-5p	B3GAT1	NM_054025	1861	1881	GGGTTCATTTTCAGGACTTTG	PT;MR	2	3' uagACGUGACAGUCGUGAAAu 5' (miRNA) | ||:| |||| ||||| 5' gggTTCATTTTCAGGACTTTg 3' (Target)	1-21	138	-16.56
hsa-miR-199a-5p	B3GAT1	NM_054025	1968	1990	TTATTTATAATTATAACCCTGGT	PT;MR	2	3' cuuguccAUCAGACUUGUGACCc 5' (miRNA) || |: ||| |||| 5' ttatttaTAATTATAACCCTGGt 3' (Target)	1-23	120	-7.39
hsa-miR-15b-5p	B3GAT1	NM_054025	1088	1109	AAAGAGGGGGCAGGGGCTGCTG	PT;MR	2	3' acauuugguacuacaCGACGAu 5' (miRNA) |||||| 5' aaagagggggcagggGCTGCTg 3' (Target)	1-22	120	-15.21
hsa-miR-200b-3p	B3GAT1	NM_054025	1594	1615	GATTTAATCTCCCACAGTATTC	PT;MR	2	3' aguAGUAAUGGUCCGUCAUAAu 5' (miRNA) |:| | :| ||||||| 5' gatTTAATCTCCCACAGTATTc 3' (Target)	1-22	147	-10.21
hsa-miR-20b-5p	B3GAT1	NM_054025	1859	1881	TAGGGTTCATTTTCAGGACTTTG	PT;MR	2	3' gauggACGUGAUACUCGUGAAAc 5' (miRNA) | ||:| | || ||||| 5' tagggTTCATTTTCAGGACTTTg 3' (Target)	1-23	130	-13.14
hsa-miR-29b-1-5p	B3GAT1	NM_054025	2101	2127	GCCCCACCACACAGGAGTGAGGCCAGG	RH;MR	2	3' agauuUGGUG-GU--AUACUUUGGUCg 5' (miRNA) ||||| || :|||::|||| 5' gccccACCACACAGGAGTGAGGCCAGg 3' (Target)	1-27	129	-23.98
hsa-miR-181a-5p	B3GAT1	NM_054025	1671	1692	AACCTCTTACACCCTGGATGTC	PT;MR	2	3' ugaGUGGCUGUCGCAACUUACAa 5' (miRNA) | |: ||| | ||:|||| 5' aacCTCTTACA-CCCTGGATGTc 3' (Target)	1-22	134	-11.54
hsa-miR-18a-5p	B3GAT1	NM_054025	1823	1845	TTGGCTGGTCTGAGGCCACCTTC	PT;MR	2	3' gauaGACGUGAUCUACGUGGAAu 5' (miRNA) ||| ||: : |||||| 5' ttggCTGGTCTGAGGCCACCTTc 3' (Target)	1-23	123	-14.99
hsa-miR-96-5p	B3GAT1	NM_054025	1793	1816	CACAGAAGCCAGCCAAGTGCCAAG	PT;MR	2	3' ucGUUUUUACAC-GAUCACGGUUu 5' (miRNA) ||:||: | | |||||||| 5' caCAGAAGCCAGCCAAGTGCCAAg 3' (Target)	1-24	156	-20.04
hsa-miR-452-5p	B3GAT1	NM_054025	2233	2254	TCAAATACAGTTTTTAACAGTC	PT;MR	2	3' agucaaaggagacguUUGUCAa 5' (miRNA) |||||| 5' tcaaatacagtttttAACAGTc 3' (Target)	1-22	120	-12.57
hsa-miR-147b	B3GAT1	NM_054025	289	308	CCCCAGAGCTCCCCGCACTG	PT;MR	2	3' aucGUCUUCGUAAAGGCGUGug 5' (miRNA) ||| ||| | |||||| 5' cccCAG-AGC-TCCCCGCACtg 3' (Target)	1-20	131	-17.79
hsa-miR-20a-5p	B3GAT1	NM_018644	1859	1881	TAGGGTTCATTTTCAGGACTTTG	PT;MR	2	3' gauggACGUGAUAUUCGUGAAAu 5' (miRNA) | ||:| | || ||||| 5' tagggTTCATTTTCAGGACTTTg 3' (Target)	1-23	130	-11.03
hsa-miR-17-3p	B3GAT1	NM_018644	1979	2000	TATAACCCTGGTGGACTGCAGC	PT;MR	2	3' gauguucacggaagUGACGUCa 5' (miRNA) ||||||| 5' tataaccctggtggACTGCAGc 3' (Target)	1-22	140	-14.67
hsa-miR-409-5p	B3GAT1	NM_018644	746	770	GGCAAAGGGGTAGGCTCTAGAGCCA	RH;PT	2	3' uaCGUUUCAACGAGCCCAUUGGa 5' (miRNA) |||||| |||||: | 5' -gGCAAAG------GGGTAGGCt 3' (Target)	1-16	98	-17.64
hsa-miR-93-5p	B3GAT1	NM_018644	1859	1881	TAGGGTTCATTTTCAGGACTTTG	PT;MR	2	3' gauggACGUGCUUGUCGUGAAAc 5' (miRNA) | ||: ||| ||||| 5' tagggTTCATTTTCAGGACTTTg 3' (Target)	1-23	122	-14.79
hsa-miR-17-5p	B3GAT1	NM_018644	1859	1881	TAGGGTTCATTTTCAGGACTTTG	PT;MR	2	3' gauggACGUGACAUUCGUGAAAc 5' (miRNA) | ||:| | || ||||| 5' tagggTTCATTTTCAGGACTTTg 3' (Target)	1-23	130	-12.44
hsa-miR-181a-3p	B3GAT1	NM_018644	1496	1537	AGGGCCATTCAGAACCCACTCCTGAGTGGGTGGGTGGGTGGG	RH;PT	2	3' ccaugUUAGUUG-CCAGCUACCa 5' (miRNA) |:| ::: ||| |:||| 5' tcctgAGTGGGTGGGTGGGTGGg 3' (Target)	20-42	104	-15.49
hsa-miR-126-5p	B3GAT1	NM_018644	1865	1887	TCATTTTCAGGACTTTGATAATG	PT;MR	2	3' gcgcAUGGUUUU--CAUUAUUAc 5' (miRNA) | :||::| |:||||| 5' tcatTTTCAGGACTTTGATAATg 3' (Target)	1-23	128	-9.51
hsa-miR-15a-5p	B3GAT1	NM_018644	1088	1109	AAAGAGGGGGCAGGGGCTGCTG	PT;MR	2	3' guguuugguaauacaCGACGAu 5' (miRNA) |||||| 5' aaagagggggcagggGCTGCTg 3' (Target)	1-22	120	-13.83
hsa-miR-320a	B3GAT1	NM_018644	2225	2247	ATTAAAAGTCAAATACAGTTTTT	PT;MR	2	3' agcgggagAG-UUGGGUCGAAAa 5' (miRNA) || ||: |||:||| 5' attaaaagTCAAATACAGTTTTt 3' (Target)	1-23	133	-11.67
hsa-miR-181b-5p	B3GAT1	NM_018644	1671	1692	AACCTCTTACACCCTGGATGTC	PT;MR	2	3' ugGGUGGCUGUCGUUACUUACAa 5' (miRNA) || |: ||| | ||:|||| 5' aaCCTCTTACA-CCCTGGATGTc 3' (Target)	1-22	139	-15.27
hsa-miR-151a-3p	B3GAT1	NM_018644	2059	2079	TGTTTTCCAAACCCAGTCTGT	PT;MR	2	3' ggaguuccucgaaGUCAGAUc 5' (miRNA) ||||||: 5' tgttttccaaaccCAGTCTGt 3' (Target)	1-21	124	-10.35
hsa-miR-22-3p	B3GAT1	NM_018644	2159	2180	GAGGGTGGCACCCAGGCAGCTG	PT;MR	2	3' ugucaagaaguuGACCGUCGAa 5' (miRNA) | ||||||| 5' gagggtggcaccCAGGCAGCTg 3' (Target)	1-22	142	-17.07
hsa-miR-141-5p	B3GAT1	NM_018644	360	379	TGCAGGGCGGGAGGGAGATA	PT;MR	2	3' agGUUGUGACAUGACCUUCUAc 5' (miRNA) ||: :| | | ||:|||| 5' tgCAGGGCGGGA--GGGAGATa 3' (Target)	1-20	129	-13.23
hsa-miR-582-3p	B3GAT1	NM_018644	1910	1940	TGGGCAGATGCTAGGTCAGTTGTTTTCACCT	RH;MR	2	3' ccaaGUCAACAAGUUGGUCAAu 5' (miRNA) ||| || | :::||||| 5' tgggCAGATGCTAGGTCAGTTg 3' (Target)	1-22	130	-16.45
hsa-miR-429	B3GAT1	NM_018644	2188	2210	TCTGTTTTAATTTAACTGTATTT	PT;MR	2	3' ugcCAAAA-UGGUCUGUCAUAAu 5' (miRNA) ||||| |:: || ||||| 5' tctGTTTTAATTTAACTGTATTt 3' (Target)	1-23	130	-8.59
hsa-miR-517-5p	B3GAT1	NM_018644	1051	1072	TGAGGAGGAGGGACTCTGGAGT	PT;MR	2	3' ucugucacgaagguAGAUCUCc 5' (miRNA) |||:||| 5' tgaggaggagggacTCTGGAGt 3' (Target)	1-22	124	-11.52
hsa-let-7a-5p	B3GAT1	NM_018644	2074	2094	GTCTGTTCCCTGCTCCCTCGC	RH;MR	2	3' uuGAUAUGUUGGAUGAUGGAGu 5' (miRNA) ||:| | |||:|| |||| 5' gtCTGTTC--CCTGCTCCCTCg 3' (Target)	1-20	129	-20.58
hsa-miR-196b-5p	B3GAT1	NM_018644	1772	1793	TGTGTGGGCACTCTACTGCCTC	PT;MR	2	3' ggguuguuguccuuUGAUGGAu 5' (miRNA) |||:||| 5' tgtgtgggcactctACTGCCTc 3' (Target)	1-22	124	-11.50
hsa-miR-223-3p	B3GAT1	NM_018644	290	311	CCCAGAGCTCCCCGCACTGACG	PT;MR	2	3' accccauaaacuguuUGACUGu 5' (miRNA) |||||| 5' cccagagctccccgcACTGACg 3' (Target)	1-22	120	-11.25
hsa-miR-196a-5p	B3GAT1	NM_018644	1772	1793	TGTGTGGGCACTCTACTGCCTC	PT;MR	2	3' ggguuguuguacuuUGAUGGAu 5' (miRNA) |||:||| 5' tgtgtgggcactctACTGCCTc 3' (Target)	1-22	124	-10.76
hsa-miR-18b-5p	B3GAT1	NM_018644	1980	2010	ATAACCCTGGTGGACTGCAGCCTTCATCTTT	PT;MR	2	3' gaUUGACGUGAUCU-ACGU-GGAAu 5' (miRNA) ||| :: |:|| |||| |||| 5' atAACCCTGGTGGACTGCAGCCTTc 3' (Target)	1-25	124	-13.87
hsa-miR-106b-5p	B3GNT6	NM_138706	990	1012	CGCCTGTAATCCCAGCACTTTGG	RH;PT;MR	3	3' uaGACGUGACAGUCGUGAAAu 5' (miRNA) |||:| | ||||||||| 5' gcCTGTAATCCCAGCACTTTg 3' (Target)	2-22	167	-20.77
hsa-miR-224-5p	B3GNT6	NM_138706	1089	1122	GGGAGTACAAAAATTAGCCGGCCATAGTGGCTCG	RH;PT;MR	3	3' uugccUUGGUGAUCACUGAac 5' (miRNA) ::||| |||||:|| 5' tagccGGCCA-TAGTGGCTcg 3' (Target)	15-34	122	-18.91
hsa-miR-20b-5p	B3GNT6	NM_138706	989	1012	ACGCCTGTAATCCCAGCACTTTGG	RH;PT;MR	3	3' gaUGGACGUGAUACUCGUGAAAc 5' (miRNA) :||||:| | |||||||| 5' acGCCTGTAATCCCAGCACTTTg 3' (Target)	1-23	165	-24.32
hsa-miR-93-5p	B3GNT6	NM_138706	989	1012	ACGCCTGTAATCCCAGCACTTTGG	RH;PT;MR	3	3' gaUGGACGUGCUUGUCGUGAAAc 5' (miRNA) :||||:| ||||||||| 5' acGCCTGTAATCCCAGCACTTTg 3' (Target)	1-23	165	-27.70
hsa-miR-766-3p	B3GNT6	NM_138706	1143	1194	TGGGAGGCTGAGGCAGGAGAATCACTTGAACCTGGGAGGCGGAGGTTGCAGT	RH;PT;MR	3	3' cgaCUCCGACACCCCGACCUCa 5' (miRNA) ||||| || ||| |||| 5' tggGAGGC--TGAGGCAGGAGa 3' (Target)	1-20	132	-24.95
hsa-miR-18a-5p	B3GNT6	NM_138706	1211	1251	ACTGCACTCCAGCCTGGGCGACAGAGCAAGACTGCATCTCA	RH;PT;MR	3	3' gauaGACGUGAUCU-ACGUGGAau 5' (miRNA) | | :| ||| ||||:|| 5' gcgaCAGAGCAAGACTGCATCTca 3' (Target)	18-41	122	-13.28
hsa-miR-22-3p	B3GNT6	NM_138706	526	564	GAAGTCAGCCAACACGCAGCTGAGGCGCATGTGGTGGCC	RH;PT;MR	3	3' ugUCAAGAAGUUGACCGUCGAa 5' (miRNA) ||| |||| |||||| 5' gaAGTCAGCCAACACGCAGCTg 3' (Target)	1-22	128	-13.93
hsa-miR-17-3p	B3GNT6	NM_138706	1188	1223	TTGCAGTGAGCCGAGATCGTGCCACTGCACTCCAGC	RH;PT;MR	3	3' gauGUUCACGGA-AGUGACGUca 5' (miRNA) |:|| | | ||||||| 5' agcCGAGATCGTGCCACTGCAct 3' (Target)	9-31	130	-17.29
hsa-miR-425-3p	B3GNT6	NM_138706	654	676	CCAGGGCCGTGGCATTCCCAGAC	RH;PT;MR	3	3' cccgCCUGUGCUGUAAGGG-CUa 5' (miRNA) || |::|:||||||| || 5' ccagGGCCGTGGCATTCCCAGAc 3' (Target)	1-23	134	-27.50
hsa-miR-15b-5p	B3GNT6	NM_138706	236	261	CTCCAGTGATGCGAATGTGCAGCTAG	RH;PT;MR	3	3' acauUUGGUAC---UACACGACGAu 5' (miRNA) |:: ||| |||||| ||| 5' ctccAGTGATGCGAATGTGCAGCTa 3' (Target)	1-25	125	-15.99
hsa-miR-18b-5p	B3GNT6	NM_138706	1210	1251	CACTGCACTCCAGCCTGGGCGACAGAGCAAGACTGCATCTCA	RH;PT;MR	3	3' gaUUGACGUGAUCU-ACGUGGAau 5' (miRNA) :|| | :| ||| ||||:|| 5' gcGACAGAGCAAGACTGCATCTca 3' (Target)	19-42	128	-13.28
hsa-miR-452-5p	B3GNT6	NM_138706	626	647	CCAGAGGCCCGGTCAGACAGTG	RH;PT;MR	3	3' agucaaaggagacGUUUGUCAa 5' (miRNA) ||:||||| 5' ccagaggcccggtCAGACAGTg 3' (Target)	1-22	129	-16.49
hsa-miR-130b-3p	B3GNT6	NM_138706	1196	1219	AGCCGAGATCGTGCCACTGCACTC	RH;PT;MR	3	3' uacgggaaAGUA--GUAACGUGAc 5' (miRNA) ||:| || |||||| 5' agccgagaTCGTGCCACTGCACTc 3' (Target)	1-24	121	-15.47
hsa-miR-17-5p	B3GNT6	NM_138706	989	1012	ACGCCTGTAATCCCAGCACTTTGG	RH;PT;MR	3	3' gaUGGACGUGACAUUCGUGAAAc 5' (miRNA) :||||:| | |||||||| 5' acGCCTGTAATCCCAGCACTTTg 3' (Target)	1-23	165	-24.32
hsa-miR-151a-5p	B3GNT6	NM_138706	766	783	CAGAGACAGGCTCCTTGC	RH;PT;MR	3	3' ugaUCUGACACUCGAGGAGCu 5' (miRNA) |||| | ||||||:| 5' cagAGACAG---GCTCCTTGc 3' (Target)	1-18	134	-18.18
hsa-miR-20a-5p	B3GNT6	NM_138706	989	1012	ACGCCTGTAATCCCAGCACTTTGG	RH;PT;MR	3	3' gaUGGACGUGAUAUUCGUGAAAu 5' (miRNA) :||||:| | |||||||| 5' acGCCTGTAATCCCAGCACTTTg 3' (Target)	1-23	165	-22.21
hsa-miR-15a-5p	B3GNT6	NM_138706	239	261	CAGTGATGCGAATGTGCAGCTAG	RH;PT;MR	3	3' guguuugguaaUACACGACGAu 5' (miRNA) |||||| ||| 5' cagtgatgcgaATGTGCAGCTa 3' (Target)	1-22	123	-13.04
hsa-miR-24-2-5p	B3GNT6	NM_138706	789	812	TCTGGGCCTCAGGCTCAGTGGGCC	RH;PT;MR	3	3' gaCACAAAGU-CGAGUCAUCCGu 5' (miRNA) | | ||| |||||||:||| 5' ctGGGCCTCAGGCTCAGTGGGCc 3' (Target)	2-24	151	-26.02
hsa-miR-501-5p	B3GNT6	NM_138706	363	387	CTCTTGAGCAGTGGAGCAAGGGAGA	RH;PT;MR	3	3' agAGUGGGUC-CCU-GUUUCCUaa 5' (miRNA) |:: ||| ||| |||:||| 5' tcTTGAGCAGTGGAGCAAGGGAga 3' (Target)	2-25	122	-19.75
hsa-miR-222-3p	B3GNT6	NM_138706	963	988	GATTGTGGGGCCGGGCGAGGTGGCTC	RH;PT	2	3' uggguCAUCGGU---CUACAUCGa 5' (miRNA) | :|||: || ||:|| 5' attgtGGGGCCGGGCGAGGTGGCt 3' (Target)	2-25	99	-17.98
hsa-miR-185-5p	B3GNT6	NM_138706	554	574	ATGTGGTGGCCTTCTTCCCAC	RH;PT	2	3' agUCCUUGACGGAAAGAGAGGu 5' (miRNA) | | : || | ||||: || 5' --ATGTGGTGGCCTTCTTCCCa 3' (Target)	1-20	108	-16.76
hsa-let-7a-5p	B3GNT6	NM_138706	565	584	TTCTTCCCACCACTACCCCA	PT;MR	2	3' uuGAUAUGUUGGAUGAUGGAGu 5' (miRNA) || | | ||| |||||| | 5' ttCT-TCCCACC-ACTACCCCa 3' (Target)	1-20	124	-14.62
hsa-miR-141-5p	B3GNT6	NM_138706	908	931	TGTAGAATTGTGTTCGGGAGGTGG	RH;MR	2	3' agGUUGUGACAUGA-CCUUCUAc 5' (miRNA) :|: |:|||::| ||:||:| 5' tgTAGAATTGTGTTCGGGAGGTg 3' (Target)	1-23	131	-22.21
hsa-miR-429	B3GNT6	NM_138706	865	886	GGGAACATGGAGGCCAGTGTTG	PT;MR	2	3' ugccaaaauggUCUGUCAUAAu 5' (miRNA) :| ||||:|| 5' gggaacatggaGGCCAGTGTTg 3' (Target)	1-22	127	-12.43
hsa-miR-187-3p	B3GNT6	NM_138706	198	217	TGGGGTGGACCCAGACATGT	PT;MR	2	3' ggCCGACGUUGUGUUCUGUGCu 5' (miRNA) || || :|| | |||||:| 5' tgGGGTG-GAC-CCAGACATGt 3' (Target)	1-20	136	-18.07
hsa-miR-152	B3GNT6	NM_138706	1197	1220	GCCGAGATCGTGCCACTGCACTCC	RH;MR	2	3' ggUUCAAG-ACAGU-ACGUGAcu 5' (miRNA) :|| || || || |||||| 5' ccGAGATCGTGCCACTGCACTcc 3' (Target)	2-24	137	-17.84
hsa-miR-409-5p	B3GNT6	NM_138706	540	566	CGCAGCTGAGGCGCATGTGGTGGCCTT	RH;MR	2	3' uaCGUUUCAACGAGC-CCAUUGGa 5' (miRNA) || :|| || :| |||::|| 5' caGCTGAGGCGCATGTGGTGGCCt 3' (Target)	3-26	124	-22.04
hsa-miR-182-5p	B3GNT6	NM_138706	1038	1066	GTCAAGAGTTCGAGACCAGCCTGGCCAAT	RH;MR	2	3' ucacaCUCAAG--AUGGU---AACGGUUu 5' (miRNA) |||||| |||| | ||||| 5' gtcaaGAGTTCGAGACCAGCCTGGCCAAt 3' (Target)	1-29	125	-21.83
hsa-miR-324-5p	B3GNT6	NM_138706	116	147	CGCACTGAAATCAGCTGGGGTGGGGGGTGTGG	RH;MR	2	3' ugUGGUU-ACGGGAUCCCCUACGc 5' (miRNA) |:||: || |:||||:||: 5' aaATCAGCTGGGGTGGGGGGTGTg 3' (Target)	8-31	128	-25.43
hsa-miR-767-5p	B3GNT6	NM_138706	541	563	GCAGCTGAGGCGCATGTGGTGGC	RH;MR	2	3' guaCGAGUCUGUUGGUACCACgu 5' (miRNA) ||| ||:|: ::||||| 5' gcaGCTGAGGCGCATGTGGTGgc 3' (Target)	1-23	128	-22.16
hsa-miR-301a-3p	B3GNT6	NM_138706	1197	1219	GCCGAGATCGTGCCACTGCACTC	PT;MR	2	3' cgaaaCUGUUAUGAUAACGUGAc 5' (miRNA) ||: :|:| | |||||| 5' gccgaGATCGTGCCACTGCACTc 3' (Target)	1-23	130	-11.64
hsa-miR-200b-3p	B3GNT6	NM_138706	866	886	GGAACATGGAGGCCAGTGTTG	PT;MR	2	3' agUAGUAAUGGUCC-GUCAUAAu 5' (miRNA) | ||| : ||| ||||:|| 5' ggAACATGG--AGGCCAGTGTTg 3' (Target)	1-21	132	-15.35
hsa-miR-29b-1-5p	B3GNT6	NM_138706	1033	1080	ATGAGGTCAAGAGTTCGAGACCAGCCTGGCCAATATGGTGAAACCCCG	PT;MR	2	3' agaUUUGGUGGU-AUACUUUGGUCg 5' (miRNA) |:::|| | | ||:||||| 5' atgAGGTCAAGAGTTCGAGACCAGc 3' (Target)	1-25	136	-21.34
hsa-miR-183-5p	B3GNT6	NM_138706	1191	1213	CAGTGAGCCGAGATCGTGCCACT	RH;MR	2	3' ucacuuaagaUGGUCACGGUau 5' (miRNA) |:| |||||| 5' gtgagccgagATC-GTGCCAct 3' (Target)	3-23	122	-16.32
hsa-miR-181b-5p	B3GNT6	NM_138706	451	474	TTCCACTGTTTACAAGTGAGTGGA	RH;MR	2	3' ugGGUGGCUGUCGUU-ACUUACaa 5' (miRNA) ||||:| : ||| |||:|| 5' ttCCACTGTTTACAAGTGAGTGga 3' (Target)	1-24	128	-20.67
hsa-miR-769-5p	B3GNT6	NM_138706	773	794	AGGCTCCTTGCCGGGGTCTGGG	RH;PT	2	3' ucGAGUCUUGGGUCUCCAGAgu 5' (miRNA) ||| :|| |:||||| 5' ggCTCCTTGCC--GGGGTCTgg 3' (Target)	2-21	113	-20.04
hsa-miR-323a-3p	B3GNT6	NM_138706	1115	1135	GTGGCTCGTGCCTGTAATCTC	PT;MR	2	3' ucUCCAGCUGGCACAUUACAc 5' (miRNA) :| ||| | |||||| | 5' gtGGCTCGTGCCTGTAATCTc 3' (Target)	1-21	127	-13.38
hsa-miR-331-3p	B3GNT6	NM_138706	788	812	GTCTGGGCCTCAGGCTCAGTGGGCC	RH;PT	2	3' aaGAUCC-UA-UCCGGGUCCCCg 5' (miRNA) ||:|| | ||||:||| || 5' gtCTGGGCCTCAGGCTCAGTGGg 3' (Target)	1-23	117	-29.68
hsa-miR-196b-5p	B3GNT6	NM_138706	533	583	GCCAACACGCAGCTGAGGCGCATGTGGTGGCCTTCTTCCCACCACTACCCC	RH;MR	2	3' ggguuguuguccuuUGAUGGau 5' (miRNA) |||||| 5' gccttcttcccaccACTACCcc 3' (Target)	30-51	120	-11.93
hsa-miR-221-3p	B3GNT6	NM_138706	536	561	AACACGCAGCTGAGGCGCATGTGGTG	RH;MR	2	3' cuuUGGGUCG--UCUGU-UACAUCGa 5' (miRNA) || |||| ||:|: ||||:|: 5' aacACGCAGCTGAGGCGCATGTGGTg 3' (Target)	1-26	130	-19.59
hsa-miR-196a-5p	B3GNT6	NM_138706	533	583	GCCAACACGCAGCTGAGGCGCATGTGGTGGCCTTCTTCCCACCACTACCCC	RH;MR	2	3' ggguuguuguacuuUGAUGGau 5' (miRNA) |||||| 5' gccttcttcccaccACTACCcc 3' (Target)	30-51	120	-11.93
hsa-miR-199a-5p	B3GNT6	NM_138706	354	377	ACTCGGGTCCTCTTGAGCAGTGGA	PT;MR	2	3' cuuGUCCAUCAG-ACUUGUGACCc 5' (miRNA) |:||| || |||:|| ||| 5' actCGGGTCCTCTTGAGCAGTGGa 3' (Target)	1-24	123	-21.72
hsa-miR-181a-5p	B3GNT6	NM_138706	232	254	GTTCCTCCAGTGATGCGAATGTG	PT;MR	2	3' ugaguggcugucgcaaCUUACAa 5' (miRNA) |||||| 5' gttcctccagtgatgcGAATGTg 3' (Target)	1-23	120	-14.24
hsa-miR-320a	B3GNT6	NM_138706	1121	1152	CGTGCCTGTAATCTCAGCTATTTGGGAGGCTG	RH;MR	2	3' agcgGGAGAGUUGGGUCGAAAa 5' (miRNA) ||| | | |:||||| | 5' cgtgCCTGTAATCTCAGCTATt 3' (Target)	1-22	130	-19.52
hsa-miR-517-5p	B3GNT6	NM_138706	639	666	CAGACAGTGACTAATCCAGGGCCGTGGC	RH;PT	2	3' ucUGUCACGAAGGUAGAUCUCc 5' (miRNA) |||||| | ||| ||:| 5' agACAGTGACT-AATCCAGGGc 3' (Target)	2-22	114	-20.65
hsa-miR-107	B3GNT6	NM_138706	720	742	TAATGGCCTAGTTGGGTCCTGCC	RH;MR	2	3' acUAUCGGGACAUGUUACGACGa 5' (miRNA) ||:|||: || ::| |||| 5' taATGGCCTAGTTGGGTCCTGCc 3' (Target)	1-23	121	-16.14
hsa-miR-96-5p	B3GNT6	NM_138706	1179	1213	AGGCGGAGGTTGCAGTGAGCCGAGATCGTGCCACT	RH;MR	2	3' ucguUUUUACACGAUCACGGUuu 5' (miRNA) :|: | | | |||||| 5' cagtGAGCCGAGATCGTGCCAct 3' (Target)	13-35	127	-12.30
hsa-miR-135b-5p	B3GNT6	NM_138706	859	894	GCTGGTGGGAACATGGAGGCCAGTGTTGGGGAGCCT	RH;MR	2	3' agugUAUCCU--UACUUUUCGGUau 5' (miRNA) :|:||| ||| :|:|||| 5' gctgGTGGGAACATG-GAGGCCAgt 3' (Target)	1-24	120	-16.54
hsa-let-7i-5p	B3GNT6	NM_138706	1229	1252	CGACAGAGCAAGACTGCATCTCAA	RH;PT	2	3' uuGUCGUGUUUGAUGAUGGAGu 5' (miRNA) ||| :|||: |||:| || 5' gaCAGAGCAAG--ACTGCATCt 3' (Target)	2-21	113	-16.08
hsa-miR-98-5p	B3GNT6	NM_138706	1229	1252	CGACAGAGCAAGACTGCATCTCAA	RH;PT	2	3' uuGUUAUGUUGAAUGAUGGAGu 5' (miRNA) ||: :||| |||:| || 5' gaCAGAGCAA--GACTGCATCt 3' (Target)	2-21	105	-11.95
hsa-miR-342-3p	BARD1	NM_000465	29	51	GAATTTGCACGGTTTGTGAGAGC	PT;MR	2	3' ugcccACGCUAAAGACACACUCu 5' (miRNA) ||| |:|||| ||| 5' gaattTGCACGGTTTGTGAGAGc 3' (Target)	1-23	122	-14.64
hsa-miR-203a	BARD1	NM_000465	4	25	TTATACCAGATGAACATTTCAA	PT;MR	2	3' gaucaccaggAUUUGUAAAGUg 5' (miRNA) |:||||||||| 5' ttataccagaTGAACATTTCAa 3' (Target)	1-22	156	-13.29
hsa-miR-1	BARD1	NM_000465	2	24	TATTATACCAGATGAACATTTCA	PT;MR	2	3' uauGUAU-GAAGAAAUGUAAGGu 5' (miRNA) :||| | | |||||:| 5' tatTATACCAGATGAACATTTCa 3' (Target)	1-23	126	-10.94
hsa-miR-145-5p	BATF2	NM_138456	584	605	AAGCTGAAACTGTGAGCTGGAG	PT;MR	2	3' ucccuaagGACCCUUUUGACCUg 5' (miRNA) ||| | |:||||| 5' agctgaaaCTGTG--AGCTGGAg 3' (Target)	2-22	128	-13.72
hsa-miR-30a-5p	BATF2	NM_138456	385	406	GCTGGTGTGAGAAGGTTTGCAT	RH;PT	2	3' gaaGGUCA-GCUCCUACAAAUGu 5' (miRNA) |::|| :||| | ||||:| 5' --gCTGGTGTGAGAAGGTTTGCa 3' (Target)	1-21	118	-17.92
hsa-miR-203a	BATF2	NM_138456	1042	1083	GGGTGGGGGAGAGAAACCCTGGCTCTTCACCCAGGTTTCACA	RH;PT	2	3' gaucaccaggauuugUAAAGUg 5' (miRNA) :||||| 5' tggctcttcacccagGTTTCAc 3' (Target)	20-41	104	-12.67
hsa-miR-26a-5p	BATF2	NM_138456	808	829	ACCCTGTGCAAGGTTATTTGCA	PT;MR	2	3' ucGGAUAGGACCUAAUGAACuu 5' (miRNA) |||:| | |:|||:||| 5' acCCTGTGCAAGGTTATTTGca 3' (Target)	1-22	132	-17.04
hsa-miR-642a-5p	BATF2	NM_138456	1021	1056	CCAGGACAAGCACTCTGAGGCGGGTGGGGGAGAGAA	RH;PT	2	3' guUCUGUGUAAACCUCUCCCUg 5' (miRNA) ||:|: : | ||:||| || 5' tgAGGCG-GGTGGGGGAGAGAa 3' (Target)	16-36	110	-19.08
hsa-miR-342-3p	BATF2	NM_138456	578	600	GCCAAGAAGCTGAAACTGTGAGC	PT;MR	2	3' ugcccacgcuaaagacACACUCu 5' (miRNA) |||||| 5' gccaagaagctgaaacTGTGAGc 3' (Target)	1-23	120	-10.85
hsa-miR-182-5p	BCAS1	NM_003657	1136	1158	CAAGTGTGTCTGTCATTCCTAAT	RH;PT;MR	3	3' ucaCACUCAAGAUGGUAACGGUUu 5' (miRNA) ||| | |||::|||| |:|| 5' caaGTGTG-TCTGTCATTCCTAAt 3' (Target)	1-23	127	-20.05
hsa-miR-323a-3p	BCAS1	NM_003657	307	345	CAGTGGTGGCCGGGCGTGGTGGCTCTCGCCTGTAATCTC	RH;PT;MR	3	3' ucuccAGCUGGCACAUUACAc 5' (miRNA) ||| || |||||| | 5' ggctcTCG-CC-TGTAATCTc 3' (Target)	21-39	120	-9.30
hsa-miR-582-3p	BCAS1	NM_003657	207	230	TGGTTTAGCAGGTCACCTAGTTGG	RH;PT;MR	3	3' ccAAGUCAACAAGUUGGUCAAu 5' (miRNA) ||:|| | ||| |:|||| 5' ggTTTAGCAGGTCACCTAGTTg 3' (Target)	2-23	124	-19.39
hsa-miR-96-5p	BCAS1	NM_003657	736	771	GAGGGAGAACCCGGGCTGTGTTGGGTGGTTGCCAAT	RH;PT;MR	3	3' ucguuuuuacacgaucACGGUUu 5' (miRNA) |||||| 5' ggctgtgttgggtggtTGCCAAt 3' (Target)	14-36	120	-15.15
hsa-miR-767-5p	BCAS1	NM_003657	442	466	AAAAATTAGCCAGGCATGGTGGCAC	RH;PT;MR	3	3' guacgAGUCUGUUGGUACCACgu 5' (miRNA) |:|| ||: ||||||| 5' aaaaaTTAGCCAGGCATGGTGgc 3' (Target)	1-23	146	-20.14
hsa-miR-424-5p	BCAS1	NM_003657	624	644	TATAGAAGAGAAATGCTGCTA	RH;PT;MR	3	3' aaGUUUUGUACUUAACGACGAc 5' (miRNA) :|:|| | ||| ||||||| 5' taTAGAAGA-GAAATGCTGCTa 3' (Target)	1-21	162	-15.44
hsa-miR-93-5p	BCAS1	NM_003657	332	355	TCGCCTGTAATCTCAGCACTTTGG	RH;PT;MR	3	3' gaUGGACGUGCUUGUCGUGAAAc 5' (miRNA) :||||:| ||||||||| 5' tcGCCTGTAATCTCAGCACTTTg 3' (Target)	1-23	165	-27.91
hsa-miR-15b-5p	BCAS1	NM_003657	617	645	AGTAAGTTATAGAAGAGAAATGCTGCTAG	RH;PT;MR	3	3' acAUUUGGUACUACACGACGAu 5' (miRNA) ||:| | || ||||||| 5' taTAGAAGA-GAAATGCTGCTa 3' (Target)	8-28	150	-13.59
hsa-miR-181a-3p	BCAS1	NM_003657	225	248	AGTTGGGTCAGAAGAGTCGATGAT	RH;PT;MR	3	3' ccaugUUAGU-UGC-CAGCUACca 5' (miRNA) ::||| | | ||||||| 5' agttgGGTCAGAAGAGTCGATGat 3' (Target)	1-24	131	-16.94
hsa-miR-106b-5p	BCAS1	NM_003657	334	355	GCCTGTAATCTCAGCACTTTGG	RH;PT;MR	3	3' uaGACGUGACAGUCGUGAAAu 5' (miRNA) |||:| | |||||||||| 5' gcCTGTAATCTCAGCACTTTg 3' (Target)	1-21	175	-22.67
hsa-miR-335-3p	BCAS1	NM_003657	283	304	GTTCGGGTTAAGTGATGAAAAT	RH;PT;MR	3	3' ccAGUCCUCGUUAUUACUUUUu 5' (miRNA) ||:|| |:|:||||||| 5' gtTCGGGTTAAGTGATGAAAAt 3' (Target)	1-22	164	-18.15
hsa-miR-19b-3p	BCAS1	NM_003657	970	998	AAGGAAGTTGCACGGTTATTTTGCAACAC	RH;PT;MR	3	3' agucaaAACGUACC--U-AAACGUgu 5' (miRNA) ||||| || | |||||| 5' aggaagTTGCACGGTTATTTTGCAac 3' (Target)	2-27	135	-14.55
hsa-miR-15a-5p	BCAS1	NM_003657	613	645	GGCAAGTAAGTTATAGAAGAGAAATGCTGCTAG	RH;PT;MR	3	3' guguuugguaauacACGACGAu 5' (miRNA) ||||||| 5' ttatagaagagaaaTGCTGCTa 3' (Target)	11-32	140	-14.33
hsa-miR-130b-3p	BCAS1	NM_003657	541	564	AGCCGAAGTTGCACCATTGCACTC	RH;PT;MR	3	3' uacgggAAAGUAGUAACGUGAc 5' (miRNA) || || ||||||||| 5' ccgaagTTGCACCATTGCACTc 3' (Target)	3-24	164	-14.55
hsa-miR-17-5p	BCAS1	NM_003657	332	355	TCGCCTGTAATCTCAGCACTTTGG	RH;PT;MR	3	3' gaUGGACGUGACAUUCGUGAAAc 5' (miRNA) :||||:| | | |||||||| 5' tcGCCTGTAATCTCAGCACTTTg 3' (Target)	1-23	173	-23.81
hsa-miR-223-3p	BCAS1	NM_003657	1302	1324	AGTAGCATATGATTGACTGACAG	RH;PT;MR	3	3' acccCAUAAACUGUUUGACUGu 5' (miRNA) | || |||: :|||||| 5' agtaGCATATGATTGACTGACa 3' (Target)	1-22	146	-15.60
hsa-miR-18b-5p	BCAS1	NM_003657	532	558	GTTGCAGTGAGCCGAAGTTGCACCATT	RH;PT;MR	3	3' gauugaCGUGAUCUACGUGGAAu 5' (miRNA) || || |||||| | 5' cagtgaGCCGAAGTTGCACCATt 3' (Target)	5-27	121	-11.91
hsa-miR-22-3p	BCAS1	NM_003657	291	331	TAAGTGATGAAAATGGCAGTGGTGGCCGGGCGTGGTGGCTC	RH;PT;MR	3	3' ugUCAAGAAGUUGACCGUCGaa 5' (miRNA) ||| | || ||||||: 5' taAGTGATGAAAATGGCAGTgg 3' (Target)	1-22	124	-13.67
hsa-miR-18a-5p	BCAS1	NM_003657	532	558	GTTGCAGTGAGCCGAAGTTGCACCATT	RH;PT;MR	3	3' gauagaCGUGAUCUACGUGGAAu 5' (miRNA) || || |||||| | 5' cagtgaGCCGAAGTTGCACCATt 3' (Target)	5-27	121	-11.91
hsa-miR-766-3p	BCAS1	NM_003657	1090	1106	AGATGGCTGAGGGGCTC	RH;PT	2	3' cgaCU-CCGACACCCCGAccuca 5' (miRNA) || ||||| |||||| 5' --aGATGGCTGAGGGGCTc---- 3' (Target)	1-17	98	-22.79
hsa-miR-185-5p	BCAS1	NM_003657	21	53	CCAGGTTCTCCTGCCACCAAGATGTGTTCTCCT	RH;PT	2	3' aguccuugacggaaaGAGAGGu 5' (miRNA) :||||| 5' ----------ccaggTTCTCCt 3' (Target)	1-12	104	-11.95
hsa-let-7a-5p	BCAS1	NM_003657	1034	1073	TACTGTATCCCTAACAAAGATTTGGTCTCTGCTATCTTAC	RH;MR	2	3' uugauauguuGGAUGAUGGAGu 5' (miRNA) :||:|||:||: 5' agatttggtcTCTGCTATCTTa 3' (Target)	18-39	120	-15.49
hsa-miR-19a-3p	BCAS1	NM_003657	971	996	AGGAAGTTGCACGGTTATTTTGCAAC	PT;MR	2	3' agucaaAACGUAUC--U-AAACGUgu 5' (miRNA) ||||| :| | |||||| 5' aggaagTTGCACGGTTATTTTGCAac 3' (Target)	1-26	131	-12.99
hsa-miR-429	BCAS1	NM_003657	1059	1080	TCTCTGCTATCTTACATTATTA	PT;MR	2	3' ugccaaaAUGGUCUGUCAUAAu 5' (miRNA) ||:| ||| |||| 5' tctctgcTATCTTACATTATTa 3' (Target)	1-22	123	-7.19
hsa-miR-141-5p	BCAS1	NM_003657	494	535	CCCAACGCACGAGAACCGCTTGTACCCAGGAGGTGGAGGTTG	RH;PT	2	3' agguUGUGACAU-GACCUUCUAc 5' (miRNA) || | | | ||||:| | 5' ttgtACCCAGGAGGTGGAGGTTg 3' (Target)	20-42	101	-14.07
hsa-miR-17-3p	BCAS1	NM_003657	542	563	GCCGAAGTTGCACCATTGCACT	PT;MR	2	3' gaugUUCACGGAAGUGACGUca 5' (miRNA) |||| | ||:|||| 5' gccgAAGTTGCACCATTGCAct 3' (Target)	1-22	122	-17.24
hsa-miR-200b-3p	BCAS1	NM_003657	726	759	ACATCTCAAGGAGGGAGAACCCGGGCTGTGTTGG	RH;PT	2	3' aguaguaauGGUCCGUCAUAAu 5' (miRNA) ||:||| ||:|| 5' agggagaacCCGGGCTGTGTTg 3' (Target)	12-33	113	-17.84
hsa-miR-769-5p	BCAS1	NM_003657	1042	1063	CCCTAACAAAGATTTGGTCTCT	PT;MR	2	3' ucgagucuugggucuCCAGAGu 5' (miRNA) |||||| 5' ccctaacaaagatttGGTCTCt 3' (Target)	1-22	120	-14.99
hsa-miR-181a-5p	BCAS1	NM_003657	767	789	CCAATTTCCTAGAACGGAATGTG	PT;MR	2	3' ugaguggcugucgcaaCUUACAa 5' (miRNA) |||||| 5' ccaatttcctagaacgGAATGTg 3' (Target)	1-23	120	-10.67
hsa-miR-20a-5p	BCAS1	NM_003657	541	566	AGCCGAAGTTGCACCATTGCACTCCA	RH;MR	2	3' gaUGGACGUGAUAUUCGUGAaau 5' (miRNA) | :||||| || ||||| 5' gaAGTTGCACCAT-TGCACTcca 3' (Target)	5-26	123	-14.79
hsa-miR-187-3p	BCAS1	NM_003657	486	513	CTCGGGAGCCCAACGCACGAGAACCGCT	RH;PT	2	3' ggccGACGUUGUGUUCUGUGCu 5' (miRNA) | | |:| ||| :|||| 5' --ctCGGGAGCCCAACGCACGa 3' (Target)	1-20	114	-17.19
hsa-miR-135b-5p	BCAS1	NM_003657	1304	1329	TAGCATATGATTGACTGACAGTCATG	PT;MR	2	3' agUGUAUCCUUACU---UUUCGGUAu 5' (miRNA) :|||| || ||| | ||:||| 5' taGCATATGATTGACTGACAGTCATg 3' (Target)	1-26	120	-15.43
hsa-miR-425-5p	BCAS1	NM_003657	1130	1152	TTATCTCAAGTGTGTCTGTCATT	PT;MR	2	3' aguugcccUCACUAGCACAGUAa 5' (miRNA) |||| : |||||| 5' ttatctcaAGTGTGTCTGTCATt 3' (Target)	1-23	123	-15.04
hsa-miR-151a-5p	BCAS1	NM_003657	37	69	CCAAGATGTGTTCTCCTTACTCCATCTCCTCCC	RH;MR	2	3' ugaUCUGACACUCGAGGAGcu 5' (miRNA) ||| |||| |||||: 5' ccaAGA-TGTGTTCTCCTTac 3' (Target)	1-20	124	-15.68
hsa-miR-425-3p	BCAS1	NM_003657	757	778	TGGGTGGTTGCCAATTTCCTAG	RH;PT	2	3' ccCGCCUGUGCUGUAAGGGCUa 5' (miRNA) |:|| ::| | |||:|| | 5' ggGTGGTTGCCA-ATTTCCTAg 3' (Target)	2-22	110	-17.34
hsa-miR-152	BCAS1	NM_003657	1134	1178	CTCAAGTGTGTCTGTCATTCCTAATGTTCTCAGGATGTGCTCTGA	RH;MR	2	3' ggUUCAAGA---CAGUACGUGACu 5' (miRNA) | ||||| | ::||| ||| 5' taATGTTCTCAGGATGTGCTCTGa 3' (Target)	22-45	122	-14.51
hsa-miR-21-5p	BCAS1	NM_003657	1162	1182	CTCAGGATGTGCTCTGATAAA	RH;PT	2	3' agUUGUA-GUCAGACUAUUcgau 5' (miRNA) |: || :: |||||||| 5' tcAGGATGTGCTCTGATAAa--- 3' (Target)	2-21	103	-11.89
hsa-miR-320a	BCAS1	NM_003657	466	487	CACACCTGTAGTCCCAGCTACT	RH;MR	2	3' agcgGGAGAGUUGGGUCGAaaa 5' (miRNA) ||| | : ||||||| 5' cacaCCTGTAGTCCCAGCTact 3' (Target)	1-22	122	-18.90
hsa-miR-107	BCAS1	NM_003657	651	677	ATTAAGCGTTGTAGTAAATGCGTGCTT	RH;MR	2	3' acuaUCGGGACAU--GUUACG-ACGa 5' (miRNA) ||| :|||| ||||| ||| 5' attaAGCGTTGTAGTAAATGCGTGCt 3' (Target)	1-26	126	-20.34
hsa-miR-301a-3p	BCAS1	NM_003657	889	911	GATTTGGGAAAACAATTGCTTTT	PT;MR	2	3' cgAAACUGUUAUGAUAACGUGAc 5' (miRNA) ||||: || || ||||| :| 5' gaTTTGGGAAAACAATTGCTTTt 3' (Target)	1-23	129	-11.74
hsa-miR-20b-5p	BCAS1	NM_003657	545	576	GAAGTTGCACCATTGCACTCCACCCTGGGCGA	RH;MR	2	3' gaUGGACGUGAUACUCGUGAaac 5' (miRNA) | :||||| || ||||| 5' gaAGTTGCACCAT-TGCACTcca 3' (Target)	1-22	123	-14.67
hsa-miR-181b-5p	BCAS1	NM_003657	1063	1085	TGCTATCTTACATTATTAATGTT	PT;MR	2	3' ugGGU-GGCUGUCGUUACUUACAa 5' (miRNA) |:| |: ||| : || ||||| 5' tgCTATCTTACA-TTATTAATGTt 3' (Target)	1-23	122	-10.39
hsa-let-7i-5p	BCAS1	NM_003657	97	125	TGATGGCCAGCAAATGAAATTCTGCCTAG	RH;MR	2	3' uuGUCG--UGUUUGAUGAUGGAgu 5' (miRNA) |||| |::|| | ||:||| 5' gcCAGCAAATGAAATTCTGCCTag 3' (Target)	6-29	127	-17.45
hsa-miR-196a-5p	BCAS1	NM_003657	102	125	GCCAGCAAATGAAATTCTGCCTAG	RH;MR	2	3' ggGUUGUUGUACUU--UGAUGGAu 5' (miRNA) ||:||| ||||| ||:||| 5' gcCAGCAA-ATGAAATTCTGCCTa 3' (Target)	1-23	121	-24.82
hsa-miR-452-5p	BCAS1	NM_003657	1316	1338	GACTGACAGTCATGTAAACTGTA	PT;MR	2	3' agucaaaggAG-ACGUUUGUCAa 5' (miRNA) || ||:|||| || 5' gactgacagTCATGTAAACTGTa 3' (Target)	1-23	120	-12.25
hsa-miR-409-5p	BCAS1	NM_003657	296	331	GATGAAAATGGCAGTGGTGGCCGGGCGTGGTGGCTC	RH;MR	2	3' uacgUUUCAACGAGCCCAUUGGa 5' (miRNA) ||| | || |||::|| 5' gatgAAAATGGCAGTGGTGGCCg 3' (Target)	1-23	123	-12.96
hsa-miR-29b-1-5p	BCAS1	NM_003657	397	425	ACTAGCCTGGCCAACATCATGAAACCCCG	RH;MR	2	3' agauUUGGUGGUA-UACUUUGGucg 5' (miRNA) ::||| ||| |||||||| 5' gcctGGCCAACATCATGAAACCccg 3' (Target)	5-29	135	-18.66
hsa-miR-151a-3p	BCAS1	NM_003657	1266	1286	TAAATAGGACCCTGAGTCTAT	PT;MR	2	3' ggaguUCCUCGAAGUCAGAUc 5' (miRNA) |||| | | |||||| 5' taaatAGGACCCTGAGTCTAt 3' (Target)	1-21	132	-11.87
hsa-miR-501-5p	BCAS1	NM_003657	1245	1266	TTTAATACCTGTACAAAGGAGT	PT;MR	2	3' agAGUGGGUCCCUGUUUCCUaa 5' (miRNA) | |: | | |||||||| 5' ttTAATACCTGTACAAAGGAgt 3' (Target)	1-22	136	-15.41
hsa-miR-191-5p	BCAS1	NM_003657	1093	1124	TGGCTGAGGGGCTCGCTTCATCTGTTCCGTCT	RH;MR	2	3' guCGA-CGAAAACCCUAAGGCAac 5' (miRNA) ||| |||| :|||||| 5' ggGCTCGCTTCATCTGTTCCGTct 3' (Target)	9-32	132	-16.84
hsa-miR-324-5p	BCAS1	NM_003657	764	792	TTGCCAATTTCCTAGAACGGAATGTGTGG	RH;MR	2	3' ugUGGUUACGGGAUC---CCCUACGc 5' (miRNA) :||||| :||||| || |||: 5' ttGCCAATTTCCTAGAACGGAATGTg 3' (Target)	1-26	124	-24.64
hsa-miR-421	BCAS1	NM_003657	121	147	CCTAGAAATTAAGCCCGAGCTGTTGTA	RH;MR	2	3' cgcgggUUAAUU---AC-AGACAACua 5' (miRNA) |||||| | |||||| 5' cctagaAATTAAGCCCGAGCTGTTGta 3' (Target)	1-27	123	-17.57
hsa-miR-503-5p	BCAS1	NM_003657	1027	1068	CCTGTAATACTGTATCCCTAACAAAGATTTGGTCTCTGCTAT	RH;MR	2	3' gacGUCUUGACAAGGGCGACGAu 5' (miRNA) || |: | | :| ||||| 5' taaCAAAGATTTGGTCTCTGCTa 3' (Target)	19-41	120	-14.93
hsa-miR-331-3p	BCAS1	NM_003657	1084	1105	TTTCTCAGATGGCTGAGGGGCT	RH;PT	2	3' aaGAUCCUAUCCGGGUCCCCg 5' (miRNA) || ||| |||: ||||| 5' ttCTCAGAT-GGCTGAGGGGc 3' (Target)	2-21	117	-26.29
hsa-miR-30a-5p	BCAT1	NM_005504	6726	6767	TTTCTGGTCAAGGGAAGTAAATGTAGGATAGTATTTTTACAC	RH;PT;MR	3	3' gaAGGUCAGCUCCUACAAAUGu 5' (miRNA) | :|| || || ||||| 5' aaTGTAGGATAGTATTTTTACa 3' (Target)	20-41	124	-10.32
hsa-miR-375	BCAT1	NM_005504	7947	7969	GTTCGTGAGCTGAAACAAATAAA	RH;PT;MR	3	3' aguGCGCUCGGC-UUGCUUGUUu 5' (miRNA) ||:||||:| ||| ||:|| 5' gttCGTGAGCTGAAACAAATAAa 3' (Target)	1-23	130	-22.96
hsa-miR-642a-5p	BCAT1	NM_001178094	6503	6534	GAAGAACTCTATATTTGTATGTTGAGAGGGCA	RH;PT;MR	3	3' guucuGUGUAAACCUCUCCCug 5' (miRNA) :::|| | ||||||| 5' atattTGTATGTTGAGAGGGca 3' (Target)	11-32	137	-16.73
hsa-miR-1	BCAT1	NM_005504	7451	7472	GAAAGAGAGACCTGTCATTCCT	PT;MR	2	3' uauguaugaagaaauGUAAGGu 5' (miRNA) |||||| 5' gaaagagagacctgtCATTCCt 3' (Target)	1-22	120	-8.89
hsa-miR-342-3p	BCAT1	NM_001178093	6485	6530	ACCAGAGCCATCTGGTGTGAAGAACTCTATATTTGTATGTTGAGAG	RH;MR	2	3' ugccCACGCUAAAGACACACUcu 5' (miRNA) | || || | |||||| 5' accaGAGCCATCT-GGTGTGAag 3' (Target)	1-22	129	-12.97
hsa-miR-204-5p	BCAT1	NM_001178094	7572	7593	CAAAACAAAAAGAAAAGGGGAT	PT;MR	2	3' uccgUAUCCUACUGUUUCCCUu 5' (miRNA) | | | || ||:|||| 5' caaaACAAAAAGAAAAGGGGAt 3' (Target)	1-22	134	-10.94
hsa-miR-145-5p	BCAT1	NM_001178092	7477	7499	GTGATGACATACATTTACTGGAG	PT;MR	2	3' ucccuaaggacccuuuUGACCUg 5' (miRNA) |||||| 5' gtgatgacatacatttACTGGAg 3' (Target)	1-23	120	-10.66
hsa-miR-203a	BCAT1	NM_001178091	7747	7779	ATAGTGGTGACAACTTGCAGGATCGCATTTCTG	RH;MR	2	3' gaucaccaggauuUGUAAAGug 5' (miRNA) :|||||| 5' aacttgcaggatcGCATTTCtg 3' (Target)	12-33	121	-8.34
hsa-miR-26a-5p	BCAT1	NM_001178091	6562	6583	GACACATTCTTTATTATTTGCA	PT;MR	2	3' ucggaUAGGACCUAAUGAACuu 5' (miRNA) ||:|| ||||:||| 5' gacacATTCTTTATTATTTGca 3' (Target)	1-22	129	-12.39
hsa-miR-26a-5p	BCL2A1	NM_004049	93	114	AACTTTGATGATGTAACTTGAC	PT;MR	2	3' ucggauaggaccuaaUGAACUu 5' (miRNA) |||||| 5' aactttgatgatgtaACTTGAc 3' (Target)	1-22	120	-7.81
hsa-miR-342-3p	BGN	NM_001711	603	663	TCTCTCTCTCTTTCTGTGTGTGTGTGTGTGTGTGTGTGTGTGTGTGTGTGTGTGTGTGTCT	RH;PT;MR	3	3' ugcccacgcuAAAGACACACUCu 5' (miRNA) |||||||||| | 5' tctctctctcTTTCTGTGTGTGt 3' (Target)	1-23	133	-15.08
hsa-miR-642a-5p	BGN	NM_001711	53	75	CAGACATCCTGATGGGGAGGCAG	RH;PT	2	3' guUCUGUGUAA--ACCUCUCCCUg 5' (miRNA) |||||: | |||:|||| | 5' -cAGACATCCTGATGGGGAGGCAg 3' (Target)	1-23	119	-19.19
hsa-miR-203a	BICC1	NM_001080512	99	126	TCTGGTATCAGGACCAAAGCATTTTATT	RH;PT;MR	3	3' gaucaCCAGGAUUUGUAAAGUg 5' (miRNA) || || ||:|||||:| 5' tatcaGGACCAAAGCATTTTAt 3' (Target)	6-27	149	-14.67
hsa-miR-375	BICC1	NM_001080512	16	65	ACATGCCCGCTGACTAACTGTAAAGTGGACACAGGAGATGTATGAACAGC	RH;MR	2	3' agUGCGCUCGGCUUGCUUGUUu 5' (miRNA) || ||| :| |:|||||: 5' acACAGGAGATGTATGAACAGc 3' (Target)	29-50	132	-19.33
hsa-miR-204-5p	BICC1	NM_001080512	132	167	CTGTACTTTATGGCAAAAAGGAAGAAGAGAGAGAAG	RH;MR	2	3' uccguauccUACUG-UUUCCCUu 5' (miRNA) |||:| ||| ||| 5' ctgtactttATGGCAAAAAGGAa 3' (Target)	1-23	120	-11.87
hsa-miR-30a-5p	BICD1	NM_001714	67	106	GATCCAGCGGGTGTTTTCTTCTCGGTTGTTAGATGTACAA	RH;MR	2	3' gaAGGUCAGCUCCUACAAAUGu 5' (miRNA) ||||| | ||:||||| | 5' gaTCCAG-C--GGGTGTTTTCt 3' (Target)	1-19	127	-17.06
hsa-miR-375	BICD1	NM_001714	4	25	TCATCTCCTGTGGACGAACATC	PT;MR	2	3' agugcgcucgGCUUGCUUGUuu 5' (miRNA) :|:||||||| 5' tcatctcctgTGGACGAACAtc 3' (Target)	1-22	132	-15.55
hsa-miR-145-5p	BICD1	NM_001714	528	551	TTGAATTTAGTTTGAAATCTGGAA	PT;MR	2	3' ucCCUAAG-GACCCUUUUGACCUg 5' (miRNA) | |||: | |||| ||||| 5' ttGAATTTAGTTTGAAATCTGGAa 3' (Target)	1-24	128	-11.92
hsa-miR-26a-5p	BICD1	NM_001714	413	436	TATTTATTTTGTACTTTATTTGCT	PT;MR	2	3' ucGGAUAGGACCU--AAUGAACuu 5' (miRNA) ::|||::|| | |||:||| 5' taTTTATTTTGTACTTTATTTGct 3' (Target)	1-24	127	-11.81
hsa-miR-1	BICD1	NM_001003398	45	66	CCTGAGGAGCAGCCACATTCCA	PT;MR	2	3' uauguaugaagaaaUGUAAGGu 5' (miRNA) ||||||| 5' cctgaggagcagccACATTCCa 3' (Target)	1-22	140	-13.82
hsa-miR-26a-5p	BID	NM_001196	203	224	TGTCCATTTACACGTATTTGAA	PT;MR	2	3' ucggauaggaccuaAUGAACUu 5' (miRNA) ||:|||| 5' tgtccatttacacgTATTTGAa 3' (Target)	1-22	124	-10.05
hsa-miR-375	BID	NM_001196	512	533	TTAATACTAAGGAACCAACAAT	PT;MR	2	3' agugcgcucggCUUGCUUGUUu 5' (miRNA) |||| ||||| 5' ttaatactaagGAACCAACAAt 3' (Target)	1-22	123	-7.46
hsa-miR-203a	BID	NM_001196	1125	1150	ACAGTGGATGCTGGGTCCATATCACA	RH;MR	2	3' gaUCACC-AGGAUUU--GUAAAGUg 5' (miRNA) ||||| | ||::: ||| ||| 5' acAGTGGATGCTGGGTCCATATCAc 3' (Target)	1-25	126	-18.32
hsa-miR-642a-5p	BID	NM_197967	441	462	AAAGCAAGAATCAGAGAAGGAA	PT;MR	2	3' guUCUGUGUAAACCUCUCCCUg 5' (miRNA) || | | | |||| ||| 5' aaAGCAAGAATCAGAGAAGGAa 3' (Target)	1-22	120	-14.11
hsa-miR-342-3p	BID	NM_197966	417	440	CAGCAGGCAGTATCCTGTTTGAGG	PT;MR	2	3' ugcccaCGCUA-AAGACACACUCu 5' (miRNA) || :| | |||| |||| 5' cagcagGCAGTATCCTGTTTGAGg 3' (Target)	1-24	124	-13.21
hsa-miR-145-5p	BID	NM_001244572	1335	1361	TAGGGCTGGCTCAATTGAAAGTGGGCA	RH;PT	2	3' ucccuaagGACCCUUUUGACCUg 5' (miRNA) |||| ||:|| | 5' ---tagggCTGGCTCAATTGAAa 3' (Target)	1-20	103	-12.92
hsa-miR-30a-5p	BID	NM_001244570	709	731	AGGTCAGCCACTGTTTGTTTACA	PT;MR	2	3' gaaGGUCAG-CUCCUACAAAUGu 5' (miRNA) :||| | | ||||||| 5' aggTCAGCCACTGTTTGTTTACa 3' (Target)	1-23	142	-13.14
hsa-miR-342-3p	BIRC5	NM_001012270	1770	1806	AGGGTTGTGAATGAGGCTTCTGGGCTATGGGTGAGGT	RH;PT;MR	3	3' ugCCCACG-CUAAAGACACACUCu 5' (miRNA) || | | |: | || ||||| 5' gaGGCTTCTGGGCTATGGGTGAGg 3' (Target)	13-36	120	-14.92
hsa-miR-26a-5p	BIRC5	NM_001012270	1401	1423	CAGTCTGTAAATGGATACTTCAC	RH;MR	2	3' ucGGAUA-GGACCUAAUGAACUu 5' (miRNA) :||:| |||| ||||| | 5' agTCTGTAAATGGA-TACTTCAc 3' (Target)	2-23	121	-16.82
hsa-miR-1	BIRC5	NM_001012271	1814	1836	TCAGATACATGTCCACATGTCCA	PT;MR	2	3' uaUGUAUGAAGAAAUGUA-AGGu 5' (miRNA) | |||| | | |||| ||| 5' tcAGATACATGTCCACATGTCCa 3' (Target)	1-23	124	-13.06
hsa-miR-642a-5p	BIRC5	NM_001012271	938	955	CCACACGGGGGAGAGACG	RH;PT	2	3' guucuGUGUAAACCUCUCCCUg 5' (miRNA) |||| ||:||| || 5' ----cCACA-CGGGGGAGAGAc 3' (Target)	1-17	107	-18.81
hsa-miR-203a	BIRC5	NM_001168	1124	1144	ATAAAAAGCCTGTCATTTCAA	PT;MR	2	3' gaucaccaGGAUUUGUAAAGUg 5' (miRNA) ||| : ||||||| 5' ataaaaagCCT-GTCATTTCAa 3' (Target)	1-21	144	-13.89
hsa-miR-145-5p	BIRC5	NM_001168	1985	2007	GAGACCAGCAAGCCAAACTGGAG	PT;MR	2	3' ucccuaaggacccuUUUGACCUg 5' (miRNA) |||||||| 5' gagaccagcaagccAAACTGGAg 3' (Target)	1-23	145	-11.75
hsa-miR-145-5p	BMP1	NM_006129	130	166	TGGTGAGACTGTCCATAGGAGGTGGGGGAACTGGACT	RH;PT;MR	3	3' ucccuaaggACCCUUUUGACCUg 5' (miRNA) ||||::||||||| 5' cataggaggTGGGGGAACTGGAc 3' (Target)	14-36	162	-29.80
hsa-miR-642a-5p	BMP1	NM_006129	473	512	CCAGGAGCCACCGTGGGGAGCCGATGGGGAGGGGATGGAG	RH;PT;MR	3	3' guUCUGUGUAAACCUCUCCCUg 5' (miRNA) :|: :| |||:|||||: 5' tgGGGAGCCGATGGGGAGGGGa 3' (Target)	14-35	124	-21.77
hsa-miR-203a	BMP1	NM_001199	208	231	TTGATGGTGTCTGTGACATTTCCT	RH;PT;MR	3	3' gaucACCA-GGAU-UUGUAAAGug 5' (miRNA) |||| :||: :||||||| 5' ttgaTGGTGTCTGTGACATTTCct 3' (Target)	1-24	140	-16.48
hsa-miR-204-5p	BMP1	NM_006129	486	508	TGGGGAGCCGATGGGGAGGGGAT	RH;MR	2	3' uccguaucCUACUGUUUCCCUu 5' (miRNA) ||||: :|:|||| 5' ggggagccGATGGGGAGGGGAt 3' (Target)	2-23	126	-21.28
hsa-miR-375	BMP1	NM_006129	197	227	ACCAGCAAGGGGCTGGGGCCAGGGAGCAGAG	RH;PT	2	3' agugcgcucggcuUGCUUGUUu 5' (miRNA) || |:||| 5' -------------ACCAGCAAg 3' (Target)	1-9	97	-4.84
hsa-miR-1	BMP1	NM_001199	207	230	TTTGATGGTGTCTGTGACATTTCC	PT;MR	2	3' uaugUAUGA-AGA-AAUGUAAGGu 5' (miRNA) ||: | ||| | |||||:| 5' tttgATGGTGTCTGTGACATTTCc 3' (Target)	1-24	136	-11.05
hsa-miR-147b	BMPR1B	NM_001203	1	31	TAGGAGAGGAAAAGTAAGCATCTCTGCAGAA	RH;PT;MR	3	3' aucgUC-UUCGUAAAGGCGUGUg 5' (miRNA) || |||||| ||:||| | 5' gaaaAGTAAGCATCTCTGCAGAa 3' (Target)	9-31	125	-17.41
hsa-miR-22-3p	BMPR1B	NM_001203	1786	1819	TCACTTCTGAAGTCGGTTTGCAGCTGGTAACTTG	RH;PT;MR	3	3' ugUCAAGA----AGUUGACCGUCGAa 5' (miRNA) | |||| ||:::| |||||| 5' tcACTTCTGAAGTCGGTTTGCAGCTg 3' (Target)	1-26	127	-17.42
hsa-miR-582-3p	BMPR1B	NM_001256794	3611	3639	CTCATTTGTTCTTTTGGGGGAACCAGTGC	RH;PT;MR	3	3' ccAAGUCAA-CAAGUUGGUCAau 5' (miRNA) ||| || | ||||||| 5' tgTTCTTTTGGGGGAACCAGTgc 3' (Target)	7-29	131	-15.23
hsa-miR-224-5p	BMPR1B	NM_001256794	3623	3643	TTTGGGGGAACCAGTGCCTTA	RH;PT;MR	3	3' uuGCCUUGGUGAUCACUGAAc 5' (miRNA) :||:: || |||| ||| 5' ttTGGGGGAACCAGTGCCTTa 3' (Target)	1-21	127	-15.36
hsa-miR-152	BMPR1B	NM_001256794	3370	3398	TCTTTGTTTGTGGGTGGAACGGCACTGAG	RH;PT;MR	3	3' gguucaagacaguaCGUGACu 5' (miRNA) |||||| 5' ttgtgggtggaacgGCACTGa 3' (Target)	8-28	120	-14.53
hsa-miR-223-3p	BMPR1B	NM_001256794	1732	1757	ATGGAGGATTTTTGAAAATTTGACAG	RH;PT;MR	3	3' acCCCAUAAACUGUUUGACUGu 5' (miRNA) || | ||||| || :|||| 5' gaGGATTTTTGAAAATTTGACa 3' (Target)	4-25	128	-14.24
hsa-miR-183-5p	BMPR1B	NM_001256794	3617	3643	TGTTCTTTTGGGGGAACCAGTGCCTTA	RH;PT;MR	3	3' ucacuuaagaUGGUCACGGUAu 5' (miRNA) ||||||||| | 5' ttttgggggaACCAGTGCCTTa 3' (Target)	6-27	128	-19.71
hsa-miR-221-3p	BMPR1B	NM_001256793	3450	3511	AAAACCCAGACACATAGCAGTGGAAATGAAAGAAATGGCATCAGAAGTGACTTAATTTAGCA	RH;PT;MR	3	3' cuuugGGUCGU--CUG--UUACAUCGa 5' (miRNA) :||| | ||| ||| |||| 5' tggcaTCAGAAGTGACTTAATTTAGCa 3' (Target)	36-62	120	-10.85
hsa-miR-191-5p	BMPR1B	NM_001256793	3568	3594	AAGTTGGCAATATAGGGGTTTCGTTGT	RH;PT;MR	3	3' gucgacgAAAACCCUAAGGCAAc 5' (miRNA) | | |||:||:|||| 5' ttggcaaTATAGGGGTTTCGTTg 3' (Target)	4-26	144	-21.64
hsa-miR-200b-3p	BMPR1B	NM_001256793	1677	1698	AATACTCCAGGGGGCAGTGTTT	RH;PT;MR	3	3' aguaguaauggUCCGUCAUAAu 5' (miRNA) :||||||:|| 5' aatactccaggGGGCAGTGTTt 3' (Target)	1-22	135	-16.19
hsa-miR-199a-5p	BMPR1B	NM_001256793	2032	2054	AGAACTGTAATCAGAACGCTGCT	RH;PT;MR	3	3' cuugucCAUCAGACUUGUGACcc 5' (miRNA) ||| || ||||:||| 5' agaactGTAATCAGAACGCTGct 3' (Target)	1-23	133	-18.16
hsa-miR-767-5p	BMPR1B	NM_001256792	909	931	AGCTGTGTTGAAGACAGGGTGCT	RH;PT;MR	3	3' guACGAGUCUGUUGGUACCACGu 5' (miRNA) ||: : || |: || ||||| 5' gcTGTGTTGA-AGACAGGGTGCt 3' (Target)	2-23	123	-18.72
hsa-miR-503-5p	BMPR1B	NM_001256792	2028	2055	AAGTAGAACTGTAATCAGAACGCTGCTT	RH;PT;MR	3	3' gaCGUCUUGACA--AG---GGCGACGAu 5' (miRNA) |:|||||||| || ||||||| 5' aaGTAGAACTGTAATCAGAACGCTGCTt 3' (Target)	1-28	163	-29.57
hsa-miR-196b-5p	BMPR1B	NM_001203	132	157	ACCTCACCTCTCAGGGAGCGACCTGG	RH;PT	2	3' ggguuguuGUCCUUUGAUGGAu 5' (miRNA) ||||:|:| |||| 5' tcacctctCAGGGAGCGACCTg 3' (Target)	4-25	118	-22.16
hsa-miR-151a-3p	BMPR1B	NM_001203	1850	1877	ACTTTGTGAGCTGTGCTTACAGTTTGGG	RH;MR	2	3' ggaguucCUCGAA-GUCAGAUc 5' (miRNA) | |||| ||||:|: 5' gtgagctGTGCTTACAGTTTGg 3' (Target)	6-27	121	-15.82
hsa-miR-766-3p	BMPR1B	NM_001203	1716	1738	ACTGGGTGATTGAAGGATGGAGG	RH;PT	2	3' cgACUC-CGACAC-CCCGACCUCa 5' (miRNA) ||:| | | || || ||||| 5' acTGGGTGAT-TGAAGGATGGAGg 3' (Target)	1-23	116	-19.69
hsa-miR-130b-3p	BMPR1B	NM_001203	1888	1911	AGATTCTTTCTATATTTTGCATTT	PT;MR	2	3' uacGGGAAAG-UA-GUAACGUGAc 5' (miRNA) ::||||| || : |||||:| 5' agaTTCTTTCTATATTTTGCATTt 3' (Target)	1-24	141	-14.13
hsa-miR-409-5p	BMPR1B	NM_001203	1795	1818	AAGTCGGTTTGCAGCTGGTAACTT	PT;MR	2	3' uaCGUUUCAACG-AGCCCAUUGGa 5' (miRNA) |: :: |||| | ||||||: 5' aaGTCGGTTTGCAGCTGGTAACTt 3' (Target)	1-24	136	-15.25
hsa-miR-29b-1-5p	BMPR1B	NM_001203	3614	3637	ATTTGTTCTTTTGGGGGAACCAGT	PT;MR	2	3' agauuuggugguauaCUUUGGUCg 5' (miRNA) |:|||||| 5' atttgttcttttgggGGAACCAGt 3' (Target)	1-24	129	-14.88
hsa-miR-21-5p	BMPR1B	NM_001203	2878	2902	AAATTATTAGTTGTTAGATAAGTTT	PT;MR	2	3' agUUGUAGUCA--GA-CUAUUCGAu 5' (miRNA) | :||:||| :| ||||||:| 5' aaATTATTAGTTGTTAGATAAGTTt 3' (Target)	1-25	142	-14.60
hsa-miR-20b-5p	BMPR1B	NM_001203	2636	2658	GTATCTTACCAAAATCCACTTTA	PT;MR	2	3' gauggacgugauacucGUGAAAc 5' (miRNA) |||||| 5' gtatcttaccaaaatcCACTTTa 3' (Target)	1-23	120	-9.17
hsa-miR-24-2-5p	BMPR1B	NM_001203	736	760	TTCTGTTTCTGATTGAGTTAGGCAT	RH;MR	2	3' gacACAAAGUC-GAGUC-AUCCGu 5' (miRNA) |||||| | :| || ||||| 5' ttcTGTTTCTGATTGAGTTAGGCa 3' (Target)	1-24	130	-17.98
hsa-miR-25-3p	BMPR1B	NM_001203	3093	3114	AAATCACAAAAAGAGTGCTATG	PT;MR	2	3' agucugGCUCUGUUCACGUUAc 5' (miRNA) | | | :||||| || 5' aaatcaCAAAAAGAGTGCTATg 3' (Target)	1-22	120	-10.42
hsa-miR-320a	BMPR1B	NM_001203	785	806	ATTAAACACAAAGAAAGCTTTT	PT;MR	2	3' agcgggagaguugggUCGAAAa 5' (miRNA) |||||| 5' attaaacacaaagaaAGCTTTt 3' (Target)	1-22	120	-9.38
hsa-miR-331-3p	BMPR1B	NM_001203	1671	1691	TCCCAGAATACTCCAGGGGGC	PT;MR	2	3' aaGAUCCUAUCCGGGUCCCCg 5' (miRNA) | || ||| :||||||| 5' tcCCAGAATA-CTCCAGGGGg 3' (Target)	1-20	153	-17.83
hsa-miR-135b-5p	BMPR1B	NM_001203	3149	3174	CTGGAAAGCACTGCTCAAAAGTCATT	PT;MR	2	3' agugUAUCCUUAC---UUUUCGGUAu 5' (miRNA) | || | || |||||:||| 5' ctggAAAGCACTGCTCAAAAGTCATt 3' (Target)	1-26	138	-10.81
hsa-miR-15a-5p	BMPR1B	NM_001203	2034	2055	AACTGTAATCAGAACGCTGCTT	PT;MR	2	3' guguuugguaauacaCGACGAu 5' (miRNA) |||||| 5' aactgtaatcagaacGCTGCTt 3' (Target)	1-22	120	-15.24
hsa-miR-126-5p	BMPR1B	NM_001203	3277	3299	AGTATAGCAAGTACTTAATAATG	PT;MR	2	3' gcgcAUGGUU--UUCAUUAUUAc 5' (miRNA) || ||| | ||||||| 5' agtaTAGCAAGTACTTAATAATg 3' (Target)	1-23	148	-10.90
hsa-miR-15b-5p	BMPR1B	NM_001203	2034	2055	AACTGTAATCAGAACGCTGCTT	PT;MR	2	3' acauuugguacuacaCGACGAu 5' (miRNA) |||||| 5' aactgtaatcagaacGCTGCTt 3' (Target)	1-22	120	-14.96
hsa-miR-200c-5p	BMPR1B	NM_001203	3010	3031	ATGTGGATTAGAGAGTAAGATA	PT;MR	2	3' gguuugUGACGACCCAUUCUGc 5' (miRNA) |:| | ||||||: 5' atgtggATTAGAGAGTAAGATa 3' (Target)	1-22	128	-8.15
hsa-miR-141-5p	BMPR1B	NM_001203	3023	3043	AGTAAGATATTATGGATGATA	PT;MR	2	3' agGUUGUGACAUGACCUUCUAc 5' (miRNA) :|| |: || |||| ||| 5' agTAAGATATTA-TGGATGATa 3' (Target)	1-21	122	-8.57
hsa-let-7a-5p	BMPR1B	NM_001203	87	138	CACAGTACAAGCCTTGAACATCGTCCTGCTTCCCAGTGGGTTCAGACCTCAC	RH;MR	2	3' uuGAUAUGUUGGAUGAUGGAGu 5' (miRNA) :|: ||| | | ||:|:|| 5' ccTTGAACATCGTCCTGCTTCc 3' (Target)	12-33	128	-13.36
hsa-miR-769-5p	BMPR1B	NM_001203	3568	3591	AAGTTGGCAATATAGGGGTTTCGT	RH;MR	2	3' ucgAGUC-UUGGGUCUCCAGAGu 5' (miRNA) |::| ||: :||:|||:|| 5' aagTTGGCAATATAGGGGTTTCg 3' (Target)	1-23	130	-21.17
hsa-miR-335-3p	BMPR1B	NM_001203	3461	3482	ACATAGCAGTGGAAATGAAAGA	PT;MR	2	3' ccaGUCCUCGUUAUUACUUUUu 5' (miRNA) :|| ||::: |||||||: 5' acaTAGCAGTGGAAATGAAAGa 3' (Target)	1-22	147	-14.21
hsa-miR-517-5p	BMPR1B	NM_001203	2398	2419	AATTAAGCTAGATTTCTAGGGA	PT;MR	2	3' ucugucacgaagguAGAUCUCc 5' (miRNA) |||||:| 5' aattaagctagattTCTAGGGa 3' (Target)	1-22	124	-12.63
hsa-miR-19a-3p	BMPR1B	NM_001203	1889	1910	GATTCTTTCTATATTTTGCATT	PT;MR	2	3' agucaAAACGUAUCUAAACGUGu 5' (miRNA) ||| :||| ||||||: 5' gattcTTTCTATA-TTTTGCATt 3' (Target)	1-22	140	-7.34
hsa-miR-17-3p	BMPR1B	NM_001203	3436	3471	TTACATTGCCTTAGAAAACCCAGACACATAGCAGTG	RH;PT	2	3' gauguucacggaaGUGACGUCa 5' (miRNA) ||: |||| 5' gaaaacccagacaCATAGCAGt 3' (Target)	14-35	97	-10.41
hsa-miR-187-3p	BMPR1B	NM_001203	907	927	TGAGCTGTGTTGAAGACAGGG	PT;MR	2	3' ggcCGACGUUGUGUUCUGUGCu 5' (miRNA) ||||:: :: |||||| | 5' tgaGCTGTGTTG-AAGACAGGg 3' (Target)	1-21	125	-16.19
hsa-miR-151a-5p	BMPR1B	NM_001256794	3505	3526	TTTAGCAATTGTGATTCCTCTT	RH;MR	2	3' ugAUC--UGACACUCGAGGAGcu 5' (miRNA) ||| |:||||| :||||| 5' ttTAGCAATTGTGA-TTCCTCtt 3' (Target)	1-22	128	-17.87
hsa-miR-18b-5p	BMPR1B	NM_001256794	1919	1950	AGTGCTTCATAGCTGCATTTTGTTTGTAACTA	RH;MR	2	3' gauUGACGUGAUCUACGUGGAAu 5' (miRNA) :|| || ||| ||||::|| 5' agtGCTTCA-TAGCTGCATTTTg 3' (Target)	1-22	134	-15.16
hsa-miR-182-5p	BMPR1B	NM_001256794	423	446	AATACTTGTTTTTCCATTGGTAAA	PT;MR	2	3' ucacacuCAAGAUGGUAACGGUUu 5' (miRNA) |||:| |||||| :|| 5' aatacttGTTTTTCCATTGGTAAa 3' (Target)	1-24	125	-15.72
hsa-miR-425-3p	BMPR1B	NM_001256794	2539	2560	ATATTTTAAAAACATTCCTGAG	PT;MR	2	3' cccgccugugcUGUAAGGGCUa 5' (miRNA) |||||||:|| 5' atattttaaaaACATTCCTGAg 3' (Target)	1-22	139	-14.52
hsa-miR-20a-5p	BMPR1B	NM_001256794	3272	3294	AGTCAAGTATAGCAAGTACTTAA	PT;MR	2	3' gauggaCGUGAUAUUCGUGAAau 5' (miRNA) |:|: : |||:|||| 5' agtcaaGTATAGCAAGTACTTaa 3' (Target)	1-23	121	-9.70
hsa-miR-181a-3p	BMPR1B	NM_001256794	698	719	AATAGAAGTAATTGTTGATAGG	PT;MR	2	3' ccAUGUUAGUUGCCAGCUACCa 5' (miRNA) || || :||: ||:||| | 5' aaTAGAAGTAATTGTTGATAGg 3' (Target)	1-22	120	-12.68
hsa-miR-301a-3p	BMPR1B	NM_001256794	3680	3702	GAACAAACAATTGTATTGTATTT	RH;MR	2	3' cgaaacUGUUAUGAUAACGUGAc 5' (miRNA) ||||| |||||:|:| 5' gaacaaACAATTGTATTGTATTt 3' (Target)	1-23	137	-12.37
hsa-miR-17-5p	BMPR1B	NM_001256794	3272	3294	AGTCAAGTATAGCAAGTACTTAA	PT;MR	2	3' gauggaCGUGACAUUCGUGAAac 5' (miRNA) |:|: | |||:|||| 5' agtcaaGTATAGCAAGTACTTaa 3' (Target)	1-23	125	-10.71
hsa-miR-18a-5p	BMPR1B	NM_001256794	998	1024	TGATCGTGCAGATGGCTTGTATCTTAT	RH;MR	2	3' gaUAG-ACGU-GAUC-UACGUGGAAu 5' (miRNA) ||| |||| |:| ||:|:||| 5' tgATCGTGCAGATGGCTTGTATCTTa 3' (Target)	1-26	126	-18.79
hsa-miR-181b-5p	BMPR1B	NM_001256794	665	686	CAATATGGAACAAATGAAGGTT	PT;MR	2	3' uggGUGGCUGUCGUUACUUACAa 5' (miRNA) :|: || | |||||| || 5' caaTATGGA-ACAAATGAAGGTt 3' (Target)	1-22	122	-10.03
hsa-miR-340-5p	BMPR1B	NM_001256793	2690	2715	ACTCATTTCCCAATAATCCTTTATGA	PT;MR	2	3' uuAGUCAGAG--UA--ACGAAAUAUu 5' (miRNA) ||| |: | || | ||||||: 5' acTCATTTCCCAATAATCCTTTATGa 3' (Target)	1-26	130	-10.43
hsa-miR-452-5p	BMPR1B	NM_001256793	3180	3204	CCATTTTTGAATTCCCCAAACAGAA	PT;MR	2	3' agUCAAAG---GAGACGUUUGUCaa 5' (miRNA) | |||: :|| ||||||| 5' ccATTTTTGAATTCCCCAAACAGaa 3' (Target)	1-25	131	-11.49
hsa-miR-107	BMPR1B	NM_001256793	2028	2054	AAGTAGAACTGTAATCAGAACGCTGCT	PT;MR	2	3' acUAUCGGGACAU--G--UUACGACGa 5' (miRNA) :||| ||||| | || ||||| 5' aaGTAGAACTGTAATCAGAACGCTGCt 3' (Target)	1-27	127	-20.25
hsa-miR-323a-3p	BMPR1B	NM_001256793	820	840	TTTTTTTTTTTTTTTAATGTG	PT;MR	2	3' ucuccagcuggcacAUUACAc 5' (miRNA) |||||| 5' ttttttttttttttTAATGTg 3' (Target)	1-21	120	-7.33
hsa-miR-424-5p	BMPR1B	NM_001256792	2783	2812	CCCAGAAATTAATAATGTTGTTTATTGCTT	PT;MR	2	3' aaGUUUUGUACUUA--ACGACGAc 5' (miRNA) ||:|| || ||| ||:||:| 5' ccCAGAA-ATTAATAATGTTGTTt 3' (Target)	1-23	129	-8.13
hsa-miR-96-5p	BMPR1B	NM_001256792	3162	3183	CTCAAAAGTCATTAGTGCCCAT	PT;MR	2	3' ucGUUUUUACACGAUCACGGUUu 5' (miRNA) |||||:| :||||||| | 5' ctCAAAAGT-CATTAGTGCCCAt 3' (Target)	1-22	135	-17.12
hsa-miR-106b-5p	BMPR1B	NM_001256792	2638	2658	ATCTTACCAAAATCCACTTTA	PT;MR	2	3' uagacgugacagucGUGAAAu 5' (miRNA) |||||| 5' atcttaccaaaatcCACTTTa 3' (Target)	1-21	120	-9.48
hsa-miR-429	BMPR1B	NM_001256792	1677	1698	AATACTCCAGGGGGCAGTGTTT	PT;MR	2	3' ugccaaaauggUCUGUCAUAAu 5' (miRNA) :|:||||:|| 5' aatactccaggGGGCAGTGTTt 3' (Target)	1-22	131	-14.49
hsa-miR-185-5p	BMPR1B	NM_001256792	3742	3765	AATAAAATGGCTTCATTCTCCCCT	PT;MR	2	3' aguccUUGACGGA--AAGAGAGGu 5' (miRNA) ||: ||:| ||||| || 5' aataaAATGGCTTCATTCTCCCCt 3' (Target)	1-24	124	-12.38
hsa-miR-93-5p	BMPR1B	NM_001256792	3373	3398	TTGTTTGTGGGTGGAACGGCACTGAG	RH;MR	2	3' gauggacgugCUUGUCGUGAaac 5' (miRNA) ||||:||||| 5' tttgtgggtgGAACGGCACTgag 3' (Target)	4-26	121	-18.21
hsa-miR-181a-5p	BMPR1B	NM_001256792	1110	1132	ATTGTCTGTCTGTTTTGTATGTG	PT;MR	2	3' ugaguGGCUGUCGCAACUUACAa 5' (miRNA) |:| | |: ||| |||| 5' attgtCTGTCTGTTTTGTATGTg 3' (Target)	1-23	126	-8.48
hsa-miR-501-5p	BMPR1B	NM_001256792	2853	2874	AACCCCTCCCTCTCAAAGGAAT	PT;MR	2	3' agagugggucccuGUUUCCUaa 5' (miRNA) ||||||| 5' aacccctccctctCAAAGGAat 3' (Target)	1-22	125	-14.66
hsa-miR-19b-3p	BMPR1B	NM_001256792	1786	1824	TCACTTCTGAAGTCGGTTTGCAGCTGGTAACTTGTTCAT	RH;MR	2	3' agUCAAAACGU-ACCUAAACGUgu 5' (miRNA) | || || | | |:|||||| 5' tcACTTCTGAAGTCGGTTTGCAgc 3' (Target)	1-24	140	-11.06
hsa-miR-98-5p	BMPR1B	NM_001256792	2024	2058	AAACAAGTAGAACTGTAATCAGAACGCTGCTTCAA	RH;MR	2	3' uuGUUA-UGUUGAAUGAUGGAGu 5' (miRNA) :||| | ||| :||:|:|| 5' tgTAATCAGAAC--GCTGCTTCa 3' (Target)	14-34	120	-15.13
hsa-miR-421	BMPR1B	NM_001256792	898	920	AAATTGTCATGAGCTGTGTTGAA	PT;MR	2	3' cgcggguuaauuacagACAACUa 5' (miRNA) |||||| 5' aaattgtcatgagctgTGTTGAa 3' (Target)	1-23	120	-8.91
hsa-miR-196a-5p	BMPR1B	NM_001256792	1754	1769	ACAGCTACATGAAACA	RH;PT	2	3' ggguuguuguacuUUGAUGGAu 5' (miRNA) |:|||| | 5' -----------acAGCTACATg 3' (Target)	1-11	97	-9.98
hsa-miR-26a-5p	BMS1	NM_014753	3719	3745	TGGCCTGTCCTGTAAATTTTTTTGAGG	RH;PT;MR	3	3' ucGGAUAGGACCU---AAUGAACUu 5' (miRNA) |||:||||| | || :|||| 5' ggCCTGTCCTGTAAATTTTTTTGAg 3' (Target)	2-26	123	-24.29
hsa-miR-30a-5p	BMS1	NM_014753	2910	2931	AAATATTTTAACAATGTTTATA	PT;MR	2	3' gaaggucAGCUCCUACAAAUGu 5' (miRNA) |: | |||||||: 5' aaatattTTAACAATGTTTATa 3' (Target)	1-22	131	-8.01
hsa-miR-1	BMS1	NM_014753	3463	3484	TATTGTACATTTTTATAATCCT	PT;MR	2	3' uauGUAUGAAGAAAUGUAAGGu 5' (miRNA) ::||| |:||||:| ||| 5' tatTGTACATTTTTATAATCCt 3' (Target)	1-22	127	-11.65
hsa-miR-342-3p	BMS1	NM_014753	2737	2759	ACAAATTCCACCAGAATGTGAGT	PT;MR	2	3' ugcccacgcuaaagacACACUCu 5' (miRNA) |||||| 5' acaaattccaccagaaTGTGAGt 3' (Target)	1-23	120	-8.92
hsa-miR-642a-5p	BMS1	NM_014753	3714	3753	CCAGGTGGCCTGTCCTGTAAATTTTTTTGAGGGGAGGGGT	RH;MR	2	3' guUCUGUGUAAA--CCUCUCCCUg 5' (miRNA) | |: : ||| ||:|||||: 5' gtAAATTTTTTTGAGGGGAGGGGt 3' (Target)	17-40	123	-18.14
hsa-miR-203a	BMS1	NM_014753	3537	3558	ATTATGAGACTTAGCATTTCAT	PT;MR	2	3' gaucACCAGGAUUUGUAAAGUg 5' (miRNA) || || |:||||||| 5' attaTGAGACTTAGCATTTCAt 3' (Target)	1-22	154	-13.65
hsa-miR-145-5p	BMS1	NM_014753	2855	2877	GAGGGCATTCCAGGTAACTGAAG	RH;MR	2	3' ucCCUAAGGACCCUUUUGACCUg 5' (miRNA) | ||||| || ||||| | 5' ggGCATTCCAGG--TAACTGAAg 3' (Target)	3-23	126	-17.14
hsa-miR-204-5p	BMS1	NM_014753	2836	2857	TTGCTTGGAAGAAAGAAGGGAG	PT;MR	2	3' ucCGUAUCCUACUGUUUCCCUu 5' (miRNA) || |:| | | :|||||| 5' ttGCTTGGAAGAAAGAAGGGAg 3' (Target)	1-22	140	-16.86
hsa-miR-375	BMS1	NM_014753	2107	2128	TTTATCATATTTGGAGAACAAG	PT;MR	2	3' agugcgcucggcuugCUUGUUu 5' (miRNA) |||||| 5' tttatcatatttggaGAACAAg 3' (Target)	1-22	120	-12.03
hsa-miR-342-3p	BRCA1	NR_027676	5602	5625	TGCAATTGGGCAGATGTGTGAGGC	RH;PT;MR	3	3' ugcccacgcuaaagACACACUCu 5' (miRNA) |||||||| 5' tgcaattgggcagaTGTGTGAGg 3' (Target)	1-23	145	-20.25
hsa-miR-375	BRCA1	NR_027676	5372	5411	CACCAAGGTCCAAAGCGAGCAAGAGAATCCCAGGACAGAA	RH;PT;MR	3	3' agugcgCUCGGCUU-GCUUGUUu 5' (miRNA) |: || || |||:||| 5' caccaaGGTCCAAAGCGAGCAAg 3' (Target)	1-23	135	-17.71
hsa-miR-145-5p	BRCA1	NM_007300	614	643	TGGGAGGCCAAGGTGGGCAGATCACTGGAG	RH;PT;MR	3	3' ucccuaaggacccuuuUGACCUg 5' (miRNA) |||||| 5' ccaaggtgggcagatcACTGGAg 3' (Target)	8-30	120	-15.94
hsa-miR-30a-5p	BRCA1	NM_007299	1336	1359	CCCATTATCCAGGACTGTTTATAG	RH;PT;MR	3	3' gaaggucAGCUCCU-ACAAAUGu 5' (miRNA) || |||| ||||||: 5' cccattaTCCAGGACTGTTTATa 3' (Target)	1-23	142	-16.41
hsa-miR-1	BRCA1	NR_027676	6759	6780	CTCTGGTATATAATCCATTCCT	PT;MR	2	3' uauguaugaagaaauGUAAGGu 5' (miRNA) |||||| 5' ctctggtatataatcCATTCCt 3' (Target)	1-22	120	-10.74
hsa-miR-204-5p	BRCA1	NM_007300	404	425	AACCCTGTGTTCACAAAGGCAG	PT;MR	2	3' uccGUAUCCUACUGUUUCCCUu 5' (miRNA) | |: | | ||||||| | 5' aacCCTGTGTTCACAAAGGCAg 3' (Target)	1-22	127	-8.14
hsa-miR-203a	BRCA1	NM_007300	1067	1087	CCTCTGGCATGAATATTTCAT	PT;MR	2	3' gaucACCAGGAUUUGUAAAGUg 5' (miRNA) ||| | |:||:|||||| 5' cctcTGG-CATGAATATTTCAt 3' (Target)	1-21	148	-14.77
hsa-miR-642a-5p	BRCA1	NM_007294	748	792	TCAGGTGGCTAAGGCAGGAGAATCACTTCAGCCCGGGAGGTGGAG	RH;PT	2	3' guucuguguaaaCCUCUCCCUg 5' (miRNA) ||||: ||| 5' cacttcagcccgGGAGGTGGAg 3' (Target)	24-45	102	-13.15
hsa-miR-26a-5p	BRCA1	NM_007297	1293	1314	GCAAGGGCAGTGAAGACTTGAT	PT;MR	2	3' ucggauaggaccuaaUGAACUu 5' (miRNA) |||||| 5' gcaagggcagtgaagACTTGAt 3' (Target)	1-22	120	-8.49
hsa-miR-204-5p	BRCA2	NM_000059	334	389	CAGCCTGGGCAACATAGGGAGACCCCCATCTTTACAAAGAAAAAAAAAAGGGGAAA	RH;PT;MR	3	3' uccGUAUC-CUACUGUUUCCCUu 5' (miRNA) || || | | ||||||: 5' ttaCAAAGAAAAAAAAAAGGGGa 3' (Target)	32-54	130	-12.74
hsa-miR-26a-5p	BRCA2	NM_000059	850	871	GTCATCCAAACTCAAACTTGAG	PT;MR	2	3' ucggauaggaccuaaUGAACUu 5' (miRNA) |||||| 5' gtcatccaaactcaaACTTGAg 3' (Target)	1-22	120	-12.54
hsa-miR-203a	BRCA2	NM_000059	798	819	ACTTTAAATCAGAAGATTTCAT	PT;MR	2	3' gaucaccaGGAUUUGUAAAGUg 5' (miRNA) :| :|| |||||| 5' actttaaaTCAGAAGATTTCAt 3' (Target)	1-22	122	-8.67
hsa-miR-30a-5p	BRCA2	NM_000059	630	668	GTTCAAAAGTCAGGATGAATATGAAGAGTGGTGTTTCCT	RH;MR	2	3' gaaggucagCUC-CUACAAAUGu 5' (miRNA) ||| |:||||| | 5' gaatatgaaGAGTGGTGTTTCCt 3' (Target)	17-39	120	-10.58
hsa-miR-145-5p	BRCA2	NM_000059	39	61	CTTTCCAGTTTATAAGACTGGAA	PT;MR	2	3' ucccuaaggacccUUUUGACCUg 5' (miRNA) ||:|||||| 5' ctttccagtttatAAGACTGGAa 3' (Target)	1-23	134	-13.65
hsa-miR-204-5p	BRIP1	NM_032043	2969	2989	CAGGCTGGAGTGCAAAGGCAC	RH;PT;MR	3	3' ucCGUAUCCUACUGUUUCCCUu 5' (miRNA) || |:| :|| |||||| | 5' agGC-TGGAGTG-CAAAGGCAc 3' (Target)	2-21	124	-17.40
hsa-miR-203a	BRIP1	NM_032043	3546	3568	AAAGAGCACCTGGCACATTGCAA	PT;MR	2	3' gaUCACCAGGAUU-UGUAAAGUg 5' (miRNA) || | |||:: ||||| || 5' aaAGAGCACCTGGCACATTGCAa 3' (Target)	1-23	127	-11.20
hsa-miR-30a-5p	BRIP1	NM_032043	3729	3750	TATAAGGTAGAGATTGTTTATC	PT;MR	2	3' gaaggUCAGCUCCUACAAAUGu 5' (miRNA) :|| ||| ||||||: 5' tataaGGTAGAGATTGTTTATc 3' (Target)	1-22	141	-10.84
hsa-miR-26a-5p	BRIP1	NM_032043	3907	3928	AGTAGATGTTTCATGACTTGAT	PT;MR	2	3' ucggaUAGGACCUAAUGAACUu 5' (miRNA) || :| || |||||| 5' agtagATGTTTCATGACTTGAt 3' (Target)	1-22	125	-9.76
hsa-miR-375	BRIP1	NM_032043	1751	1772	GTAGGGTAGTGAAACGAATAAA	PT;MR	2	3' agUGCGCUCGGCUUGCUUGUUu 5' (miRNA) | | ||: ||||||:|| 5' gtAGGGTAGTGAAACGAATAAa 3' (Target)	1-22	140	-14.57
hsa-miR-145-5p	BRIP1	NM_032043	2437	2459	CATAATAACTTGGAAAGCTAGAT	PT;MR	2	3' ucccUAAGGACCCUUUUGACCUg 5' (miRNA) || || |||||:|| || 5' cataATAACTTGGAAAGCTAGAt 3' (Target)	1-23	123	-14.52
hsa-miR-342-3p	BRIP1	NM_032043	2324	2346	CTCAGTCATGCAGAACTGTGAGT	PT;MR	2	3' ugcccacgcuaaagacACACUCu 5' (miRNA) |||||| 5' ctcagtcatgcagaacTGTGAGt 3' (Target)	1-23	120	-10.31
hsa-miR-642a-5p	BRIP1	NM_032043	2773	2791	TGGGCGACAGAGCGGGACT	RH;PT	2	3' guucuguguaaacCUCUCCCUg 5' (miRNA) ||| |||| 5' ----tgggcgacaGAGCGGGAc 3' (Target)	1-18	113	-17.66
hsa-miR-1	BRIP1	NM_032043	3408	3429	GACTGACCAAGATGATATTCCA	PT;MR	2	3' uauguaugaagaAAUGUAAGGu 5' (miRNA) | |:||||| 5' gactgaccaagaTGATATTCCa 3' (Target)	1-22	126	-9.79
hsa-miR-375	BST2	NM_004335	219	240	CCAGAGCCTCCCTCCGGACAAT	RH;PT;MR	3	3' agugcgcucGGCUUGCUUGUUu 5' (miRNA) || ||:|||| 5' ccagagcctCCCTCCGGACAAt 3' (Target)	1-22	125	-15.75
hsa-miR-342-3p	BST2	NM_004335	271	296	TTGGGCATGGGGTGCGGTGTGGGGGG	RH;PT;MR	3	3' ugCCC--ACGCUAAAGACACACUCu 5' (miRNA) ||| || |: | | |||||:| 5' ttGGGCATG-GGGTGCGGTGTGGGg 3' (Target)	1-24	134	-25.62
hsa-miR-204-5p	BST2	NM_004335	148	172	CAGGTCTGGAGGGGCCATGGGGAAG	RH;PT	2	3' ucCGUAUC-CUACUGUUUCCCUu 5' (miRNA) |: |:| |: | || :|||| 5' agGTCTGGAGGGGCCATGGGGAa 3' (Target)	2-24	107	-18.98
hsa-miR-1	BST2	NM_004335	42	64	CGGCTTTTCGCTTGAACATTCCC	PT;MR	2	3' uauguaugaaGAA-AUGUAAGGu 5' (miRNA) ||| ||||||| 5' cggcttttcgCTTGAACATTCCc 3' (Target)	1-23	143	-10.73
hsa-miR-26a-5p	BST2	NM_004335	339	362	TGCTTTTTTCTGGGGTCTTTGAGC	RH;MR	2	3' ucGGAUAGGACCUAAUGAACUu 5' (miRNA) ::| |:||||: | :|||| 5' gcTTTTTTCTGGGGTCTTTGAg 3' (Target)	2-23	120	-18.83
hsa-miR-642a-5p	BST2	NM_004335	371	394	ATAAACACTTCCTTTGAGGGAGAG	PT;MR	2	3' guucuguguaaaccuCUCCCUg 5' (miRNA) |||||| 5' ataaacacttcctttGAGGGAg 3' (Target)	1-22	120	-15.03
hsa-miR-26a-5p	BUB3	NM_004725	1065	1090	TGGACCTTTCCTGAGATTTATTTTAT	RH;PT;MR	3	3' ucGGAUAGGAC-CU-AAUGAACUu 5' (miRNA) ||| ||||| || |||:|| | 5' gaCCTTTCCTGAGATTTATTTTAt 3' (Target)	3-26	126	-17.09
hsa-miR-1	BUB3	NM_004725	831	874	TTACATATTTCTCTGACATTTATATAGTTCTTATGTCCATTTCA	RH;PT;MR	3	3' uaUGUAUGAAGA-AAUGUAAGgu 5' (miRNA) |||||:|||| | |||||: 5' ttACATATTTCTCTGACATTTat 3' (Target)	1-23	143	-17.04
hsa-miR-342-3p	BUB3	NM_004725	1291	1316	AGGGATGTGTTAGAGTTACTGTGGAT	RH;PT	2	3' ugcccacgcuaaagACACACUCu 5' (miRNA) ||||| || 5' ---------agggaTGTGTTAGa 3' (Target)	1-14	113	-11.55
hsa-miR-204-5p	BUB3	NM_004725	1275	1296	ACATGCTTATTCCTTAAGGGAT	PT;MR	2	3' uccguauccuacuguUUCCCUu 5' (miRNA) |||||| 5' acatgcttattccttAAGGGAt 3' (Target)	1-22	120	-10.55
hsa-miR-203a	BUB3	NM_004725	1134	1155	TTTTTTTTTTTAAGTATTTCAG	PT;MR	2	3' gaucaccAGGAUUUGUAAAGUg 5' (miRNA) |::|||::|||||| 5' tttttttTTTTAAGTATTTCAg 3' (Target)	1-22	147	-11.02
hsa-miR-145-5p	BUB3	NM_004725	1145	1167	AAGTATTTCAGTGAAAACTTGGT	PT;MR	2	3' ucCCUAAGGACCCUUUUGACCUg 5' (miRNA) | |||:| | ||||||| |: 5' aaGTATTTCAGTGAAAACTTGGt 3' (Target)	1-23	129	-12.83
hsa-miR-30a-5p	BUB3	NM_001007793	22	43	TCTATGGAAAGCTTTGTTTGCT	PT;MR	2	3' gaaggucagcuccuACAAAUGu 5' (miRNA) |||||:| 5' tctatggaaagcttTGTTTGCt 3' (Target)	1-22	124	-8.61
hsa-miR-26a-5p	BYSL	NM_004053	191	230	AGGCCCTTATCCCTGTTTAGTTCTGAGAGCCAACTTGAGA	RH;PT;MR	3	3' ucggauaggaccuaaUGAACUu 5' (miRNA) |||||| 5' tagttctgagagccaACTTGAg 3' (Target)	18-39	120	-15.92
hsa-miR-342-3p	BYSL	NM_004053	281	303	TTTTCTATGGCTATTGTGTCAGG	PT;MR	2	3' ugcccACGCUAAAGACACACUCu 5' (miRNA) | :|: | :||||| || 5' ttttcTATGGCTATTGTGTCAGg 3' (Target)	1-23	122	-11.93
hsa-miR-1	BYSL	NM_004053	231	250	TACCATATGCTAGCATTCCC	PT;MR	2	3' uauGUAUGAAGAAAUGUAAGGu 5' (miRNA) |||| | | | :|||||| 5' tacCATA-TGC-TAGCATTCCc 3' (Target)	1-20	135	-12.07
hsa-miR-204-5p	BYSL	NM_004053	104	127	AGGGCAGTGACAGATCACAGGGAC	RH;PT	2	3' ucCGUAUCCUACU-GUUUCCCUu 5' (miRNA) ||| | || || ||||| 5' ggGCAGTGACAGATCACAGGGAc 3' (Target)	2-24	119	-18.47
hsa-miR-342-3p	C10orf2	NM_001163813	382	410	AGGTGTCTCTGAGCCGAGGGCATGTGAGC	RH;PT;MR	3	3' ugcccacgcuaaagacACACUCu 5' (miRNA) |||||| 5' ctctgagccgagggcaTGTGAGc 3' (Target)	7-29	120	-12.86
hsa-miR-204-5p	C10orf2	NM_001163812	937	970	TAGGCTTTCAAAGTCAAAGGGTGATACAGTGGGT	RH;PT;MR	3	3' ucCGUAUCCUACUGUUUCCCuu 5' (miRNA) || | | | ||||||| 5' agGCTTTCAAAGTCAAAGGGtg 3' (Target)	2-23	132	-16.66
hsa-miR-642a-5p	C10orf2	NM_021830	534	568	TCAGGCCGCATGAACCTGGAGGGGAATCGGGGACT	RH;PT	2	3' guucUGUGUAAACCUCUCCCUg 5' (miRNA) |:: | |||||:|| | 5' ccgcATGAACCTGGAGGGGAAt 3' (Target)	6-27	110	-20.04
hsa-miR-145-5p	C10orf2	NM_021830	662	684	GGTGGCATGTACTAGAATTGGAT	PT;MR	2	3' ucccuaaggacccUUUUGACCUg 5' (miRNA) |:||:|||| 5' ggtggcatgtactAGAATTGGAt 3' (Target)	1-23	130	-12.88
hsa-miR-375	C10orf2	NM_001163814	780	813	AGGAGAGAGCCACGTGAACATCCGGCGAAGGGGA	RH;MR	2	3' agugCGCUCGGCUUGCUUGUuu 5' (miRNA) | ||||| ::||||| 5' aggaGAGAGCCACGTGAACAtc 3' (Target)	1-22	126	-16.15
hsa-miR-26a-5p	C10orf2	NM_001163814	1080	1102	TGCCTCGGGCTGGGTTGCTTGGT	RH;MR	2	3' ucGGA-UAGGACCUAAUGAACUu 5' (miRNA) ||| : ||||:||:||||: 5' tgCCTCGGGCTGGGTTGCTTGGt 3' (Target)	1-23	135	-26.15
hsa-miR-203a	C10orf2	NM_001163812	1181	1203	CTGCTGGAGTCAGGACATTTTAT	PT;MR	2	3' gaucACC-AGGAUUUGUAAAGUg 5' (miRNA) ||| :| ::||||||:| 5' ctgcTGGAGTCAGGACATTTTAt 3' (Target)	1-23	137	-16.67
hsa-miR-1	C10orf2	NM_001163812	167	188	CTCCCTCACCTTCTCCATTCCA	PT;MR	2	3' uauguaugaagaaauGUAAGGu 5' (miRNA) |||||| 5' ctccctcaccttctcCATTCCa 3' (Target)	1-22	120	-14.84
hsa-miR-145-5p	C11orf82	NM_145018	98	141	GAGAAGCAAATTGAAAACAGGACTCTGCTGGGAGCTACTGTGCC	RH;PT;MR	3	3' ucccuaaggaccCUUUUGACCUg 5' (miRNA) |||||| ||| 5' gagaagcaaattGAAAACAGGAc 3' (Target)	1-23	123	-13.32
hsa-miR-1	C11orf82	NM_145018	61	87	GGTACGGAAAGCATTCTTTACATTTTG	RH;MR	2	3' uauguaugAAGAAAUGUAAGGu 5' (miRNA) |||||||||||:: 5' ggaaagcaTTCTTTACATTTTg 3' (Target)	6-27	138	-13.57
hsa-miR-30a-5p	C11orf82	NM_145018	33	54	AATCTGTTTGGAAATGTTTGCC	PT;MR	2	3' gaAGGUCAGCUCCUACAAAUGu 5' (miRNA) ||:: |:|: ||||||:| 5' aaTCTGTTTGGAAATGTTTGCc 3' (Target)	1-22	144	-13.19
hsa-miR-93-5p	C16orf89	NM_152459	9	35	CACCGCGTCTGGCTGAAAAGCACTTTC	RH;TS;PT;MR	4	3' gaUGGACGUGCUUGUCGUGAAAc 5' (miRNA) ::||| :||| |||||||| 5' gcGTCTGGCTGAAAAGCACTTTc 3' (Target)	5-27	169	-19.31
hsa-miR-106b-5p	C16orf89	NM_152459	13	35	GCGTCTGGCTGAAAAGCACTTTC	RH;TS;PT;MR	4	3' uaGACGUGAC-AGUCGUGAAAu 5' (miRNA) ||| :||| |||||||| 5' gtCTG-GCTGAAAAGCACTTTc 3' (Target)	3-23	152	-20.24
hsa-miR-15b-5p	C16orf89	NM_152459	93	114	TCTCTCCCCTAGATGGCTGCTC	RH;PT;MR	3	3' acauuugguacuacaCGACGAu 5' (miRNA) |||||| 5' tctctcccctagatgGCTGCTc 3' (Target)	1-22	120	-16.01
hsa-miR-769-5p	C16orf89	NM_152459	63	97	AGGTTCTTGCCACCCAGCACTCATGGGGGCTCTCT	RH;PT;MR	3	3' ucGAGUCUUGGGU-CUCCAGAGu 5' (miRNA) | ||| ||:|| |:|| ||| 5' caCCCAGCACTCATGGGGGCTCt 3' (Target)	11-33	123	-20.69
hsa-miR-20a-5p	C16orf89	NM_152459	9	35	CACCGCGTCTGGCTGAAAAGCACTTTC	RH;PT;MR	3	3' gaUGGACGUGA-UAUUCGUGAAAu 5' (miRNA) ::||| :|| | ||||||||| 5' gcGTCTG-GCTGAAAAGCACTTTc 3' (Target)	5-27	162	-18.55
hsa-miR-22-3p	C16orf89	NM_152459	238	258	CGGACGGTTCCATGCCAGCTG	RH;PT;MR	3	3' ugucaagAAGUUGACCGUCGAa 5' (miRNA) ||| | || ||||| 5' cggacggTTCCA-TGCCAGCTg 3' (Target)	1-21	121	-16.06
hsa-miR-96-5p	C16orf89	NM_152459	26	65	AAGCACTTTCAATGAGACTGTGTTGAATAAAGGGCCAAGG	RH;PT;MR	3	3' ucGUUUUUACACGA------UCACGGUUu 5' (miRNA) ::|:| ||||:| || ||||| 5' aaTGAGACTGTGTTGAATAAAGGGCCAAg 3' (Target)	11-39	120	-14.38
hsa-miR-21-5p	C16orf89	NM_152459	331	352	AAGGCATCTGGAGGATAAGCAA	RH;PT;MR	3	3' agUUGUAGUCAGACUAUUCGau 5' (miRNA) ::|||| | ||||||| 5' aaGGCATCTGGAGGATAAGCaa 3' (Target)	1-22	140	-16.21
hsa-miR-141-5p	C16orf89	NM_152459	312	347	CGGATCACATCCTGGGAAGAAGGCATCTGGAGGATA	RH;PT;MR	3	3' aggUUGUGACAU-GACCUUCUAc 5' (miRNA) || | | | |||||:||| 5' gggAAGAAGGCATCTGGAGGATa 3' (Target)	14-36	138	-14.67
hsa-miR-452-5p	C16orf89	NM_152459	170	194	GCAGAATACCCCCCAGCAAACAGAG	RH;PT;MR	3	3' agucaaaGGAGACGUUUGUCaa 5' (miRNA) || | |||||||| 5' gaataccCCCCAGCAAACAGag 3' (Target)	4-25	139	-13.23
hsa-miR-17-5p	C16orf89	NM_152459	9	35	CACCGCGTCTGGCTGAAAAGCACTTTC	RH;PT;MR	3	3' gaUGGACGUGAC-AUUCGUGAAAc 5' (miRNA) ::||| :||| ||||||||| 5' gcGTCTG-GCTGAAAAGCACTTTc 3' (Target)	5-27	162	-20.03
hsa-miR-503-5p	C16orf89	NM_152459	69	117	TTGCCACCCAGCACTCATGGGGGCTCTCTCCCCTAGATGGCTGCTCCTC	RH;PT;MR	3	3' gacgucuugacaagggCGACGAu 5' (miRNA) |||||| 5' ctctctcccctagatgGCTGCTc 3' (Target)	24-46	120	-12.25
hsa-miR-185-5p	C16orf89	NM_152459	79	119	GCACTCATGGGGGCTCTCTCCCCTAGATGGCTGCTCCTCCC	RH;PT;MR	3	3' aguccuugacggaaAGAGAGGu 5' (miRNA) ||||||| 5' gcactcatgggggcTCTCTCCc 3' (Target)	1-22	140	-16.49
hsa-miR-18a-5p	C16orf89	NM_152459	13	35	GCGTCTGGCTGAAAAGCACTTTC	RH;PT;MR	3	3' gaUAGACGUGA-UCUACGUGGAAu 5' (miRNA) :|||| :|| | | ||||:|| 5' gcGTCTG-GCTGAAAAGCACTTTc 3' (Target)	1-23	142	-16.08
hsa-miR-20b-5p	C16orf89	NM_152459	9	35	CACCGCGTCTGGCTGAAAAGCACTTTC	RH;PT;MR	3	3' gaUGGACGUGA-UACUCGUGAAAc 5' (miRNA) ::||| :|| | |||||||| 5' gcGTCTG-GCTGAAAAGCACTTTc 3' (Target)	5-27	154	-17.66
hsa-miR-766-3p	C16orf89	NM_152459	287	344	CTCATCCCTTAGATCCTGGAGGGCACGGATCACATCCTGGGAAGAAGGCATCTGGAGG	RH;PT;MR	3	3' cgacuccgacaccccGACCUCa 5' (miRNA) |||||| 5' ctcatcccttagatcCTGGAGg 3' (Target)	1-22	120	-9.94
hsa-miR-224-5p	C16orf89	NM_152459	137	157	GTGGCAGCCCTGGGTGGCTTC	RH;PT;MR	3	3' uugCCUUGGUGAUCACUGAAc 5' (miRNA) | |:|| : :|||:||| 5' gtgGCAGCCCTGGGTGGCTTc 3' (Target)	1-21	138	-19.89
hsa-miR-151a-5p	C16orf89	NM_152459	100	119	CCTAGATGGCTGCTCCTCCC	RH;PT;MR	3	3' ugAUCUGACACUCGAGGAGcu 5' (miRNA) |||| || ||||||| 5' ccTAGA-TGGCTGCTCCTCcc 3' (Target)	1-20	137	-20.17
hsa-miR-331-3p	C16orf89	NM_001098514	135	196	ATCTTGGAAGCCCTGAGTAGGCAAGGCCAGGGTAGGTGGGGGCCGGGAGGGACCCAGGTGTG	RH;PT;MR	3	3' aagAUCCUAUCCGGGUCCCcg 5' (miRNA) |||| ||| |||||| 5' gagTAGGCAAGG-CCAGGGta 3' (Target)	15-34	140	-20.80
hsa-miR-517-5p	C16orf89	NM_001098514	88	110	CTGGGAAGAAGGCATCTGGAGGA	RH;PT;MR	3	3' ucugucacgaagGUAGAUCUCc 5' (miRNA) |||||:||| 5' ctgggaagaaggCATCTGGAGg 3' (Target)	1-22	134	-18.66
hsa-miR-24-2-5p	C16orf89	NM_001098514	136	158	TCTTGGAAGCCCTGAGTAGGCAA	RH;PT;MR	3	3' gacacaaagucGAGUCAUCCGu 5' (miRNA) || ||||||| 5' tcttggaagccCTGAGTAGGCa 3' (Target)	1-22	147	-17.91
hsa-miR-200c-5p	C16orf89	NM_152459	386	409	GTAGGCAAGGCCAGGGTAGGTGGG	RH;PT	2	3' ggUUUGUGAC-GACCCAUUCugc 5' (miRNA) |::|| | | |||||:| 5' gtAGGCAAGGCCAGGGTAGGtgg 3' (Target)	1-23	103	-21.14
hsa-miR-424-5p	C16orf89	NM_152459	93	114	TCTCTCCCCTAGATGGCTGCTC	PT;MR	2	3' aaguuuuGUACUUAACGACGAc 5' (miRNA) | | :|| |||||| 5' tctctccCCTAGATGGCTGCTc 3' (Target)	1-22	123	-10.10
hsa-miR-18b-5p	C16orf89	NM_152459	13	35	GCGTCTGGCTGAAAAGCACTTTC	PT;MR	2	3' gauuGACGUGA-UCUACGUGGAAu 5' (miRNA) ||| :|| | | ||||:|| 5' gcgtCTG-GCTGAAAAGCACTTTc 3' (Target)	1-23	136	-15.26
hsa-miR-95	C16orf89	NM_152459	27	53	AGCACTTTCAATGAGACTGTGTTGAAT	RH;MR	2	3' acGAGUUAUUUAUGGGCAACUu 5' (miRNA) :|||||:|: : :||||| 5' ctTTCAATGAGACTGTGTTGAa 3' (Target)	5-26	120	-17.21
hsa-miR-421	C16orf89	NM_152459	30	52	ACTTTCAATGAGACTGTGTTGAA	PT;MR	2	3' cgcGGGUUAAUUACAGACAACUa 5' (miRNA) ::|||| |: | |||||| 5' actTTCAATGAGACTGTGTTGAa 3' (Target)	1-23	132	-12.05
hsa-miR-199a-5p	C16orf89	NM_152459	130	151	CACAGCAGTGGCAGCCCTGGGT	RH;PT	2	3' cuUGUCCAUCAGACUUGUGACCc 5' (miRNA) ||| | ||| |:| |||| 5' -cACA-GCAGTGGCAGCCCTGGg 3' (Target)	1-21	111	-17.59
hsa-miR-15a-5p	C16orf89	NM_152459	93	114	TCTCTCCCCTAGATGGCTGCTC	PT;MR	2	3' guguuugguaauacaCGACGAu 5' (miRNA) |||||| 5' tctctcccctagatgGCTGCTc 3' (Target)	1-22	120	-14.27
hsa-miR-196a-5p	C16orf89	NM_152459	237	263	ACGGACGGTTCCATGCCAGCTGCCTGG	RH;MR	2	3' ggGUUGUUGUAC-UUUGAUGGAu 5' (miRNA) |::: |||| |:||:||| 5' gaCGGTTCCATGCCAGCTGCCTg 3' (Target)	4-26	123	-19.32
hsa-miR-501-5p	C16orf89	NM_152459	417	439	AGGGACCCAGGTGTGAACGGATG	RH;MR	2	3' agagUGGGUCC-CUGUUUCCUAa 5' (miRNA) ||||||| | || |||| 5' agggACCCAGGTGTGAACGGATg 3' (Target)	1-23	133	-19.27
hsa-miR-182-5p	C16orf89	NM_152459	44	76	TGTGTTGAATAAAGGGCCAAGGTTCTTGCCACC	RH;MR	2	3' ucacacucaagaugguAACGGUuu 5' (miRNA) |||||| 5' taaagggccaaggttcTTGCCAcc 3' (Target)	10-33	120	-11.32
hsa-miR-181a-5p	C16orf89	NM_152459	32	56	TTTCAATGAGACTGTGTTGAATAAA	RH;MR	2	3' ugaguggCUGUCGCAACUUAcaa 5' (miRNA) ||| |:||||||| 5' tcaatgaGACTGTGTTGAATaaa 3' (Target)	3-25	128	-16.75
hsa-miR-335-3p	C16orf89	NM_152459	409	444	GGGCCGGGAGGGACCCAGGTGTGAACGGATGAATAA	RH;MR	2	3' ccaGUCCUCGUU--AUUACUUUUu 5' (miRNA) |||| |::| :||||| | 5' accCAGGTGTGAACGGATGAATAa 3' (Target)	13-36	122	-10.96
hsa-miR-135b-5p	C16orf89	NM_001098514	143	165	AGCCCTGAGTAGGCAAGGCCAGG	PT;MR	2	3' aguGUAUCCUUACUUUUCGGUau 5' (miRNA) | |: | | | ||:|||| 5' agcCCTGAGTAGGCAAGGCCAgg 3' (Target)	1-23	120	-11.85
hsa-miR-181a-3p	C16orf89	NM_001098514	154	174	GGCAAGGCCAGGGTAGGTGGG	RH;PT	2	3' ccaUGUU-AGUUGCCAGCUACCa 5' (miRNA) :||| | | ||| |:||| 5' --gGCAAGGCCAGGGTAGGTGGg 3' (Target)	1-21	110	-15.06
hsa-miR-642a-5p	C19orf48	NM_199249	166	207	CTGGCCAGATGTCATGAGGGAAGCAGGCCTTGTGAGTGGACA	RH;PT;MR	3	3' guUCUGUGUAAACCUCUCCCUg 5' (miRNA) :| || || | |||||| 5' ctGGCCAGATGTCATGAGGGAa 3' (Target)	1-22	124	-15.30
hsa-miR-204-5p	C19orf48	NM_199249	113	136	CAAGGGTACCGGAAGAGAAGGGTG	RH;PT;MR	3	3' ucCGUAUCCUACUGUUUCCCuu 5' (miRNA) |:| ||| || :||||| 5' ggGTACCGGAAGA-GAAGGGtg 3' (Target)	4-24	122	-18.36
hsa-miR-342-3p	C19orf48	NM_199250	282	302	GTGGGTGGGTACCATGGGTGC	RH;PT	2	3' ugcccacgcuaaagACACACUCu 5' (miRNA) || |||:| 5' -------------gTGGGTGGGt 3' (Target)	1-10	97	-13.70
hsa-miR-503-5p	C19orf77	NM_001136503	375	411	CCACTGCCAGCTGAGAGCTGCTTCCCAATGGCCTGCA	RH;PT;MR	3	3' gacgucuugacaagggCGACGAu 5' (miRNA) |||||| 5' ccactgccagctgagaGCTGCTt 3' (Target)	1-23	120	-20.97
hsa-miR-20a-5p	C19orf77	NM_001136503	403	436	TGGCCTGCATTAAAGCATTCGTAACAGCCCTTTG	RH;PT;MR	3	3' gaUGGACGUGAUAUUCGUGAaau 5' (miRNA) :||||||:|| |||||:| 5' tgGCCTGCATTA-AAGCATTcgt 3' (Target)	1-22	127	-22.32
hsa-miR-196a-5p	C19orf77	NM_001136503	278	339	TCCACGATCTCATGGCTCCACCTGCTTCTCCCCACTGCCTGATTTCTTTTCTCTCTGCCTGA	RH;PT;MR	3	3' ggguuguuguacuuUGAUGGAu 5' (miRNA) |||:||| 5' acctgcttctccccACTGCCTg 3' (Target)	20-41	124	-13.77
hsa-miR-17-5p	C19orf77	NM_001136503	404	436	GGCCTGCATTAAAGCATTCGTAACAGCCCTTTG	RH;PT;MR	3	3' gauggaCGUGA-CAU--UCGUGAAAc 5' (miRNA) |||:| ||| ||| |||| 5' attaaaGCATTCGTAACAGCCCTTTg 3' (Target)	8-33	127	-15.77
hsa-miR-15a-5p	C19orf77	NM_001136503	375	397	CCACTGCCAGCTGAGAGCTGCTT	RH;PT;MR	3	3' guguuugguaauacaCGACGAu 5' (miRNA) |||||| 5' cactgccagctgagaGCTGCTt 3' (Target)	2-23	120	-15.87
hsa-miR-185-5p	C19orf77	NM_001136503	349	368	AACAGAACTTCCCCTCTCCC	RH;PT;MR	3	3' agucCUUGACGGAAAGAGAGGu 5' (miRNA) ||||| || |||||| 5' aacaGAACTTCC--CCTCTCCc 3' (Target)	1-20	127	-20.29
hsa-miR-106b-5p	C19orf77	NM_001136503	406	436	CCTGCATTAAAGCATTCGTAACAGCCCTTTG	RH;PT;MR	3	3' uagaCGUGA-CA--GUCGUGAAAu 5' (miRNA) |||:| || |||| |||| 5' taaaGCATTCGTAACAGCCCTTTg 3' (Target)	8-31	127	-15.28
hsa-miR-183-5p	C19orf77	NM_001136503	44	70	CTTCTGCCCCCTAAAAGCAGTGCCCTG	RH;PT;MR	3	3' ucacuuaagaUGGUCACGGUAu 5' (miRNA) | ||||||| | 5' gccccctaaaAGCAGTGCCCTg 3' (Target)	6-27	120	-13.52
hsa-miR-425-3p	C19orf77	NM_001136503	172	208	TGGGCAAACATGGTTTTCATGCACCCCTCTTCCTGAG	RH;PT;MR	3	3' cccGCCUGUGCUGUAAGGGCUa 5' (miRNA) :| || | | ||||:|| 5' tcaTGCACCCCTC-TTCCTGAg 3' (Target)	17-37	129	-12.05
hsa-miR-767-5p	C19orf77	NM_001136503	165	195	GGCTCTCTGGGCAAACATGGTTTTCATGCAC	RH;PT;MR	3	3' guacGAG-UCUGUUGGUACCAcgu 5' (miRNA) ||| :|:||| |||||| 5' ggctCTCTGGGCAAACATGGTttt 3' (Target)	1-24	130	-19.29
hsa-miR-452-5p	C19orf77	NM_001136503	32	65	CCAGAGATGCCTCTTCTGCCCCCTAAAAGCAGTG	RH;PT;MR	3	3' agucaaaGGAGACGUUUGUCAa 5' (miRNA) || || ||:|||| 5' cttctgcCCCCTAAAAGCAGTg 3' (Target)	13-34	135	-13.87
hsa-miR-15b-5p	C19orf77	NM_001136503	375	397	CCACTGCCAGCTGAGAGCTGCTT	RH;PT;MR	3	3' acauuUGGU--ACUACACGACGAu 5' (miRNA) :||| ||| | |||||| 5' ccactGCCAGCTGA-GAGCTGCTt 3' (Target)	1-23	122	-14.93
hsa-miR-93-5p	C19orf77	NM_001136503	404	436	GGCCTGCATTAAAGCATTCGTAACAGCCCTTTG	RH;PT;MR	3	3' gauggaCGU--GC-UUGUCGUGAAAc 5' (miRNA) ||| || |||||| |||| 5' attaaaGCATTCGTAACAGCCCTTTg 3' (Target)	8-33	131	-19.27
hsa-let-7i-5p	C19orf77	NM_001136503	380	399	GCCAGCTGAGAGCTGCTTCC	RH;MR	2	3' uuGUCGUGUUUGAUGAUGGAGu 5' (miRNA) |||| |:| :||:|:|| 5' gcCAGCTGAGA--GCTGCTTCc 3' (Target)	1-20	121	-17.04
hsa-miR-200b-3p	C19orf77	NM_001136503	98	120	CTGGGATTCAGAATACAGTGTTC	PT;MR	2	3' aguagUAA-UGGUCCGUCAUAAu 5' (miRNA) ||| | | ||||:|| 5' ctgggATTCAGAATACAGTGTTc 3' (Target)	1-23	128	-9.42
hsa-miR-324-5p	C19orf77	NM_001136503	21	42	CAGGCAGTCCCCCAGAGATGCC	RH;MR	2	3' ugugGUUACGGGAUCCCCUACGc 5' (miRNA) ||:| ||| | | ||||| 5' caggCAGTCCCCCA-GAGATGCc 3' (Target)	1-22	129	-16.41
hsa-miR-152	C19orf77	NM_001136503	179	198	ACATGGTTTTCATGCACCCC	RH;MR	2	3' ggUUCAAGACAGUACGUGacu 5' (miRNA) | | |:| |||||||| 5' acATGGTTT-TCATGCACccc 3' (Target)	1-20	121	-14.90
hsa-miR-196b-5p	C19orf77	NM_001136503	297	318	ACCTGCTTCTCCCCACTGCCTG	PT;MR	2	3' ggguuguuguccuuUGAUGGAu 5' (miRNA) |||:||| 5' acctgcttctccccACTGCCTg 3' (Target)	1-22	124	-13.77
hsa-miR-424-5p	C19orf77	NM_001136503	376	397	CACTGCCAGCTGAGAGCTGCTT	PT;MR	2	3' aaguuuuguacuuaaCGACGAc 5' (miRNA) |||||| 5' cactgccagctgagaGCTGCTt 3' (Target)	1-22	120	-12.33
hsa-miR-95	C19orf77	NM_001136503	207	228	AGCTTGGTCCCTGCCTGGTGAT	RH;PT	2	3' acGAGUUAUUUAUGGGCAACUu 5' (miRNA) ||:::| |:||:| ||| 5' agCTTGGTCCCTGCCTGGTGAt 3' (Target)	1-22	112	-14.95
hsa-let-7a-5p	C19orf77	NM_001136503	1	18	AGATTCCTGGCTGCCTCT	RH;MR	2	3' uugauauguuGGA-UGAUGGAGu 5' (miRNA) ||| :||:|||| 5' -----agattCCTGGCTGCCTCt 3' (Target)	1-18	131	-16.25
hsa-miR-429	C19orf77	NM_001136503	99	120	TGGGATTCAGAATACAGTGTTC	PT;MR	2	3' ugCCAAAAUGGUCUGUCAUAAu 5' (miRNA) || || | | |||||:|| 5' tgGGATTCAGAATACAGTGTTc 3' (Target)	1-22	144	-15.17
hsa-miR-182-5p	C19orf77	NM_001136503	377	403	ACTGCCAGCTGAGAGCTGCTTCCCAAT	PT;MR	2	3' ucacACUCAAGAUGGUAACGGUUu 5' (miRNA) |||| ||:| || |||| 5' cagcTGAGAGCTGC--TTCCCAAt 3' (Target)	6-27	125	-13.89
hsa-miR-24-2-5p	C19orf77	NM_001136503	113	136	CAGTGTTCTCAAGTGAAGAAGGCT	RH;MR	2	3' gaCACAA-AG-UCGAGUCAUCCGu 5' (miRNA) ||||| || ||: || |||| 5' caGTGTTCTCAAGTGAAGAAGGCt 3' (Target)	1-24	130	-17.76
hsa-miR-187-3p	C19orf77	NM_001136503	249	285	ATCCCTGGTTGAGGAGACACCCGCAATCCTCCACGAT	RH;MR	2	3' ggccGACGUUGUGUUCUGUGcu 5' (miRNA) ||| | :|||||| 5' atccCTGGTTGAGGAGACACcc 3' (Target)	1-22	126	-17.61
hsa-miR-22-3p	C19orf77	NM_001136503	366	387	CCCATGCACCCACTGCCAGCTG	PT;MR	2	3' ugucAAGAAGUUGACCGUCGAa 5' (miRNA) | | | |||| ||||| 5' cccaTGCACCCACTGCCAGCTg 3' (Target)	1-22	126	-11.66
hsa-miR-18b-5p	C19orf77	NM_001136503	176	199	CAAACATGGTTTTCATGCACCCCT	RH;MR	2	3' gaUUG-ACGUGAUCUACGUGGaau 5' (miRNA) ||| || :| ||||||| 5' caAACATGGTTTTCATGCACCcct 3' (Target)	1-24	120	-13.72
hsa-miR-769-5p	C19orf77	NM_001136503	132	172	AGGCTTGGAACCCACCCCACCTCCCTCATTGGGGGCTCTCT	RH;PT	2	3' ucgagucuUGGGUCUCCAGAGu 5' (miRNA) |:: :|:| |||| 5' cctccctcATTGGGGGCTCTCt 3' (Target)	20-41	102	-15.26
hsa-miR-29b-1-5p	C19orf77	NM_001136503	67	85	CCTGGACTTGAAGCCCGTG	RH;PT	2	3' agauuuggugguauACUUUGGUCg 5' (miRNA) ||||:|| | 5' ------cctggactTGAAGCCCGt 3' (Target)	1-18	102	-13.40
hsa-miR-107	C19orf77	NM_001136503	385	411	CTGAGAGCTGCTTCCCAATGGCCTGCA	RH;PT	2	3' acUAUCGG-GACAUGUUAC--GACGa 5' (miRNA) | |||: || ||||| |||| 5' tgAGAGCTGCTTCCCAATGGCCTGCa 3' (Target)	2-27	108	-15.25
hsa-miR-145-5p	C2CD4A	NM_207322	824	845	ACTCCAACCTGGGCAACCGGAG	RH;PT;MR	3	3' ucccuaaGGACCCUUUUGACCUg 5' (miRNA) |||||| ||| ||| 5' actccaaCCTGGG-CAACCGGAg 3' (Target)	1-22	126	-18.31
hsa-miR-26a-5p	C2CD4A	NM_207322	1137	1170	TCCTGCTTTTGGTGAAAAAACAAATTGCTTGAAA	RH;PT;MR	3	3' ucggauaggaccUAAUGAACUu 5' (miRNA) |||:||||| 5' gtgaaaaaacaaATTGCTTGAa 3' (Target)	12-33	134	-10.39
hsa-miR-30a-5p	C2CD4A	NM_207322	302	322	TGTCTTGGCGATCTGTTTGCT	PT;MR	2	3' gaAGGUCAGCUCCUACAAAUGu 5' (miRNA) ||: | ||| |||||:| 5' tgTCTTGGCGA-TCTGTTTGCt 3' (Target)	1-21	134	-11.44
hsa-miR-642a-5p	C2CD4A	NM_207322	2168	2189	AGGAAAATAAATGGAGAGTGAA	PT;MR	2	3' guucUGUGUAAACCUCUCCCUg 5' (miRNA) | |:| ||||||| || 5' aggaAAATAAATGGAGAGTGAa 3' (Target)	1-22	130	-15.93
hsa-miR-375	C2CD4A	NM_207322	1904	1926	ATTTATGATGACCATTGAACAAA	PT;MR	2	3' agugcGCU-CGGCUUGCUUGUUu 5' (miRNA) :|| | | | :|||||| 5' atttaTGATGACCATTGAACAAa 3' (Target)	1-23	132	-16.47
hsa-miR-203a	C2CD4A	NM_207322	1566	1592	TTTCTGCTTTATTTTATTTCATTTTAT	PT;MR	2	3' gaucACCAGGAUUUGUAAAGUg 5' (miRNA) || |:: :|||||| 5' tttcTGCTTTATTTTATTTCAt 3' (Target)	1-22	126	-7.85
hsa-miR-1	C2CD4A	NM_207322	1767	1788	GTTCACAGTTTTATACATTCAT	PT;MR	2	3' uauGUAUGAAGAAAUGUAAGgu 5' (miRNA) || | ||:| ||||||| 5' gttCACAGTTTTATACATTCat 3' (Target)	1-22	147	-10.80
hsa-miR-342-3p	C2CD4A	NM_207322	1627	1647	CTGGAGTGCAGTGGTGTGATC	RH;MR	2	3' ugCCCACGCUAAAGACACACUcu 5' (miRNA) | |||| :| |||||| 5' tgGAGTGCAGT---GGTGTGAtc 3' (Target)	2-21	125	-16.78
hsa-miR-196a-5p	C2orf40	NM_032411	145	165	AACAACACATGTAAATGCCTT	RH;PT;MR	3	3' ggGUUGUUGUACUUUGAUGGAu 5' (miRNA) |||| ||||| || |:||| 5' aaCAAC-ACATGTAAATGCCTt 3' (Target)	1-21	130	-18.18
hsa-miR-93-5p	C2orf40	NM_032411	182	218	ATGCCTCTCATTTAAAAATAGAAATAAAGCATTTTGT	RH;PT;MR	3	3' gauggacgugcuUGUCGUGAAAc 5' (miRNA) | ||||:||| 5' aaaaatagaaatAAAGCATTTTg 3' (Target)	14-36	131	-13.27
hsa-miR-185-5p	C2orf40	NM_032411	24	49	AAGAAGCAAATAGCGATTCTCTTCAT	RH;PT;MR	3	3' agUCCUUGA-CGGAAAGAGAGGu 5' (miRNA) || || | || ||||||:| 5' gaAGCAAATAGCGATTCTCTTCa 3' (Target)	3-25	143	-14.22
hsa-miR-324-5p	C2orf40	NM_032411	148	186	AACACATGTAAATGCCTTTTGATATTTCATGGGAATGCC	RH;PT	2	3' uguGGUUACGGGAU-CCCCUACGc 5' (miRNA) :::|| ::: | ||| |||| 5' cttTTGATATTTCATGGGAATGCc 3' (Target)	16-39	119	-9.52
hsa-let-7i-5p	C2orf40	NM_032411	95	117	TTCAGCAGATCTTTTCTACCTAC	RH;MR	2	3' uuGUCGUGU-UUGAUGAUGGAgu 5' (miRNA) ||||| | :| |||||| 5' ttCAGCAGATCTTTTCTACCTac 3' (Target)	1-23	135	-18.63
hsa-miR-196b-5p	C2orf40	NM_032411	145	165	AACAACACATGTAAATGCCTT	PT;MR	2	3' ggGUUGUUGUCCUUUGAUGGAu 5' (miRNA) |||| ||| | || |:||| 5' aaCAAC-ACATGTAAATGCCTt 3' (Target)	1-21	122	-13.27
hsa-miR-106b-5p	C2orf40	NM_032411	197	217	AAATAGAAATAAAGCATTTTG	PT;MR	2	3' uagacgugacagUCGUGAAAu 5' (miRNA) ||||:||| 5' aaatagaaataaAGCATTTTg 3' (Target)	1-21	129	-9.23
hsa-miR-17-5p	C2orf40	NM_032411	195	217	AAAAATAGAAATAAAGCATTTTG	PT;MR	2	3' gauggacgugacaUUCGUGAAAc 5' (miRNA) |||||:||| 5' aaaaatagaaataAAGCATTTTg 3' (Target)	1-23	134	-12.47
hsa-miR-98-5p	C2orf40	NM_032411	56	77	CCTAATGCCTTACACTACTTGG	PT;MR	2	3' uuGUUAUGUUGAAUGAUGGAgu 5' (miRNA) :|||:| : |||||:| 5' ccTAATGCCTTACACTACTTgg 3' (Target)	1-22	120	-11.55
hsa-miR-95	C2orf40	NM_032411	148	170	AACACATGTAAATGCCTTTTGAT	PT;MR	2	3' acGAGU-UAUUUAUGGGCAACUu 5' (miRNA) | || :|||||:||: |||| 5' aaCACATGTAAATGCCTTTTGAt 3' (Target)	1-23	127	-15.07
hsa-miR-19b-3p	C2orf40	NM_032411	69	92	ACTACTTGGTTTCTGATTTGCTCT	PT;MR	2	3' agucaAAACGUA-CCUAAACGUGu 5' (miRNA) || |: | ||||||| | 5' actacTTGGTTTCTGATTTGCTCt 3' (Target)	1-24	121	-8.12
hsa-miR-20a-5p	C2orf40	NM_032411	196	217	AAAATAGAAATAAAGCATTTTG	PT;MR	2	3' gauggaCGUGAUAUUCGUGAAAu 5' (miRNA) | | || |||||:||| 5' aaaataGAAATA-AAGCATTTTg 3' (Target)	1-22	139	-10.36
hsa-miR-20b-5p	C2orf40	NM_032411	196	217	AAAATAGAAATAAAGCATTTTG	PT;MR	2	3' gauggaCGUGAUACUCGUGAAAc 5' (miRNA) | | || ||||:||| 5' aaaataGAAATA-AAGCATTTTg 3' (Target)	1-22	131	-11.14
hsa-miR-19a-3p	C2orf40	NM_032411	69	92	ACTACTTGGTTTCTGATTTGCTCT	PT;MR	2	3' agucaAAACGUA-UCUAAACGUGu 5' (miRNA) || |: | ||||||| | 5' actacTTGGTTTCTGATTTGCTCt 3' (Target)	1-24	121	-8.82
hsa-miR-204-5p	C4orf46	NR_077235	1586	1617	CACAATGGGGCTATGAGAGGGGACAGATGGAT	RH;PT;MR	3	3' uccgUAUCC---UACUGUUUCCCUu 5' (miRNA) ||:|| |||| :|:|||| 5' cacaATGGGGCTATGA-GAGGGGAc 3' (Target)	1-24	123	-18.78
hsa-miR-26a-5p	C4orf46	NM_001008393	2904	2925	TATATTAATAAAATTACTTGTT	PT;MR	2	3' ucggauaggaccUAAUGAACuu 5' (miRNA) |||||||| 5' tatattaataaaATTACTTGtt 3' (Target)	1-22	130	-8.34
hsa-miR-203a	C4orf46	NM_001008393	2294	2315	ATTTTTGTTTTTAACATTTAGA	PT;MR	2	3' gaucACCAGGAUUUGUAAAgug 5' (miRNA) | ||::| ||||||| 5' atttTTGTTTTTAACATTTaga 3' (Target)	1-22	126	-8.71
hsa-miR-30a-5p	C4orf46	NR_077235	3256	3277	TAAGCCACTACTTGTGTTTACC	PT;MR	2	3' gaaggucagcuccUACAAAUGu 5' (miRNA) :||||||| 5' taagccactacttGTGTTTACc 3' (Target)	1-22	141	-9.92
hsa-miR-642a-5p	C4orf46	NR_077235	2053	2076	CAGAGGTAACCACTAGAGGGGGCA	PT;MR	2	3' guucuguguaaaccUCUCCCUg 5' (miRNA) ||||||: 5' cagaggtaaccactAGAGGGGg 3' (Target)	1-22	124	-16.72
hsa-miR-1	C4orf46	NR_077235	3138	3157	TAACATATATTTACCTTCCA	PT;MR	2	3' uaUGUAUGAAGAAAUGUAAGGu 5' (miRNA) ||||| | ||||| |||| 5' taACATA--TATTTACCTTCCa 3' (Target)	1-20	137	-15.51
hsa-miR-342-3p	C4orf46	NR_077234	3284	3309	TTCATTGAGTTTTCTCCTGTGTGATG	PT;MR	2	3' ugcccACGCUAAA---GACACACUcu 5' (miRNA) || | ||| |||||||| 5' ttcatTGAGTTTTCTCCTGTGTGAtg 3' (Target)	1-26	137	-15.00
hsa-miR-221-3p	C6orf58	NM_001010905	83	108	TTAATGTCATCATGACCATGTAGTTT	RH;PT;MR	3	3' cuUUG-GGUCGU-CUGUUACAUCGa 5' (miRNA) ||: :|| || ||| ||||||: 5' ttAATGTCATCATGACCATGTAGTt 3' (Target)	1-25	147	-16.81
hsa-miR-20a-5p	C6orf58	NM_001010905	55	76	GAACTTGACAATCAGTAATTTC	PT;MR	2	3' gaUGGACGUGAUAUUCGUGAAAu 5' (miRNA) ||:|| || || ||:| ||| 5' gaACTTG-ACAATCAGTAATTTc 3' (Target)	1-22	123	-8.34
hsa-miR-93-5p	C6orf58	NM_001010905	55	76	GAACTTGACAATCAGTAATTTC	PT;MR	2	3' gaUGGACGUGCUUGUCGUGAAAc 5' (miRNA) ||:|| || | |||:| ||| 5' gaACTTG-ACAATCAGTAATTTc 3' (Target)	1-22	123	-11.11
hsa-miR-335-3p	C6orf58	NM_001010905	30	51	TTAATGAATTAAAAATGAAAAA	PT;MR	2	3' ccaguCCUCGUUAUUACUUUUu 5' (miRNA) | | :|| |||||||| 5' ttaatGAATTAAAAATGAAAAa 3' (Target)	1-22	157	-7.26
hsa-miR-222-3p	C6orf58	NM_001010905	90	107	CATCATGACCATGTAGTT	PT;MR	2	3' ugGGUCAUCGGUCUACAUCGa 5' (miRNA) :|| |: || ||||||: 5' caTCA-TGACC--ATGTAGTt 3' (Target)	1-18	126	-12.06
hsa-miR-20b-5p	C6orf58	NM_001010905	55	76	GAACTTGACAATCAGTAATTTC	PT;MR	2	3' gaUGGACGUGAUACUCGUGAAAc 5' (miRNA) ||:|| || || ||:| ||| 5' gaACTTG-ACAATCAGTAATTTc 3' (Target)	1-22	123	-8.34
hsa-miR-517-5p	CA14	NM_012113	105	144	AGCAGATGTCCTCCTTCCCCTGGACATCTCCTAGAGAGGA	RH;PT;MR	3	3' ucugucacgaagguaGAUCUCc 5' (miRNA) |||||| 5' tcccctggacatctcCTAGAGa 3' (Target)	16-37	120	-12.46
hsa-miR-424-5p	CA14	NM_012113	345	368	CTTAGGATAAAGAGTTGCTGTTGA	RH;PT;MR	3	3' aaGUUUUG-UACUUAACGACGAc 5' (miRNA) :|::|: | ||:||||||:| 5' ctTAGGATAAAGAGTTGCTGTTg 3' (Target)	1-23	147	-22.27
hsa-miR-181b-5p	CA14	NM_012113	5	31	CTTCTCAGATACCATGGATGTGGATGA	RH;PT;MR	3	3' ugGGUGGCUGUCGUUACUUACAa 5' (miRNA) :| | ||:| | |||:|||| 5' ctTCTCAGATA-CCATGGATGTg 3' (Target)	1-22	143	-14.17
hsa-miR-95	CA14	NM_012113	348	370	AGGATAAAGAGTTGCTGTTGAAG	RH;PT;MR	3	3' acgaGUUAUUUAUGGGCAACUu 5' (miRNA) :|| :|:| |:||||| 5' aggaTAAAGAGTTGCTGTTGAa 3' (Target)	1-22	138	-12.00
hsa-miR-185-5p	CA14	NM_012113	322	346	CTAGATATACTGCGGGATCTCTCCT	RH;PT;MR	3	3' aguccuUGACG-GAAAGAGAGGu 5' (miRNA) ||||| ||||||| 5' agatatACTGCGGGATCTCTCCt 3' (Target)	3-25	147	-18.06
hsa-miR-331-3p	CA14	NM_012113	248	268	ACTCTGTTTAGTTGCAGGGGA	RH;PT;MR	3	3' aagauccuAUCCGGGUCCCCg 5' (miRNA) ||| : |||||| 5' actctgttTAGTTGCAGGGGa 3' (Target)	1-21	121	-19.04
hsa-miR-199a-5p	CA14	NM_012113	63	98	AATGGGGTGTAGGATCTGGCCAGAAACACTGTAGGA	RH;PT;MR	3	3' cuuguccAUCAGAC-UUGUGACcc 5' (miRNA) |:| | | ||||||| 5' taggatcTGGCCAGAAACACTGta 3' (Target)	10-33	131	-15.17
hsa-miR-425-3p	CA14	NM_012113	141	170	AGGAATGGACCCAGGCTGTCATTCCAGGAA	RH;PT	2	3' cccGCCUGUGCUGUAAGGGCUa 5' (miRNA) | |:| :| |||||| |: 5' accCAGGC-TGTCATTCCAGGa 3' (Target)	9-29	109	-13.31
hsa-miR-200c-5p	CA14	NM_012113	81	113	GCCAGAAACACTGTAGGAGTAGTAAGCAGATGT	RH;MR	2	3' ggUUUGUGACGACC----CAUUCugc 5' (miRNA) ||||||||: || ||||| 5' agAAACACTGTAGGAGTAGTAAGcag 3' (Target)	4-29	127	-18.10
hsa-miR-425-5p	CA14	NM_012113	141	163	AGGAATGGACCCAGGCTGTCATT	PT;MR	2	3' aguugcccucacuagcACAGUAa 5' (miRNA) |||||| 5' aggaatggacccaggcTGTCATt 3' (Target)	1-23	120	-12.93
hsa-miR-335-3p	CA14	NM_012113	200	220	ATGTAGGAGGAAATGAGGAAA	RH;MR	2	3' ccaGUCCUCGUUAUUACUUUUu 5' (miRNA) :||||| | |||||::| 5' atgTAGGAGGA--AATGAGGAa 3' (Target)	1-20	128	-16.72
hsa-miR-20b-5p	CA14	NM_012113	297	320	CCCCCTCACTTTTATGGCCCTTTC	PT;MR	2	3' gauGGACGUGAUACU--CGUGAAAc 5' (miRNA) ||| |||| | | || |||| 5' cccCCT-CACTTTTATGGCCCTTTc 3' (Target)	1-24	125	-13.18
hsa-miR-141-5p	CA14	NM_012113	192	212	CTCCAAACATGTAGGAGGAAA	RH;MR	2	3' aggUUGUGACAUGACCUUCUac 5' (miRNA) |||| |||| |||:|| 5' ccaAACA-TGTA--GGAGGAaa 3' (Target)	3-21	122	-14.42
hsa-miR-135b-5p	CA14	NM_012113	127	160	GACATCTCCTAGAGAGGAATGGACCCAGGCTGTC	RH;MR	2	3' agUGUAUCCUUACUU---UUCGGUAu 5' (miRNA) | | |||||||:| |:||::| 5' ctAGAGAGGAATGGACCCAGGCTGTc 3' (Target)	9-34	120	-15.20
hsa-miR-181a-5p	CA14	NM_012113	5	26	CTTCTCAGATACCATGGATGTG	PT;MR	2	3' ugAGUGGCUGUCGCAACUUACAa 5' (miRNA) || | ||:| | ||:|||| 5' ctTCTCAGATA-CCATGGATGTg 3' (Target)	1-22	139	-12.39
hsa-miR-29b-1-5p	CA14	NM_012113	209	241	GAAATGAGGAAATCGCTGTGTTGTTAATGCAGA	RH;PT	2	3' agaUUUGGUGGUAU-AC--UUUGGUCg 5' (miRNA) |||:|:|::|: || || ||| 5' aggAAATCGCTGTGTTGTTAATGCAGa 3' (Target)	7-33	99	-14.49
hsa-miR-15b-5p	CA14	NM_012113	346	367	TTAGGATAAAGAGTTGCTGTTG	PT;MR	2	3' acaUUUGGUACUACACGACGAu 5' (miRNA) ::|: | || |||||:| 5' ttaGGATAAAGAGTTGCTGTTg 3' (Target)	1-22	135	-11.12
hsa-miR-15a-5p	CA14	NM_012113	346	367	TTAGGATAAAGAGTTGCTGTTG	PT;MR	2	3' gugUUUGGUAAUACACGACGAu 5' (miRNA) ::|: | | |||||:| 5' ttaGGATAAAGAGTTGCTGTTg 3' (Target)	1-22	127	-11.27
hsa-miR-222-3p	CA14	NM_012113	42	114	TGCCTATCAGGAAGCCTCTAAAATGGGGTGTAGGATCTGGCCAGAAACACTGTAGGAGTAGTAAGCAGATGTC	RH;PT	2	3' ugggucaucggUCUACAUCga 5' (miRNA) :|:||||| 5' cctctaaaatgGGGTGTAGga 3' (Target)	15-35	110	-12.10
hsa-miR-17-5p	CA14	NM_012113	297	320	CCCCCTCACTTTTATGGCCCTTTC	PT;MR	2	3' gauGGACGUGACAUU--CGUGAAAc 5' (miRNA) ||| |||| | | || |||| 5' cccCCT-CACTTTTATGGCCCTTTc 3' (Target)	1-24	125	-11.54
hsa-miR-106b-5p	CA14	NM_012113	299	320	CCCTCACTTTTATGGCCCTTTC	PT;MR	2	3' uaGACGUGACAGU--CGUGAAAu 5' (miRNA) || |||| |:| || |||| 5' ccCT-CACTTTTATGGCCCTTTc 3' (Target)	1-22	124	-7.80
hsa-miR-20a-5p	CA14	NM_012113	297	320	CCCCCTCACTTTTATGGCCCTTTC	PT;MR	2	3' gauGGACGUGAUAUU--CGUGAAAu 5' (miRNA) ||| |||| | | || |||| 5' cccCCT-CACTTTTATGGCCCTTTc 3' (Target)	1-24	125	-12.36
hsa-miR-191-5p	CA14	NM_012113	248	293	ACTCTGTTTAGTTGCAGGGGAAGTTTGGGATATACCCCAAAGTCCT	RH;PT	2	3' gucgacgaaaacccuaAGGCAAc 5' (miRNA) ||:||| 5' --------------acTCTGTTt 3' (Target)	1-9	104	-6.18
hsa-miR-452-5p	CA14	NM_012113	182	204	CCTTCAGCCTCTCCAAACATGTA	RH;MR	2	3' agucaaaGGAGACGUUUGU-CAa 5' (miRNA) ||||| |||||| || 5' ccttcagCCTCTCCAAACATGTa 3' (Target)	1-23	131	-18.26
hsa-miR-126-5p	CA14	NM_012113	87	107	AACACTGTAGGAGTAGTAAGC	PT;MR	2	3' gcgcaugGUUUUCAUUAUUac 5' (miRNA) :|::||||:||| 5' aacactgTAGGAGTAGTAAgc 3' (Target)	1-21	122	-12.03
hsa-miR-501-5p	CA14	NM_012113	338	361	ATCTCTCCTTAGGATAAAGAGTTG	RH;MR	2	3' agAGUGGGUCCCUGUUUCCUAa 5' (miRNA) || ||: |||:|||| :| 5' tcTCTCCTTAGGATAAAGAGTt 3' (Target)	2-23	120	-20.58
hsa-miR-224-5p	CA14	NM_012113	15	35	ACCATGGATGTGGATGACTTC	PT;MR	2	3' uugccuuggugaucACUGAAc 5' (miRNA) |||||| 5' accatggatgtggaTGACTTc 3' (Target)	1-21	120	-12.19
hsa-miR-421	CA14	NM_012113	347	369	TAGGATAAAGAGTTGCTGTTGAA	PT;MR	2	3' cgcggGUUAAUUACAGACAACUa 5' (miRNA) :|| |:| ||||||| 5' taggaTAAAGAGTTGCTGTTGAa 3' (Target)	1-23	150	-11.08
hsa-miR-323a-3p	CA14	NM_012113	213	233	TGAGGAAATCGCTGTGTTGTT	RH;PT	2	3' ucuccagcUGGC-ACAUUACAc 5' (miRNA) |:|| |||: ||| 5' -tgaggaaATCGCTGTGTTGTt 3' (Target)	1-21	104	-16.65
hsa-miR-93-5p	CA14	NM_012113	287	309	AAGTCCTCTACCCCCTCACTTTT	PT;MR	2	3' gauggacgugcuugucGUGAAAc 5' (miRNA) |||||| 5' aagtcctctaccccctCACTTTt 3' (Target)	1-23	120	-11.07
hsa-miR-107	CA14	NM_012113	308	335	TTATGGCCCTTTCCCTAGATATACTGCG	RH;MR	2	3' acUAUCGGGA----CAUGU-UACGACGa 5' (miRNA) ||:||||| || | || |||| 5' ttATGGCCCTTTCCCTAGATATACTGCg 3' (Target)	1-28	123	-15.69
hsa-miR-767-5p	CA14	NM_012113	4	26	CCTTCTCAGATACCATGGATGTG	RH;MR	2	3' guACGAGUCUGUUGGUACC-ACGu 5' (miRNA) | ||||||: ||||||| ||: 5' ccTTCTCAGAT-ACCATGGATGTg 3' (Target)	1-23	127	-25.02
hsa-miR-17-3p	CA14	NM_012113	316	337	CTTTCCCTAGATATACTGCGGG	PT;MR	2	3' gauguucacggAAGUGACGUCa 5' (miRNA) | :|||||:| 5' ctttccctagaTATACTGCGGg 3' (Target)	1-22	127	-17.23
hsa-let-7a-5p	CA14	NM_012113	171	193	GAACTGCAGAGCCTTCAGCCTCT	RH;MR	2	3' uuGAUAUGUUGGAUGAUGGAGu 5' (miRNA) ||: | |:||| | :|||| 5' aaCTGCAGAGCCTTCAGCCTCt 3' (Target)	2-23	120	-18.20
hsa-miR-135b-5p	CA2	NM_000067	335	372	AACATAGGAAAGTAGAATGGTTGAGTGCAAATCCATAG	RH;PT;MR	3	3' agugUAUC--CUUACUUUUCGGUAu 5' (miRNA) ||:| ||:|| ||| |||| 5' tagaATGGTTGAGTGCAAATCCATa 3' (Target)	13-37	134	-13.55
hsa-miR-25-3p	CA2	NM_000067	346	366	GTAGAATGGTTGAGTGCAAAT	RH;PT;MR	3	3' agUCUGGCUCUGUUCACGUUac 5' (miRNA) ||| :| | ::||||||| 5' gtAGAATG-GTTGAGTGCAAat 3' (Target)	1-21	138	-15.69
hsa-let-7i-5p	CA2	NM_000067	54	73	CTAAGCACAGATCTACCTTG	RH;PT;MR	3	3' uugUCGUGUUUGAUGAUGGAGu 5' (miRNA) ||||||:|: ||||||: 5' ctaAGCACAGAT--CTACCTTg 3' (Target)	1-20	148	-20.15
hsa-miR-107	CA2	NM_000067	293	330	GTGATGAGCACTCACAATTGTTGACTAAAATGCTGCTT	RH;PT;MR	3	3' acUAUCGGGACAUGUUACGACGa 5' (miRNA) || |:: || |||||||| 5' caATTGTTGACTAAAATGCTGCt 3' (Target)	15-37	157	-15.06
hsa-miR-21-5p	CA2	NM_000067	281	303	ACAGCATGTAGGGTGATGAGCAC	RH;PT;MR	3	3' agUUGUA-GUCAGACUAUUCGau 5' (miRNA) |:||| :|| ||||:||| 5' acAGCATGTAGGGTGATGAGCac 3' (Target)	1-23	131	-20.80
hsa-miR-15b-5p	CA2	NM_000067	310	330	TTGTTGACTAAAATGCTGCTT	RH;PT;MR	3	3' acAUUUGGUACUACACGACGAu 5' (miRNA) | :||:| | ||||||| 5' tgTTGACTA--AAATGCTGCTt 3' (Target)	2-21	145	-14.42
hsa-miR-767-5p	CA2	NM_000067	170	205	TCATGCTTGACACAACTGCTGTGGCTGGTTGGTGCT	RH;PT;MR	3	3' guacgagucuguugguACCACGu 5' (miRNA) |||||| 5' aactgctgtggctggtTGGTGCt 3' (Target)	14-36	120	-17.64
hsa-miR-20b-5p	CA2	NM_000067	263	307	AGTACCTTGACTTTGTTCACAGCATGTAGGGTGATGAGCACTCAC	RH;PT;MR	3	3' gauggaCGUGAUACUCGUGAaac 5' (miRNA) | :: ||||||||| 5' catgtaGGGTGATGAGCACTcac 3' (Target)	23-45	121	-15.14
hsa-miR-92a-3p	CA2	NM_000067	337	366	CATAGGAAAGTAGAATGGTTGAGTGCAAAT	RH;PT;MR	3	3' uguccggcCCUGUUCACGUUau 5' (miRNA) || ::||||||| 5' agtagaatGGTTGAGTGCAAat 3' (Target)	9-30	134	-15.74
hsa-let-7a-5p	CA2	NM_000067	51	73	TAGCTAAGCACAGATCTACCTTG	RH;PT;MR	3	3' uuGAUAUGUUGGAU-GAUGGAGu 5' (miRNA) ||| :| || | ||||||: 5' agCTAAGC-ACAGATCTACCTTg 3' (Target)	2-23	133	-14.51
hsa-miR-503-5p	CA2	NM_000067	299	330	AGCACTCACAATTGTTGACTAAAATGCTGCTT	RH;PT;MR	3	3' gacGUCUUGACAA--GG----GCGACGAu 5' (miRNA) || ||:|||| |: :|||||| 5' actCACAATTGTTGACTAAAATGCTGCTt 3' (Target)	4-32	134	-18.38
hsa-miR-19a-3p	CA2	NM_000067	65	85	TCTACCTTGGTGATTTGGACC	PT;MR	2	3' agucaaAACGUAUCUAAACGUGu 5' (miRNA) ||| :| |||||| || 5' tctaccTTG-GT-GATTTGGACc 3' (Target)	1-21	121	-7.99
hsa-miR-517-5p	CA2	NM_000067	80	115	TGGACCCTGGTTGCTTTGTGTCTAGTTTTCTAGACC	RH;MR	2	3' ucuguCACGAA--GGUAGAUCUcc 5' (miRNA) |||: | :: |||||| 5' gctttGTGTCTAGTTTTCTAGAcc 3' (Target)	13-36	124	-12.37
hsa-miR-29b-1-5p	CA2	NM_000067	417	442	CATGATTCTATGTAATGTAAACCAGA	PT;MR	2	3' agAUUUGGUGGUA-UAC-UUUGGUCg 5' (miRNA) |:| :| ::| ||| ||||||| 5' caTGATTCTATGTAATGTAAACCAGa 3' (Target)	1-26	152	-14.03
hsa-miR-93-5p	CA2	NM_000067	263	305	AGTACCTTGACTTTGTTCACAGCATGTAGGGTGATGAGCACTC	RH;PT	2	3' gauggaCGUGCUUGUCGUGAaac 5' (miRNA) | ::|| |||||| 5' catgtaGGGTGATGAGCACTc-- 3' (Target)	23-43	113	-12.21
hsa-miR-222-3p	CA2	NM_000067	183	206	AACTGCTGTGGCTGGTTGGTGCTT	RH;PT	2	3' ugggucaucggucuACAUCGa 5' (miRNA) |||:|| 5' --------aactgcTGTGGCt 3' (Target)	1-13	104	-9.40
hsa-miR-183-5p	CA2	NM_000067	150	175	TGTGAAGACTAGACCAATTGTCATGC	RH;PT	2	3' ucACUUAAGA--UGG-UCACGGUAu 5' (miRNA) |||| || ||| | ||:||| 5' tgTGAAGACTAGACCAATTGTCATg 3' (Target)	1-25	114	-17.89
hsa-miR-223-3p	CA2	NM_000067	368	389	CATAGCACAAGATAAATTGAGC	PT;MR	2	3' accccauaaaCUGUUUGACUgu 5' (miRNA) ||:|||:||| 5' catagcacaaGATAAATTGAgc 3' (Target)	1-22	120	-11.53
hsa-miR-320a	CA2	NM_000067	64	120	ATCTACCTTGGTGATTTGGACCCTGGTTGCTTTGTGTCTAGTTTTCTAGACCCTTCA	RH;MR	2	3' agcggGAGAGUUGGGUCGAAAa 5' (miRNA) ||:| ::|:||:||| 5' ggttgCTTTGTGTCTAGTTTTc 3' (Target)	25-46	125	-14.62
hsa-miR-182-5p	CA2	NM_000067	291	322	GGGTGATGAGCACTCACAATTGTTGACTAAAA	RH;MR	2	3' ucAC-ACUCAAGA-UGGUAACGGUUu 5' (miRNA) || |||| || || ||||:::| 5' ggTGATGAGCACTCACAATTGTTGAc 3' (Target)	2-27	120	-13.61
hsa-miR-424-5p	CA2	NM_000067	520	542	ATCTTAAATATGAATTCTGTTGT	RH;MR	2	3' aaguUUUGUACUUAACGACGAc 5' (miRNA) |||:||||| | |||:| 5' tcttAAATATGAA-TTCTGTTg 3' (Target)	2-22	124	-19.74
hsa-miR-429	CA2	NM_000067	564	585	CAGAGATATAAATGAAGTATTA	PT;MR	2	3' ugccaaaauggucugUCAUAAu 5' (miRNA) |||||| 5' cagagatataaatgaAGTATTa 3' (Target)	1-22	120	-8.17
hsa-miR-191-5p	CA2	NM_000067	519	541	TATCTTAAATATGAATTCTGTTG	PT;MR	2	3' gucgacgaaaacCCUAAGGCAAc 5' (miRNA) | ||||:||| 5' tatcttaaatatGAATTCTGTTg 3' (Target)	1-23	131	-11.61
hsa-miR-15a-5p	CA2	NM_000067	311	330	TGTTGACTAAAATGCTGCTT	PT;MR	2	3' guguUUGGUAAUACACGACGAu 5' (miRNA) :||:| | ||||||| 5' tgttGACTA--AAATGCTGCTt 3' (Target)	1-20	143	-12.20
hsa-miR-199a-5p	CA2	NM_000067	68	90	ACCTTGGTGATTTGGACCCTGGT	RH;MR	2	3' cuuguCCAUCAGACUUGUGACCc 5' (miRNA) |||: |:||:|| |||| 5' accttGGTGATTTGGACCCTGGt 3' (Target)	1-23	138	-19.10
hsa-miR-335-3p	CA2	NM_000067	561	582	TTACAGAGATATAAATGAAGTA	PT;MR	2	3' ccaGUCCUCGUUA-UUACUUUuu 5' (miRNA) || ||| || ||||||: 5' ttaCA-GAGATATAAATGAAGta 3' (Target)	1-22	120	-10.32
hsa-miR-98-5p	CA2	NM_000067	54	73	CTAAGCACAGATCTACCTTG	PT;MR	2	3' uugUUAUGUUGAAUGAUGGAGu 5' (miRNA) |: |||: | ||||||: 5' ctaAGCACAGAT--CTACCTTg 3' (Target)	1-20	132	-12.90
hsa-miR-766-3p	CA2	NM_000067	186	220	TGCTGTGGCTGGTTGGTGCTTTGTTTATGGTAGTA	RH;PT	2	3' cgacucCGACACC--CCGACCUCa 5' (miRNA) ||||||| ||:||| | 5' -----tGCTGTGGCTGGTTGGTGc 3' (Target)	1-19	119	-22.14
hsa-miR-323a-3p	CA2	NM_000067	415	435	GTCATGATTCTATGTAATGTA	PT;MR	2	3' ucuccagcuGGCACAUUACAc 5' (miRNA) |: |||||||| 5' gtcatgattCTATGTAATGTa 3' (Target)	1-21	148	-10.74
hsa-miR-18b-5p	CA2	NM_000067	250	271	GAAATAAGAATAAAGTACCTTG	PT;MR	2	3' gaUUGACGUGAUCUACGUGGAAu 5' (miRNA) ||: | || | |:||||| 5' gaAATAAGAATA-AAGTACCTTg 3' (Target)	1-22	131	-12.76
hsa-miR-96-5p	CA2	NM_000067	344	366	AAGTAGAATGGTTGAGTGCAAAT	PT;MR	2	3' ucguUUUUACACGA-UCACGGUUu 5' (miRNA) |:|||| |:| ||||| || 5' aagtAGAATG-GTTGAGTGCAAAt 3' (Target)	1-23	132	-15.44
hsa-miR-196a-5p	CA2	NM_000067	249	270	AGAAATAAGAATAAAGTACCTT	PT;MR	2	3' gggUUGUUGUACUUUGAUGGAu 5' (miRNA) ||:|| | ||| ||||| 5' agaAATAAGAATAAAGTACCTt 3' (Target)	1-22	135	-9.91
hsa-miR-106b-5p	CA2	NM_000067	184	209	ACTGCTGTGGCTGGTTGGTGCTTTGT	RH;MR	2	3' uaGACG-UGA-CAGUCGUGAAAu 5' (miRNA) |||: :|| ||::|::|||| 5' tgCTGTGGCTGGTTGGTGCTTTg 3' (Target)	3-25	129	-14.41
hsa-miR-19b-3p	CA2	NM_000067	65	85	TCTACCTTGGTGATTTGGACC	PT;MR	2	3' agucaaAACGUACCUAAACGUGu 5' (miRNA) ||| :| |||||| || 5' tctaccTTG-GT-GATTTGGACc 3' (Target)	1-21	121	-8.03
hsa-miR-196b-5p	CA2	NM_000067	249	270	AGAAATAAGAATAAAGTACCTT	PT;MR	2	3' gggUUGUUGUCCUUUGAUGGAu 5' (miRNA) ||:|| | ||| ||||| 5' agaAATAAGAATAAAGTACCTt 3' (Target)	1-22	135	-10.99
hsa-miR-452-5p	CA2	NM_000067	396	417	AGGCAAATCAGGTAAAATAGTC	PT;MR	2	3' agucaaaggagacgUUUGUCAa 5' (miRNA) |||:||| 5' aggcaaatcaggtaAAATAGTc 3' (Target)	1-22	124	-8.60
hsa-miR-340-5p	CA2	NM_000067	78	100	TTTGGACCCTGGTTGCTTTGTGT	RH;MR	2	3' uuagucaGAGUAACGAAAUAUu 5' (miRNA) || :|||||||:|: 5' ttggaccCTGGTTGCTTTGTGt 3' (Target)	2-23	131	-14.79
hsa-miR-421	CA2	NM_000067	522	560	CTTAAATATGAATTCTGTTGTAATTTAATGACTTTTGAA	PT;MR	2	3' cgcggguUAAUUACAGACAACua 5' (miRNA) || ||| ||||||| 5' cttaaatATGAAT-TCTGTTGta 3' (Target)	1-22	138	-11.47
[truncated: 10,754 more rows]

## Sheet: Table S2
Supplementary Table 2
Total miRNA target genes interactions predicted by miRanda, PITA and RNAhybrid
miRNA	Target (Symbol)	Target (RefSeq ID)	Block_start	Block_end	Block_Seq	Tools	Tools_number	2nd Structure	Best_position(start-end)	Score	MFE
hsa-let-7a-5p	ADRB2	NM_000024	271	308	TGCTATATTTTCATGACTTTTCCATGTATCTACCTCAC	RH;PT;MR	3	3' uuGAUAUGUUGGAU-GAUGGAGu 5' (miRNA) || | | |: || ||||||| 5' gaCTTTTCCATGTATCTACCTCa 3' (Target)	15-37	155	-16.91
hsa-let-7a-5p	AFF3	NM_002285	2807	2832	GGGCTCAAGCAATCCTCCTGCCTCAG	RH;PT;MR	3	3' uuGA-UAUGUU-GGAUGAUGGAGu 5' (miRNA) || | :||| ||| ||:|||| 5' ggCTCAAGCAATCCTCCTGCCTCa 3' (Target)	2-25	146	-21.44
hsa-let-7a-5p	AKR1B10	NM_020299	18	64	AGATTATACAGGAGATTCTCTTTCTTCGCTGAAGTGTGACTACCTCC	RH;PT;MR	3	3' uugauAUGUUGGA-UGAUGGAGu 5' (miRNA) |: |:: | |||||||| 5' ttcgcTGAAGTGTGACTACCTCc 3' (Target)	25-47	148	-14.75
hsa-let-7a-5p	AKR1C2	NM_001354	1690	1717	AAACCATGGCCATCCTGTTCTACCTTAA	RH;PT;MR	3	3' uugauauGUUGGAU--GAUGGAGu 5' (miRNA) || |||: ||||||: 5' ccatggcCATCCTGTTCTACCTTa 3' (Target)	4-27	134	-16.32
hsa-let-7a-5p	AKR1C3	NM_001253908	75	100	TGACTGGACATATCACCTCTACTTAA	RH;PT;MR	3	3' uugaUAUGUUGGAUGAUGGAgu 5' (miRNA) |||: |||| ||||:| 5' ggacATATCACCT-CTACTTaa 3' (Target)	6-26	128	-15.28
hsa-let-7a-5p	AKR7A3	NM_012067	57	82	TTTTCTTTAATTTAGAACTGCCTCAG	RH;PT;MR	3	3' uuGAUAUGUUGGA---UGAUGGAGu 5' (miRNA) :| | :||::| |||:|||| 5' ttTTCTTTAATTTAGAACTGCCTCa 3' (Target)	1-25	135	-17.32
hsa-let-7a-5p	ANXA10	NM_007193	187	214	TACTATCCTGAATTTGCCTACTATCTAA	RH;PT;MR	3	3' uuGAUAU-GUUGGAUGAUGGAgu 5' (miRNA) ||: | : :|||||||:|| 5' tcCTGAATTTGCCTACTATCTaa 3' (Target)	6-28	127	-17.89
hsa-let-7a-5p	APOBEC1	NM_001644	120	143	CAACAATAAATATGTATTACCTCT	RH;PT;MR	3	3' uuGAUAUGU-UGGAUGAUGGAGu 5' (miRNA) | ||| | |: ||:|||||| 5' aaCAATAAATATGTATTACCTCt 3' (Target)	2-24	147	-15.63
hsa-let-7a-5p	CA2	NM_000067	51	73	TAGCTAAGCACAGATCTACCTTG	RH;PT;MR	3	3' uuGAUAUGUUGGAU-GAUGGAGu 5' (miRNA) ||| :| || | ||||||: 5' agCTAAGC-ACAGATCTACCTTg 3' (Target)	2-23	133	-14.51
hsa-let-7a-5p	CCKBR	NM_176875	424	459	CACTGAAAATACCATCAGGCCTAATCTCATACCTCT	RH;PT;MR	3	3' uugauauGUUGGAUGAUGGAGu 5' (miRNA) :||:|| |||||| 5' tcaggccTAATCTCATACCTCt 3' (Target)	15-36	127	-14.32
hsa-let-7a-5p	CCR10	NM_016602	78	100	AGGGACCTAAAGGGACTACCTCT	RH;PT;MR	3	3' uugauAUGUUGGAUGAUGGAGu 5' (miRNA) || || |||||||| 5' ggaccTA-AAGGGACTACCTCt 3' (Target)	3-23	147	-16.58
hsa-let-7a-5p	CD79A	NM_001783	269	300	CAGCGGGTAATGAGCCCTTAATCGCTGCCTCT	RH;PT;MR	3	3' uugauauGUUGGAUGAUGGAGu 5' (miRNA) :||:| :||:|||| 5' gagccctTAATC-GCTGCCTCt 3' (Target)	12-32	133	-17.05
hsa-let-7a-5p	CGNL1	NM_001252335	3141	3164	GACATTCTCCTTGCAGCTACCTCC	RH;PT;MR	3	3' uuGAUAUGUUGGAUGAUGGAGu 5' (miRNA) :| | | | :||||||| 5' caTTCTCCTTGCAGCTACCTCc 3' (Target)	3-24	144	-13.90
hsa-let-7a-5p	CIDEC	NM_001199552	302	332	AGGCTGTACTTTCATGGTGCTCTCTACCTTC	RH;PT;MR	3	3' uugaUAUGUUGGAUGAUGGAGu 5' (miRNA) ||: :|: ||||||: 5' tttcATGGTGCTCTCTACCTTc 3' (Target)	10-31	130	-12.86
hsa-let-7a-5p	COL4A6	NM_033641	1296	1328	AATATAATCTGAATTATTGTTATCTTTACCTCC	RH;PT;MR	3	3' uuGAU-AUGUUGGAUGAUGGAGu 5' (miRNA) :|| |:: |:|| :|||||| 5' aaTTATTGTTATCT-TTACCTCc 3' (Target)	12-33	137	-14.88
hsa-let-7a-5p	CWH43	NM_025087	125	149	ATCTATGCAGTGGGAAATTACCTCC	RH;PT;MR	3	3' uuGAUAUGUUG---GAUGAUGGAGu 5' (miRNA) ||||:||:: |:|||||| 5' atCTATGCAGTGGGAAATTACCTCc 3' (Target)	1-25	139	-18.41
hsa-let-7a-5p	DMD	NM_000109	1916	1942	CGGCTTCTCATGCTATTTCTACCTCAC	RH;PT;MR	3	3' uuGA-UAUGUUGGAUGAUGGAGu 5' (miRNA) || ||:| |::| ||||||| 5' ttCTCATGCTATTT-CTACCTCa 3' (Target)	5-26	157	-19.21
hsa-let-7a-5p	GHR	NM_001242462	3142	3212	TGGAAGACTATCTTACTATTTCACAACAGCCTGACAACATTTCTATAGCCAAAAATAGCTAAATACCTCAA	RH;PT;MR	3	3' uugaUAUGUUGGAUGAUGGAGu 5' (miRNA) | |:|:|: | |||||| 5' ccaaAAATAGCTAAATACCTCa 3' (Target)	49-70	130	-15.63
hsa-let-7a-5p	GIP	NM_004123	21	57	GGACTGGATTCTGCCCTTCACTTAGCACCTGCCTCAG	RH;PT;MR	3	3' uuGAUAUG-UUGGAUGAUGGAGu 5' (miRNA) || || | | ||:|||| 5' ccCTTCACTTAGCACCTGCCTCa 3' (Target)	14-36	127	-16.34
hsa-let-7a-5p	GPR64	NM_001184833	1274	1317	GTCTATCTTGCTTCCTACCTACATCTGCTTGAGCAGTGCCTCAA	RH;PT;MR	3	3' uuGAUAUGUUGGAUGAUGGAgu 5' (miRNA) |||| : :|:| |||||| 5' gtCTATCTTGCTTCCTACCTac 3' (Target)	1-22	144	-15.50
hsa-let-7a-5p	KCNJ15	NM_002243	672	693	TATTTTTGAATCCACTATCTCT	RH;PT;MR	3	3' uuGAUAUGUUGGAUGAUGGAGu 5' (miRNA) :| | ||:| ||||:||| 5' taTTTTTGAATCCACTATCTCt 3' (Target)	1-22	144	-13.88
hsa-let-7a-5p	KIT	NM_001093772	1424	1461	AGACTGTAGCCTGGATATTATTCTTGTAGTTTACCTCT	RH;PT;MR	3	3' uuGAUAUGUUGGAU--GAUGGAGu 5' (miRNA) :||| | : || :|||||| 5' taTTATTC-TTGTAGTTTACCTCt 3' (Target)	16-38	125	-12.60
hsa-let-7a-5p	LY9	NM_002348	3	23	GGAAAAGCAGCTGCTGCCTCT	RH;PT;MR	3	3' uugaUAUGUUGGAUGAUGGAGu 5' (miRNA) | :||: ||:||:|||| 5' ggaaAAGCAG-CTGCTGCCTCt 3' (Target)	1-21	140	-19.03
hsa-let-7a-5p	MAL	NM_022438	345	367	AGCAGCTCTCGAGAACTACCTGT	RH;PT;MR	3	3' uugauauguuggaUGAUGGAgu 5' (miRNA) ||||||| 5' gcagctctcgagaACTACCTgt 3' (Target)	2-23	125	-13.32
hsa-let-7a-5p	MAMDC2	NM_153267	609	661	TGCTGTATTACAAGGCAATGCTACCTTCTTTATTCCCCCTTTGAACTACCTTT	RH;PT;MR	3	3' uuGAUAUGUUGGAUGAUGGAGu 5' (miRNA) | | :||| |:||||||: 5' taCAAGGCAA--TGCTACCTTc 3' (Target)	9-28	137	-13.86
hsa-let-7a-5p	MAP7D2	NM_001168466	1453	1475	TCTTGTGATTTGTTGTACCTCAC	RH;PT;MR	3	3' uugauauguuggaugAUGGAGu 5' (miRNA) |||||| 5' tcttgtgatttgttgTACCTCa 3' (Target)	1-22	120	-15.12
hsa-let-7a-5p	METTL7A	NM_014033	661	685	ACCTCAGGTGATCTGCCTGCCTCGG	RH;PT;MR	3	3' uuGA-UAUGUUGGAU-GAUGGAGu 5' (miRNA) || | :::|:||: ||:|||| 5' acCTCAGGTGATCTGCCTGCCTCg 3' (Target)	1-24	138	-18.61
hsa-let-7a-5p	MFSD4	NM_181644	1971	1996	TTCTAAAAGTACCTACCCTACCTCAA	RH;PT;MR	3	3' uuGAUAUGU-UGGAU--GAUGGAGu 5' (miRNA) ||| | : ||||| ||||||| 5' ttCTAAAAGTACCTACCCTACCTCa 3' (Target)	1-25	158	-20.49
hsa-let-7a-5p	NCAM1	NM_181351	1798	1819	TTAGGGTGGCAAGGCTGCCTCT	RH;PT;MR	3	3' uugauauguuggaUGAUGGAGu 5' (miRNA) :||:|||| 5' ttagggtggcaagGCTGCCTCt 3' (Target)	1-22	125	-13.92
hsa-let-7a-5p	PDK4	NM_002612	1868	1895	ATTAACTCAAATACTGTGAACTATCTCT	RH;PT;MR	3	3' uugaUAUGUUGGAUGAUGGAGu 5' (miRNA) |||| :: ||||:||| 5' tcaaATACTGTGAACTATCTCt 3' (Target)	7-28	142	-14.75
hsa-let-7a-5p	PLA2G1B	NM_000928	15	38	AAGCATCACCTCTATCTGCCTCAT	RH;PT;MR	3	3' uugaUAUGUUG-GAU-GAUGGAGu 5' (miRNA) || || | ||| ||:|||| 5' aagcAT-CACCTCTATCTGCCTCa 3' (Target)	1-23	134	-17.98
hsa-let-7a-5p	PSAPL1	NM_001085382	1708	1732	GTTGTTGGCCTCAGTATCTGCCTCT	RH;PT;MR	3	3' uugauauGUUGGAUGAUGGAGu 5' (miRNA) ||:: | ||:|||| 5' ttggcctCAGTAT-CTGCCTCt 3' (Target)	5-25	129	-13.89
hsa-let-7a-5p	PTGR1	NM_012212	64	86	AGCAAAAATGTATACTACCTTAA	RH;PT;MR	3	3' uuGAUAUGUUGGAUGAUGGAGu 5' (miRNA) | | | :: ||||||||: 5' agCAAAAATGTATACTACCTTa 3' (Target)	1-22	136	-15.16
hsa-let-7a-5p	REG3A	NM_002580	96	119	ATTCCCCCAACCTGACCACCTCAT	RH;PT;MR	3	3' uugauauGUUGGA-UGAUGGAGu 5' (miRNA) |||||| || ||||| 5' attccccCAACCTGACCACCTCa 3' (Target)	1-23	134	-20.18
hsa-let-7a-5p	RNASE1	NM_002933	10	58	AGCGAGATACCCCACCTCCCTCAACCTCATCCTCTCCACAGCTGCCTCT	RH;PT;MR	3	3' uuGAUAUGUUGGAUGAUGGAGu 5' (miRNA) || | || | :||:|||| 5' tcCTCTCCA--CAGCTGCCTCt 3' (Target)	30-49	133	-13.60
hsa-let-7a-5p	SIGLEC11	NM_052884	339	369	GGGCTCAAGCAATCTGCCCGCCTCTGCCTCC	RH;PT;MR	3	3' uugauauGUUGGAUGAUGGAGu 5' (miRNA) | :||| ||:|||| 5' aatctgcCCGCCT-CTGCCTCc 3' (Target)	11-31	133	-17.94
hsa-let-7a-5p	SULT2A1	NM_003167	716	748	GAATGCTACAAGAATAATGTACGTACTACCTAA	RH;PT;MR	3	3' uugaUAUGUUGGAUGAUGGAgu 5' (miRNA) ||:: || |||||||| 5' aataATGT-ACGTACTACCTaa 3' (Target)	13-33	140	-16.11
hsa-let-7a-5p	TMEM100	NM_018286	182	206	AAACTTAACCCTAAGGGCTACTTCT	RH;PT;MR	3	3' uuGAUAUGUUGGAU----GAUGGAGu 5' (miRNA) || || | |||| ||||:|| 5' aaCT-TA-ACCCTAAGGGCTACTTCt 3' (Target)	2-25	127	-14.35
hsa-let-7a-5p	TMEM220	NM_001004313	608	633	GGGCTCAGGTGATCCTCCTACCTCAG	RH;PT;MR	3	3' uugauaugUUGGAUGAUGGAGu 5' (miRNA) | ||| ||||||| 5' ctcaggtgATCCTCCTACCTCa 3' (Target)	4-25	154	-19.77
hsa-let-7a-5p	TMEM92	NM_001168215	489	516	TACTGATTGCGGCTGAGGGCCTGCCTCT	RH;PT;MR	3	3' uugauauguuggauGAUGGAGu 5' (miRNA) ||:|||| 5' ttgcggctgagggcCTGCCTCt 3' (Target)	7-28	124	-15.40
hsa-let-7a-5p	TTC22	NM_017904	677	700	CACTGGTCCCAGACCTGCCTCCTA	RH;PT;MR	3	3' uugauauguuggauGAUGGAGu 5' (miRNA) ||:|||| 5' cactggtcccagacCTGCCTCc 3' (Target)	1-22	124	-15.15
hsa-let-7a-5p	UBE2QL1	NM_001145161	4924	4948	AGACATGCAATCGTTTTGTACCTCT	RH;PT;MR	3	3' uugaUAUGUUGG---AUGAUGGAGu 5' (miRNA) ||:|||:| | |||||| 5' agacATGCAATCGTTTTGTACCTCt 3' (Target)	1-25	125	-17.64
hsa-let-7a-5p	VSIG1	NM_001170553	1465	1492	TAATTAAATAACCTGTTTTACTGCCTGT	RH;PT;MR	3	3' uuGAUAUGUUGG-----AUGAUGGAgu 5' (miRNA) :|| |:|||| ||||:||| 5' aaTTAAATAACCTGTTTTACTGCCTgt 3' (Target)	2-28	123	-18.12
hsa-let-7a-5p	ZBTB7C	NM_001039360	907	931	GAACTCAGAATGCTACCCTACCTTC	RH;PT;MR	3	3' uugaUAUGUUGGAUGAUGGAGu 5' (miRNA) ||:| ||| ||||||: 5' cagaATGCTACC--CTACCTTc 3' (Target)	6-25	139	-14.96
hsa-let-7a-5p	ZNF385B	NM_001113398	760	780	ATAGCTATAATTACTACCTGT	RH;PT;MR	3	3' uugauAUGUUGGAUGAUGGAgu 5' (miRNA) ||:|| :|||||||| 5' atagcTATAA-TTACTACCTgt 3' (Target)	1-21	143	-19.00
hsa-let-7i-5p	ADHFE1	NM_144650	252	274	CCCACACAGAATACTCTGCCTCT	RH;PT;MR	3	3' uuGUCGUGUUUGAU--GAUGGAGu 5' (miRNA) || ||||:| || ||:|||| 5' ccCA-CACAGAATACTCTGCCTCt 3' (Target)	1-23	145	-19.54
hsa-let-7i-5p	AFF3	NM_002285	2790	2832	TGCAGCCTCAAACTCCTGGGCTCAAGCAATCCTCCTGCCTCAG	RH;PT;MR	3	3' uugUCGUGUUUGAUGAUGGAGu 5' (miRNA) |||| | || ||:|||| 5' tcaAGCA-ATCCTCCTGCCTCa 3' (Target)	22-42	141	-19.34
hsa-let-7i-5p	AGPAT9	NM_032717	108	131	TACAGAATGATTGTCTCTACCTCT	RH;PT;MR	3	3' uuGUCGUGUU--UGAUGAUGGAGu 5' (miRNA) ||| |::| :: ||||||| 5' taCAGAATGATTGTCTCTACCTCt 3' (Target)	1-24	147	-17.56
hsa-let-7i-5p	AGXT2L1	NM_031279	253	291	AAGCTTGCAAACTCAAAATAAATTGGCAGATTTACCTCT	RH;PT;MR	3	3' uugucgUGUUUGAUGAUGGAGu 5' (miRNA) :||:|: :|||||| 5' aaattgGCAGAT--TTACCTCt 3' (Target)	20-39	129	-12.95
hsa-let-7i-5p	AKR1B10	NM_020299	41	64	CTTCGCTGAAGTGTGACTACCTCC	RH;PT;MR	3	3' uuguCGUGUUUG-A-UGAUGGAGu 5' (miRNA) || ||:: | |||||||| 5' cttcGCTGAAGTGTGACTACCTCc 3' (Target)	1-24	148	-15.36
hsa-let-7i-5p	AKR1C2	NM_205845	1694	1717	CATGGCCATCCTGTTCTACCTTAA	RH;PT;MR	3	3' uuGUCGUGUUUGAU--GAUGGAGu 5' (miRNA) ::|| || ||: ||||||: 5' caTGGC-CATCCTGTTCTACCTTa 3' (Target)	1-23	129	-17.07
hsa-let-7i-5p	AKR1C3	NM_001253909	419	442	AAGCTTTATTATTCTGCTGCCTCT	RH;PT;MR	3	3' uugucguguuuGAUGAUGGAGu 5' (miRNA) ||:||:|||| 5' gctttattattCTGCTGCCTCt 3' (Target)	3-24	135	-17.11
hsa-let-7i-5p	AKR7A3	NM_012067	49	82	TACTCACATTTTCTTTAATTTAGAACTGCCTCAG	RH;PT;MR	3	3' uugucguguuugaUGAUGGAGu 5' (miRNA) |||:|||| 5' tctttaatttagaACTGCCTCa 3' (Target)	12-33	129	-14.58
hsa-let-7i-5p	ANO5	NM_213599	2554	2577	CACAGGAAGCAAAATCTACTTCAA	RH;PT;MR	3	3' uuGUCGU--GUUUGAUGAUGGAGu 5' (miRNA) ||| | |||| | ||||:|| 5' caCAGGAAGCAAAAT-CTACTTCa 3' (Target)	1-23	141	-19.85
hsa-let-7i-5p	APOB	NM_000384	50	79	CATAGCACAGAAAAAATTCAAACTGCCTAT	RH;PT;MR	3	3' uuGUCGUGUUUGA---UGAUGGAgu 5' (miRNA) ||| | |||:| |||:||| 5' caCAGAAAAAATTCAAACTGCCTat 3' (Target)	6-30	127	-16.76
hsa-let-7i-5p	APOBEC1	NM_001644	109	143	GTAGCTTAAACCAACAATAAATATGTATTACCTCT	RH;PT;MR	3	3' uuGUCGUGUUUG-AUGAUGGAGu 5' (miRNA) || :| | |: ||:|||||| 5' aaCAATAAATATGTATTACCTCt 3' (Target)	13-35	143	-14.58
hsa-let-7i-5p	B3GAT1	NM_018644	1773	1795	GTGTGGGCACTCTACTGCCTCAC	RH;PT;MR	3	3' uuguCGUGUUUGAUGAUGGAGu 5' (miRNA) | :|| |||||:|||| 5' gtgtGGGCACTCTACTGCCTCa 3' (Target)	1-22	146	-26.35
hsa-let-7i-5p	CA2	NM_000067	54	73	CTAAGCACAGATCTACCTTG	RH;PT;MR	3	3' uugUCGUGUUUGAUGAUGGAGu 5' (miRNA) ||||||:|: ||||||: 5' ctaAGCACAGAT--CTACCTTg 3' (Target)	1-20	148	-20.15
hsa-let-7i-5p	CAPN9	NM_016452	258	287	ACTAGCTTTCCCACACTCTACTTTCCTTAT	RH;PT;MR	3	3' uugucGUGUUUGAUGAUGGAGu 5' (miRNA) | || ||| ||||:|: 5' gctttCCCACACT-CTACTTTc 3' (Target)	5-25	123	-12.97
hsa-let-7i-5p	CCKBR	NM_176875	420	459	TCAGCACTGAAAATACCATCAGGCCTAATCTCATACCTCT	RH;PT;MR	3	3' uugUCGUGUUUGAUGAUGGAGu 5' (miRNA) :|| :|| || |||||| 5' tcaGGCCTAATCTCATACCTCt 3' (Target)	19-40	131	-13.73
hsa-let-7i-5p	CCR10	NM_016602	74	100	AGGCAGGGACCTAAAGGGACTACCTCT	RH;PT;MR	3	3' uugUCGUGUUUGAUGAUGGAGu 5' (miRNA) | | ||: |||||||| 5' gggACCTAAAGGGACTACCTCt 3' (Target)	6-27	151	-15.37
hsa-let-7i-5p	CD79A	NM_021601	277	300	AATGAGCCCTTAATCGCTGCCTCT	RH;PT;MR	3	3' uugUCGUG-UUUGAUGAUGGAGu 5' (miRNA) ||| | ||: :||:|||| 5' atgAGCCCTTAATCGCTGCCTCt 3' (Target)	2-24	138	-14.99
hsa-let-7i-5p	CHAD	NM_001267	93	125	ACAGCCTCTGCTGATGCACAGAGCTGCCTACAC	RH;PT;MR	3	3' uuguCGUGUUUGAUGAUGGAgu 5' (miRNA) |||||:| :||:||| 5' tgatGCACAGA--GCTGCCTac 3' (Target)	12-31	123	-17.71
hsa-let-7i-5p	CWH43	NM_025087	130	149	TGCAGTGGGAAATTACCTCC	RH;PT;MR	3	3' uuGUCGUGUUUGAUGAUGGAGu 5' (miRNA) |||:: :|| |:|||||| 5' tgCAGTGGGAA--ATTACCTCc 3' (Target)	1-20	141	-15.36
hsa-let-7i-5p	CXCL17	NM_198477	219	243	CCAGGCTTAGGCTTAATTACCTGAA	RH;PT;MR	3	3' uugUCGUGUUUGA--UGAUGGAgu 5' (miRNA) :|| :|::|| |:||||| 5' ccaGGCTTAGGCTTAATTACCTga 3' (Target)	1-24	122	-16.12
hsa-let-7i-5p	DMD	NM_004010	1914	1942	CACGGCTTCTCATGCTATTTCTACCTCAC	RH;PT;MR	3	3' uugucguguuUGAUGAUGGAGu 5' (miRNA) |:| ||||||| 5' ttctcatgctATTTCTACCTCa 3' (Target)	7-28	148	-16.65
hsa-let-7i-5p	GHR	NM_001242405	2226	2253	TATAGCCAAAAATAGCTAAATACCTCAA	RH;PT;MR	3	3' uuGUCGUGUUUGA-UGAUGGAGu 5' (miRNA) || | |:|| | |||||| 5' gcCAAAAATAGCTAAATACCTCa 3' (Target)	5-27	123	-15.97
hsa-let-7i-5p	GHRL	NR_024134	344	367	TGACAGCCACCAGGCACCACCTCC	RH;PT;MR	3	3' uuGUC-GUGUUUGAUGAUGGAGu 5' (miRNA) ||| ||| |: || ||||| 5' gaCAGCCACCAGGCACCACCTCc 3' (Target)	2-24	131	-19.79
hsa-let-7i-5p	GIP	NM_004123	13	57	CCAGCTCAGGACTGGATTCTGCCCTTCACTTAGCACCTGCCTCAG	RH;PT;MR	3	3' uugucGUG-UUUGAUGAUGGAGu 5' (miRNA) ||| |:| ||:|||| 5' cccttCACTTAGCACCTGCCTCa 3' (Target)	22-44	132	-18.57
hsa-let-7i-5p	GPR64	NM_001079858	1274	1317	GTCTATCTTGCTTCCTACCTACATCTGCTTGAGCAGTGCCTCAA	RH;PT;MR	3	3' uugucguguuuGAUGAUGGAgu 5' (miRNA) :| |||||| 5' gtctatcttgcTTCCTACCTac 3' (Target)	1-22	123	-11.51
hsa-let-7i-5p	LEPREL1	NM_001134418	671	703	GAGGAGCCCCTGGCAGAGTCCACGCTGCCTCAG	RH;PT;MR	3	3' uuGUCGUGUUUGAU--GAUGGAGu 5' (miRNA) ::||| |: | | ||:|||| 5' ccTGGCAGAGTCCACGCTGCCTCa 3' (Target)	9-32	135	-20.03
hsa-let-7i-5p	LY9	NM_001261457	2	23	AGGAAAAGCAGCTGCTGCCTCT	RH;PT;MR	3	3' uugucguguUUGAUGAUGGAGu 5' (miRNA) |:||:||:|||| 5' aggaaaagcAGCTGCTGCCTCt 3' (Target)	1-22	141	-20.66
hsa-let-7i-5p	LYVE1	NM_006691	1100	1119	AGAAGTACATTGTTACCTCT	RH;PT;MR	3	3' uugUCGUGUUUGAUGAUGGAGu 5' (miRNA) ||:|| |:|::|||||| 5' agaAGTAC--ATTGTTACCTCt 3' (Target)	1-20	144	-19.11
hsa-let-7i-5p	MAL	NM_002371	344	367	GAGCAGCTCTCGAGAACTACCTGT	RH;PT;MR	3	3' uuGUCGUG-UUUGAUGAUGGAgu 5' (miRNA) |||| | :| ||||||| 5' agCAGCTCTCGAGAACTACCTgt 3' (Target)	2-24	135	-20.43
hsa-let-7i-5p	MAMDC2	NM_153267	887	919	TAACAGCTGCTATGAAATTATAAAATTACCTAA	RH;PT;MR	3	3' uugUCGUGUUUGAUGAUGGAgu 5' (miRNA) | :|:||| |:||||| 5' gaaATTATAAA--ATTACCTaa 3' (Target)	14-33	120	-9.60
hsa-let-7i-5p	MAP7D2	NM_001168466	1453	1505	TCTTGTGATTTGTTGTACCTCACAGCACCATTGTGACCATGGTGATGCCTCAT	RH;PT;MR	3	3' uugucguguuugaugAUGGAGu 5' (miRNA) |||||| 5' tcttgtgatttgttgTACCTCa 3' (Target)	1-22	120	-11.61
hsa-let-7i-5p	MFSD4	NM_181644	1962	1996	AAATGGCATTTCTAAAAGTACCTACCCTACCTCAA	RH;PT;MR	3	3' uugUCGUGUUUGAUGAUGGAGu 5' (miRNA) ||:|| || ||||||| 5' aaaAGTACCTAC-CCTACCTCa 3' (Target)	14-34	153	-21.52
hsa-let-7i-5p	MUC6	NM_005961	169	193	CCAAGCAGGGGCTCAGACTACCACA	RH;PT;MR	3	3' uugUCGUGUUUGA---UGAUGGAGu 5' (miRNA) |||| :::|| |||||| | 5' ccaAGCAGGGGCTCAGACTACCACa 3' (Target)	1-25	126	-19.26
hsa-let-7i-5p	PLA2G1B	NM_000928	15	38	AAGCATCACCTCTATCTGCCTCAT	RH;PT;MR	3	3' uuGUCGUGUUUGAU-GAUGGAGu 5' (miRNA) || ||| ||| ||:|||| 5' agCATCAC-CTCTATCTGCCTCa 3' (Target)	2-23	137	-21.38
hsa-let-7i-5p	PLIN5	NM_001013706	806	829	TGACAGAGCAAGACTCTATCTCAA	RH;PT;MR	3	3' uuGUCGUGUU-UGAUGAUGGAGu 5' (miRNA) ||| :||| ||| |||:||| 5' gaCAGAGCAAGACT-CTATCTCa 3' (Target)	2-23	149	-22.52
hsa-let-7i-5p	PSAPL1	NM_001085382	1696	1732	CAGGGGCCCGAAGTTGTTGGCCTCAGTATCTGCCTCT	RH;PT;MR	3	3' uuGUCGUGUUUGAUGAUGGAGu 5' (miRNA) ::|| : |:: ||:|||| 5' gtTGGCCTCAGTATCTGCCTCt 3' (Target)	16-37	132	-15.17
hsa-let-7i-5p	PTGR1	NM_001146108	61	86	TTTAGCAAAAATGTATACTACCTTAA	RH;PT;MR	3	3' uuGUCGUGUUUG---AUGAUGGAGu 5' (miRNA) :|||| |||: ||||||||: 5' ttTAGCAAAAATGTATACTACCTTa 3' (Target)	1-25	151	-19.60
hsa-let-7i-5p	RDH12	NM_152443	353	374	GAAGAGCACCATCACTGCCTAT	RH;PT;MR	3	3' uugUCGUGUUUGAUGAUGGAgu 5' (miRNA) ||||| | | |||:||| 5' aagAGCACCATC-ACTGCCTat 3' (Target)	2-22	129	-17.37
hsa-let-7i-5p	RNASE1	NM_002933	37	58	CATCCTCTCCACAGCTGCCTCT	RH;PT;MR	3	3' uugucguguuUGAUGAUGGAGu 5' (miRNA) || :||:|||| 5' catcctctccACAGCTGCCTCt 3' (Target)	1-22	132	-15.71
hsa-let-7i-5p	SIGLEC11	NM_052884	339	369	GGGCTCAAGCAATCTGCCCGCCTCTGCCTCC	RH;PT;MR	3	3' uuGUCGUGUUUGAUGAUGGAGu 5' (miRNA) | || | : || ||:|||| 5' atCTGC-CCGCCT-CTGCCTCc 3' (Target)	12-31	128	-14.28
hsa-let-7i-5p	SLC25A4	NM_001151	2643	2663	CATTGTGCAAAGCTGCCTCAT	RH;PT;MR	3	3' uuguCGUGUUUGAUGAUGGAGu 5' (miRNA) |::|||| :||:|||| 5' cattGTGCAAA--GCTGCCTCa 3' (Target)	1-20	139	-16.65
hsa-let-7i-5p	SLC7A8	NM_001267037	680	700	CCCAGCCCTGCCCCTGCCTCC	RH;PT;MR	3	3' uuGUCGUGUUUGAUGAUGGAGu 5' (miRNA) |||| | :| ||:|||| 5' ccCAGC-CCTGCCCCTGCCTCc 3' (Target)	1-21	134	-18.36
hsa-let-7i-5p	SULT2A1	NM_003167	723	748	ACAAGAATAATGTACGTACTACCTAA	RH;PT;MR	3	3' uugUCGUGUU---UG-AUGAUGGAgu 5' (miRNA) || |:|| || |||||||| 5' acaAGAATAATGTACGTACTACCTaa 3' (Target)	1-26	137	-15.81
hsa-let-7i-5p	TMEM220	NM_001004313	608	633	GGGCTCAGGTGATCCTCCTACCTCAG	RH;PT;MR	3	3' uuGUCGUGUUUGAUGAUGGAGu 5' (miRNA) ||| | || ||||||| 5' ctCAGGTGATCCTCCTACCTCa 3' (Target)	4-25	152	-17.76
hsa-let-7i-5p	TMEM92	NM_001168215	1183	1220	AGACAGGGCTGAGTGCCTCCACCCTGATTTTTGCCTCT	RH;PT;MR	3	3' uuGUCGUGUUUGAUGAUGGAGu 5' (miRNA) || | | :|:| :|:|||| 5' tcCA-CCCTGATTTTTGCCTCt 3' (Target)	18-38	122	-13.41
hsa-let-7i-5p	TSC22D3	NM_001015881	733	760	TGGGAGTATTGACTGGTCCCTTACCTCT	RH;PT;MR	3	3' uugUCGUGUUUGAU-----GAUGGAGu 5' (miRNA) ||:|: :|||: :|||||| 5' gggAGTATTGACTGGTCCCTTACCTCt 3' (Target)	2-28	130	-17.18
hsa-let-7i-5p	ZBTB7C	NM_001039360	897	931	GTAGCTCTGCGAACTCAGAATGCTACCCTACCTTC	RH;PT;MR	3	3' uugucGUGUU-UGAU--GAUGGAGu 5' (miRNA) || || :||| ||||||: 5' gaactCAGAATGCTACCCTACCTTc 3' (Target)	11-35	135	-14.35
hsa-let-7i-5p	ZG16	NM_152338	118	139	TGTGGCTGGGATATCTGCCTCC	RH;PT;MR	3	3' uuGUCGUGUUUGAUGAUGGAGu 5' (miRNA) ::|| ::|: ||:|||| 5' tgTGGCTGGGATATCTGCCTCc 3' (Target)	1-22	132	-13.94
hsa-let-7i-5p	ZNF385B	NR_049778	2204	2225	CATAGCTATAATTACTACCTGT	RH;PT;MR	3	3' uuGUCGUGUUUGAUGAUGGAgu 5' (miRNA) :||| ||:|||||||| 5' caTAGCTATAATTACTACCTgt 3' (Target)	1-22	148	-20.51
hsa-miR-1	ABCE1	NM_001040876	848	871	CTATGTATTTTTTTTAAGTTCCAC	RH;PT;MR	3	3' uaUGUAU-GAAGAAAUGUAAGGu 5' (miRNA) |::|| :||:|||| :|||| 5' ctATGTATTTTTTTTAAGTTCCa 3' (Target)	1-23	127	-15.42
hsa-miR-1	AP2B1	NM_001030006	2602	2623	CCTAAGAATGCTTCTCATTCCT	RH;PT;MR	3	3' uaugUAUGAAGAAAUGUAAGGu 5' (miRNA) | | | ||| |||||| 5' cctaAGAATGCTTCTCATTCCt 3' (Target)	1-22	126	-16.02
hsa-miR-1	AURKA	NM_003600	486	521	TGTACAGACTTGTATTTTTTCTCTGGTGGCATTCCT	RH;PT;MR	3	3' uaUGUAUGA-AGA--AAUGUAAGGu 5' (miRNA) |: | :| ||| | :|||||| 5' gtATTTTTTCTCTGGTGGCATTCCt 3' (Target)	12-36	130	-11.72
hsa-miR-1	BUB3	NM_004725	831	874	TTACATATTTCTCTGACATTTATATAGTTCTTATGTCCATTTCA	RH;PT;MR	3	3' uaUGUAUGAAGA-AAUGUAAGgu 5' (miRNA) |||||:|||| | |||||: 5' ttACATATTTCTCTGACATTTat 3' (Target)	1-23	143	-17.04
hsa-miR-1	CCDC86	NM_024098	273	303	AAACCAAGAACTGTACATTCTTCTGGTTCCT	RH;PT;MR	3	3' uauguaugaaGAAAUGUAAGGu 5' (miRNA) || |||||||: 5' aaaccaagaaCTGTACATTCTt 3' (Target)	1-22	136	-10.64
hsa-miR-1	CENPE	NM_001813	291	313	CTACATGACTTAGCATATTCCAA	RH;PT;MR	3	3' uaUGUA-UGAAGAAAUGUAAGGu 5' (miRNA) |||| |||| |:||||| 5' ctACATGACTT-AGCATATTCCa 3' (Target)	1-22	137	-16.32
hsa-miR-1	CEP55	NM_001127182	819	852	ACAGGTATTTTTATACATGCTTTTTGTAAACCAA	RH;PT;MR	3	3' uaUGUAUGAAGAAAUGUAAGGu 5' (miRNA) | :||:||:| ||||| |: 5' acAGGTATTTTTATACATGCTt 3' (Target)	1-22	124	-10.22
hsa-miR-1	CFTR	NM_000492	502	526	CTATATTGTTTGCTAAGCATTCCAA	RH;PT;MR	3	3' uaUGU-AUGAA-GAAAUGUAAGGu 5' (miRNA) |:| |::|| || :|||||| 5' ctATATTGTTTGCTAAGCATTCCa 3' (Target)	1-24	138	-14.42
hsa-miR-1	CKAP2	NM_018204	1078	1109	CACATGCTTAGTCATTTTTATGTTCATTCCAC	RH;PT;MR	3	3' uauGUAUGAAGAAAUGUAAGGu 5' (miRNA) ||| :|| | | |||||| 5' agtCATTTTTATGTTCATTCCa 3' (Target)	10-31	135	-13.18
hsa-miR-1	COL5A1	NM_000093	1036	1062	AATTGGTGCTTATTTTTTACACTTCTC	RH;PT;MR	3	3' uaUGUAUGAAGAAAUGUAAGGu 5' (miRNA) :| || ||:|||||| |:| 5' gtGCTTA-TTTTTTACACTTCt 3' (Target)	6-26	122	-11.38
hsa-miR-1	CXCL6	NM_002993	323	347	TATTGTATTTCTATCATACATTCCT	RH;PT;MR	3	3' uauGUAUGAAGA-A--AUGUAAGGu 5' (miRNA) ::||:|||| | |||||||| 5' tatTGTATTTCTATCATACATTCCt 3' (Target)	1-25	161	-16.55
hsa-miR-1	ERI1	NM_153332	3196	3221	CTACAAACTATGGTTTTTATATTCCC	RH;PT;MR	3	3' uaUGUAUGA----AGAAAUGUAAGGu 5' (miRNA) ||| ||| |:||||:||||| 5' ctACAAACTATGGTTTTTATATTCCc 3' (Target)	1-26	151	-15.76
hsa-miR-1	FAM60A	NM_021238	1102	1127	GTTAATGCTTCTTGGGGCACATTTCT	RH;PT;MR	3	3' uaugUAUGAAGAA----AUGUAAGGu 5' (miRNA) ||:|||||| |||||:| 5' gttaATGCTTCTTGGGGCACATTTCt 3' (Target)	1-26	141	-16.15
hsa-miR-1	FERMT1	NM_017671	1955	1994	AACATGCTTCCTTAGCTTTTCATAGTTGTCTGACATTTCC	RH;PT;MR	3	3' uauGUAUGAAGA-AAUGUAAGGu 5' (miRNA) |||| || | | |||||:| 5' tttCATAGTTGTCTGACATTTCc 3' (Target)	18-40	146	-11.99
hsa-miR-1	H19	NR_002196	2202	2223	GAGCAGCCTTCAAGCATTCCAT	RH;PT;MR	3	3' uaUGUAUGAAGAAAUGUAAGGu 5' (miRNA) :|| |||| :|||||| 5' gaGCAGCCTTC-AAGCATTCCa 3' (Target)	1-21	134	-15.91
hsa-miR-1	HMCN1	NM_031935	745	768	AGCTTCATAACTTTTACGTTCCAG	RH;PT;MR	3	3' uauGUAUGAAGAAAUGUAAGGu 5' (miRNA) |||| | |||||:|||| 5' cttCATAACT-TTTACGTTCCa 3' (Target)	3-23	149	-19.50
hsa-miR-1	HOXB7	NM_004502	543	566	CCCCATGCTCCCTTTTACATTCTG	RH;PT;MR	3	3' uauGUAUGAAG--AAAUGUAAGGu 5' (miRNA) |||:|| | |||||||||: 5' cccCATGCTCCCTTTTACATTCTg 3' (Target)	1-24	154	-16.83
hsa-miR-1	IDO1	NM_002164	30	54	AGCAGAGACATCTGTATGCATTCCT	RH;PT;MR	3	3' uaUGUAUGAAGA-A-AUGUAAGGu 5' (miRNA) | | || ||| | |:|||||| 5' gcAGAGACATCTGTATGCATTCCt 3' (Target)	2-25	142	-15.16
hsa-miR-1	IFI44L	NM_006820	4261	4286	AAATTGATTTCTTTTGCACATTCCAT	RH;PT;MR	3	3' uauguaUGAAGAAA---UGUAAGGu 5' (miRNA) |:|||||| ||||||| 5' aaattgATTTCTTTTGCACATTCCa 3' (Target)	1-25	159	-17.72
hsa-miR-1	IKBIP	NM_153687	734	771	TTTGAAATATCTTTATATACCTGAGTTTTAGGTTCCAA	RH;PT;MR	3	3' uaugUAUGAAGAAAUGUAAGGu 5' (miRNA) | |: ||||||:|| || 5' tttgAAATATCTTTATATACCt 3' (Target)	1-22	122	-10.72
hsa-miR-1	KIF4A	NM_012310	399	420	TGGCTTAGATCTTTCATTCCAC	RH;PT;MR	3	3' uaUGUAUGAAGAAAUGUAAGGu 5' (miRNA) :| || || || |||||| 5' tgGCTTAGATC-TTTCATTCCa 3' (Target)	1-21	126	-14.38
hsa-miR-1	KIRREL	NM_018240	300	321	GGGGGCACTTTTTAGCATTCCC	RH;PT;MR	3	3' uauguaUGAAGAAAUGUAAGGu 5' (miRNA) ||||:|| :|||||| 5' gggggcACTTTTTAGCATTCCc 3' (Target)	1-22	152	-14.80
hsa-miR-1	LOXL2	NM_002318	934	957	AAGCAGAGCTTCAGGTACATTCGT	RH;PT;MR	3	3' uaUGUAU-GAAG-AAAUGUAAGgu 5' (miRNA) :|| | |||| ||||||| 5' aaGCAGAGCTTCAGGTACATTCgt 3' (Target)	1-24	134	-13.40
hsa-miR-1	LPPR4	NM_014839	2200	2226	TTACAAAAAAATTTGTTTACATTCCAC	RH;PT;MR	3	3' uaUGUAUGAAGAAAUGUAAGGu 5' (miRNA) | | |:|| |||||||||| 5' aaAAAAATTTGTTTACATTCCa 3' (Target)	5-26	172	-18.60
hsa-miR-1	MAD2L1	NM_002358	243	264	CAACATTGTGATGTATATTCCT	RH;PT;MR	3	3' uaUGUAUGAAGAAAUGUAAGGu 5' (miRNA) |||| | | ||:||||| 5' caACATTGTGATGTATATTCCt 3' (Target)	1-22	144	-12.14
hsa-miR-1	MEST	NM_001253902	1069	1104	GGTGCTGAATACTTTTTTTTTAAAGCCACATTTCAT	RH;PT;MR	3	3' uaugUAUGAAGAAA---------UGUAAGGu 5' (miRNA) ||||||:||| |||||:| 5' ctgaATACTTTTTTTTTAAAGCCACATTTCa 3' (Target)	5-35	129	-15.45
hsa-miR-1	MFI2	NM_005929	1104	1133	CGCGTGGGCGCGGAGCCATTTGCATTCCGG	RH;PT;MR	3	3' uauguaugaagAAAUGUAAGGu 5' (miRNA) |||:|||||| 5' gcgcggagccaTTTGCATTCCg 3' (Target)	8-29	139	-16.37
hsa-miR-1	NR2C1	NM_003297	1076	1099	TAAATTGTTGCTCTTTCATTCCAT	RH;PT;MR	3	3' uauguAUGAAGA-AAUGUAAGGu 5' (miRNA) |::| || || |||||| 5' taaatTGTTGCTCTTTCATTCCa 3' (Target)	1-23	128	-15.66
hsa-miR-1	PLEKHG1	NM_001029884	1702	1724	TAGCATGGTCTGGGAACATTCCT	RH;PT;MR	3	3' uaUGUAUGA-AGAAAUGUAAGGu 5' (miRNA) :|||: | | ||||||| 5' taGCATGGTCTGGGAACATTCCt 3' (Target)	1-23	143	-15.87
hsa-miR-1	PRKDC	NM_001081640	48	76	CTACTATACTTTGGTTGGCAGCATTCCAT	RH;PT;MR	3	3' uauGUAUGAAG--AA---AUGUAAGGu 5' (miRNA) :||||||: || :|||||| 5' tacTATACTTTGGTTGGCAGCATTCCa 3' (Target)	2-28	133	-16.31
hsa-miR-1	PXDN	NM_012293	2173	2197	TGTACATATTTATTTACTTTTCTAA	RH;PT;MR	3	3' uaUGUAUGAAGAAAUGUAAGGu 5' (miRNA) |||||:|| ||||| ||:| 5' gtACATATTTATTTACTTTTCt 3' (Target)	2-23	140	-15.25
hsa-miR-1	RAD21	NM_006265	1333	1356	TTGCTATTGCAGCTTTACATTCAA	RH;PT;MR	3	3' uauguAUGAAGAAAUGUAAGgu 5' (miRNA) |:| |||||||||| 5' gctatTGCAGCTTTACATTCaa 3' (Target)	3-24	145	-15.08
hsa-miR-1	RNF24	NM_001134338	1767	1802	TATGCACTCCTACTTTCACCGTCTTTTTGCATTCTC	RH;PT;MR	3	3' uauGUAUGAAGAAAUGUAAGGu 5' (miRNA) |:| ||| |||:|||||: 5' cacCGT-CTT-TTTGCATTCTc 3' (Target)	17-36	131	-13.26
hsa-miR-1	SFRP4	NM_003014	1437	1458	TAACAGCTGTGTTATATTCCAT	RH;PT;MR	3	3' uaUGUAUGAAGAAAUGUAAGGu 5' (miRNA) ||| :|| : |||:||||| 5' taACA-GCTGTGTTATATTCCa 3' (Target)	1-21	146	-17.15
hsa-miR-1	SLC20A1	NM_005415	245	275	TGAATTCCTGTACATATTTCTCTACTTTTTG	RH;PT;MR	3	3' uaUGUAUGAAGAAAUGUAAGGu 5' (miRNA) |||||:|||| ||| ||:: 5' gtACATATTTCTCTACTTTTTg 3' (Target)	10-31	124	-15.99
hsa-miR-1	SLC39A10	NM_020342	2196	2223	CTACATTTCTTTTGGCTCCAACATTCCT	RH;PT;MR	3	3' uaUGUAUGAAGAA---A---UGUAAGGu 5' (miRNA) |||| : |:|| | ||||||| 5' ctACATTTCTTTTGGCTCCAACATTCCt 3' (Target)	1-28	142	-14.79
[truncated: 3,076 more rows]
