# Supplementary material for: Integrated MicroRNA–mRNA Analysis Reveals miR-204 Inhibits Cell Proliferation in Gastric Cancer by Targeting CKS1B, CXCL1 and GPRC5A
Source: Int J Mol Sci. 2017 Dec 28;19(1):87. doi: 10.3390/ijms19010087 (PMC5796037; doi:10.3390/ijms19010087)
Supplement: Supplementary file 1 [file ijms-19-00087-s001.zip › ijms-248236-supplementary/Additional File-4.xlsx]

## Sheet: Table S1
Supplementary Table 1
Gene ontology analysis of miRNA target genes predicted by three prediction tools; miRanda, PITA and RNAhybrid
Category	Term	Count	%	PValue	Genes	List Total	Pop Hits	Pop Total	Fold Enrichment	Bonferroni	Benjamini	FDR
GOTERM_BP_FAT	GO:0022403~cell cycle phase	71	9.37913	3.85256e-22	ADCY3, PRC1, DBF4, AURKA, AURKB, GTSE1, KIF2C, CCNE1, CDCA8, RAD21, SEH1L, CDCA2, CDCA5, CCNA2, CDCA3, CDC7, CDC6, KIF11, DSN1, SGOL2, CCNF, KIF15, TPX2, SKP2, NUSAP1, TBRG4, HMGA2, CDK2, EML4, INHBA, MAD2L1, TIMELESS, RCC2, FANCD2, DSCC1, BCAT1, NEK3, NEK2, HSD3B7, MRE11A, POLA1, ANLN, CHEK1, CEP55, RCC1, TUBB, NCAPG, NCAPG2, ZWILCH, TCF3, HELLS, BUB3, MKI67, CKAP5, DLGAP5, BRCA2, CENPF, BIRC5, …	618	414	13528	3.75408	1.11917e-18	1.11917e-18	6.91233e-19
GOTERM_BP_FAT	GO:0000279~M phase	60	7.92602	4.45428e-20	ADCY3, PRC1, AURKA, AURKB, KIF2C, CDCA8, RAD21, SEH1L, CDCA2, CDCA5, CCNA2, CDCA3, CDC6, KIF11, DSN1, SGOL2, CCNF, KIF15, TPX2, NUSAP1, HMGA2, CDK2, EML4, MAD2L1, TIMELESS, RCC2, FANCD2, DSCC1, NEK3, NEK2, HSD3B7, MRE11A, ANLN, CHEK1, CEP55, RCC1, TUBB, NCAPG, NCAPG2, ZWILCH, BUB3, HELLS, MKI67, CKAP5, DLGAP5, CENPF, BRCA2, BIRC5, CENPE, SMC2, CDC25A, SUV39H2, SMC4, CDC25B, CCNB1, NOLC1, PLK1, CK…	618	329	13528	3.99209	1.29397e-16	6.46984e-17	7.99196e-17
GOTERM_BP_FAT	GO:0000278~mitotic cell cycle	63	8.32232	1.67736e-19	PRC1, DBF4, AURKA, AURKB, GTSE1, KIF2C, CCNE1, CDCA8, RAD21, SEH1L, CDCA2, PSMD3, CDCA5, CCNA2, CDCA3, CDC7, CDC6, KIF11, DSN1, CCNF, KIF15, TPX2, SKP2, NUSAP1, TBRG4, HMGA2, CDK2, EML4, INHBA, MAD2L1, TIMELESS, RCC2, DSCC1, BCAT1, NEK3, NEK2, POLA1, ANLN, CHEK1, CEP55, RCC1, TUBB, NCAPG, NCAPG2, ZWILCH, TCF3, HELLS, BUB3, CKAP5, DLGAP5, CENPF, BIRC5, TPD52L1, CENPE, SMC2, CDC25A, SMC4, CDC25B, C…	618	370	13528	3.72721	4.87274e-16	1.62425e-16	3.00956e-16
GOTERM_BP_FAT	GO:0007067~mitosis	48	6.34082	2.192e-19	NEK3, NEK2, ANLN, AURKA, AURKB, CEP55, RCC1, KIF2C, TUBB, CDCA8, RAD21, SEH1L, NCAPG, NCAPG2, CDCA2, ZWILCH, CDCA5, CCNA2, HELLS, BUB3, CDCA3, CDC6, KIF11, CKAP5, DSN1, DLGAP5, KIF15, CCNF, TPX2, CENPF, NUSAP1, CENPE, BIRC5, HMGA2, SMC2, CDC25A, CDK2, SMC4, EML4, CDC25B, CCNB1, MAD2L1, NOLC1, TIMELESS, RCC2, PLK1, RRS1, DSCC1	618	220	13528	4.77599	6.36775e-16	1.59194e-16	3.93293e-16
GOTERM_BP_FAT	GO:0000280~nuclear division	48	6.34082	2.192e-19	NEK3, NEK2, ANLN, AURKA, AURKB, CEP55, RCC1, KIF2C, TUBB, CDCA8, RAD21, SEH1L, NCAPG, NCAPG2, CDCA2, ZWILCH, CDCA5, CCNA2, HELLS, BUB3, CDCA3, CDC6, KIF11, CKAP5, DSN1, DLGAP5, KIF15, CCNF, TPX2, CENPF, NUSAP1, CENPE, BIRC5, HMGA2, SMC2, CDC25A, CDK2, SMC4, EML4, CDC25B, CCNB1, MAD2L1, NOLC1, TIMELESS, RCC2, PLK1, RRS1, DSCC1	618	220	13528	4.77599	6.36775e-16	1.59194e-16	3.93293e-16
GOTERM_BP_FAT	GO:0000087~M phase of mitotic cell cycle	48	6.34082	4.75346e-19	NEK3, NEK2, ANLN, AURKA, AURKB, CEP55, RCC1, KIF2C, TUBB, CDCA8, RAD21, SEH1L, NCAPG, NCAPG2, CDCA2, ZWILCH, CDCA5, CCNA2, HELLS, BUB3, CDCA3, CDC6, KIF11, CKAP5, DSN1, DLGAP5, KIF15, CCNF, TPX2, CENPF, NUSAP1, CENPE, BIRC5, HMGA2, SMC2, CDC25A, CDK2, SMC4, EML4, CDC25B, CCNB1, MAD2L1, NOLC1, TIMELESS, RCC2, PLK1, RRS1, DSCC1	618	224	13528	4.69071	1.38088e-15	2.76176e-16	8.52876e-16
GOTERM_BP_FAT	GO:0007049~cell cycle	95	12.5495	6.75698e-19	ADCY3, E2F3, PRC1, DBF4, RPRM, JAG2, AURKA, AURKB, GTSE1, KIF2C, CCNE1, CDCA8, RAD21, SEH1L, FANCI, CDCA2, PSMD3, C11ORF82, CDCA5, CCNA2, CDCA3, CDC7, CDC6, KIF11, DSN1, PDPN, LIG1, SGOL2, RBL1, KIF15, CCNF, TPX2, TP53, SKP2, NUSAP1, TBRG4, MCM2, HMGA2, MCM3, CDK2, EML4, HHEX, INHBA, UHRF1, MAD2L1, TIMELESS, RCC2, RIF1, FANCD2, DSCC1, BCAT1, CKS1B, NEK3, HSD3B7, NEK2, FOXM1, MRE11A, POLA1, ANLN, …	618	776	13528	2.67983	1.9629e-15	3.27151e-16	1.21235e-15
GOTERM_BP_FAT	GO:0048285~organelle fission	48	6.34082	1.21815e-18	NEK3, NEK2, ANLN, AURKA, AURKB, CEP55, RCC1, KIF2C, TUBB, CDCA8, RAD21, SEH1L, NCAPG, NCAPG2, CDCA2, ZWILCH, CDCA5, CCNA2, HELLS, BUB3, CDCA3, CDC6, KIF11, CKAP5, DSN1, DLGAP5, KIF15, CCNF, TPX2, CENPF, NUSAP1, CENPE, BIRC5, HMGA2, SMC2, CDC25A, CDK2, SMC4, EML4, CDC25B, CCNB1, MAD2L1, NOLC1, TIMELESS, RCC2, PLK1, RRS1, DSCC1	618	229	13528	4.58829	3.53872e-15	5.05532e-16	2.18563e-15
GOTERM_BP_FAT	GO:0022402~cell cycle process	78	10.3038	1.69852e-18	ADCY3, PRC1, DBF4, RPRM, AURKA, AURKB, GTSE1, KIF2C, CCNE1, CDCA8, RAD21, SEH1L, CDCA2, PSMD3, C11ORF82, CDCA5, CCNA2, CDCA3, CDC7, CDC6, KIF11, DSN1, SGOL2, CCNF, KIF15, TPX2, TP53, SKP2, NUSAP1, TBRG4, HMGA2, CDK2, EML4, INHBA, MAD2L1, TIMELESS, RCC2, FANCD2, DSCC1, BCAT1, NEK3, HSD3B7, NEK2, MRE11A, POLA1, ANLN, CHEK1, CEP55, RCC1, TUBB, NCAPG, NCAPG2, ZWILCH, TCF3, HELLS, BUB3, MKI67, MSH2, C…	618	565	13528	3.02198	4.93419e-15	6.16774e-16	3.04751e-15
GOTERM_BP_FAT	GO:0051301~cell division	48	6.34082	4.29095e-14	CKS1B, PRC1, NEK3, NEK2, ANLN, AURKB, KIT, CEP55, ZBTB16, RCC1, CCNE1, CDCA8, RAD21, SEH1L, NCAPG2, NCAPG, CDCA2, ZWILCH, CDCA5, CCNA2, HELLS, CDCA3, CDC7, CDC6, KIF11, CKAP5, DSN1, SGOL2, LIG1, CCNF, CENPF, NUSAP1, BRCA2, CENPE, BIRC5, HMGA2, RACGAP1, SMC2, CDC25A, CDK2, SMC4, CDC25B, CCNB1, MAD2L1, TIMELESS, RCC2, PLK1, CKS2	618	295	13528	3.56176	1.24493e-10	1.38325e-11	7.6894e-11
GOTERM_CC_FAT	GO:0005694~chromosome	56	7.39762	5.26135e-11	CBX3, RANGAP1, AURKB, KIF2C, CDCA8, RAD21, SEH1L, FANCI, PRIM2, CDCA5, TOP2A, DSN1, SGOL2, TP53, MCM2, HMGA2, MCM3, HMGA1, CDK2, SUZ12, RFC3, MAD2L1, RIF1, RCC2, TIMELESS, FANCD2, FOXC1, LRPPRC, DSCC1, HMGB2, HMGB3, NEK2, POLA1, NUFIP1, CHEK1, RCC1, HJURP, NCAPG, ASF1B, ZWILCH, BUB3, HELLS, CENPN, MKI67, CENPF, BIRC5, CENPE, SMC2, BRCA1, SUV39H2, SMC4, SMARCC1, SUPT16H, RRS1, TMPO, KLF4	587	460	12782	2.65089	2.27291e-08	2.27291e-08	7.42073e-08
GOTERM_CC_FAT	GO:0044421~extracellular region part	90	11.889	7.51628e-11	ASPN, MSR1, PGF, FAM3B, PGC, MMP9, FSTL3, MMP3, CXCL11, CHAD, REG3A, TNFRSF11B, APOB, SLC1A3, HMCN1, CD44, SOSTDC1, GPX3, TGFBI, PLA2G1B, COL12A1, LOX, LOXL2, SPON2, COL11A1, LOXL1, GHR, ICAM1, GIF, MMP14, MMP11, LEFTY1, INHBA, ADAMTS9, BGN, TNFSF13B, DEFA6, DEFA5, CPXM1, COL1A2, PLA2G7, GHRL, LAMC2, VCAN, CA2, COL1A1, TNFAIP2, FRAS1, CXCL1, OLFM4, ADAMTSL1, MAMDC2, ELN, COL3A1, CXCL9, KIT, CXCL6…	587	960	12782	2.04142	3.24704e-08	1.62352e-08	1.06011e-07
GOTERM_BP_FAT	GO:0007059~chromosome segregation	21	2.77411	3.85152e-10	NEK2, DSN1, SGOL2, DLGAP5, CENPF, NUSAP1, CENPE, BIRC5, SMC2, BRCA1, SMC4, RAD21, MAD2L1, SEH1L, NCAPG, HJURP, RRS1, CDCA5, TOP2A, BUB3, DSCC1	618	81	13528	5.67518	1.11887e-06	1.11887e-07	6.91048e-07
GOTERM_CC_FAT	GO:0000793~condensed chromosome	26	3.43461	7.22616e-10	CENPN, HMGB2, MKI67, NEK2, DSN1, SGOL2, CENPF, CBX3, CHEK1, CENPE, RANGAP1, AURKB, RCC1, SMC2, BRCA1, CDK2, SMC4, KIF2C, MAD2L1, SEH1L, HJURP, NCAPG, FANCD2, RRS1, ZWILCH, LRPPRC	587	129	12782	4.38879	3.1217e-07	1.04057e-07	1.01919e-06
GOTERM_CC_FAT	GO:0005581~collagen	14	1.84941	2.01619e-09	COL18A1, COL4A1, COL3A1, COL5A2, COL5A1, COL4A6, COL4A5, COL6A3, COL1A2, COL12A1, LOX, COL1A1, COL8A1, COL11A1	587	35	12782	8.71005	8.70993e-07	2.17748e-07	2.84367e-06
GOTERM_CC_FAT	GO:0005576~extracellular region	147	19.4188	2.61988e-09	ASPN, F2RL2, PGF, MMP9, PGC, C6ORF58, FSTL3, MMP3, CXCL11, MMRN1, CHAD, REG3A, APOB, HMCN1, CD44, SOSTDC1, SERPINE1, TGFBI, PLA2G1B, CPA2, COL12A1, LOX, FAM150B, SPON2, GUCA2B, PI15, OLFML2B, MFI2, TCN1, PLAUR, NCAM1, SCGB2A1, ADAMTS9, DEFA6, DEFA5, COL1A2, LAMC2, COL1A1, TNFAIP2, FRAS1, OLFM4, ADAMTSL1, MAMDC2, ELN, GREM1, MDK, FAM19A5, ITGBL1, KAL1, TFF2, ENTPD6, TFF1, ANGPTL3, COL18A1, BMP1, I…	587	2010	12782	1.59251	1.13179e-06	2.26358e-07	3.69513e-06
GOTERM_CC_FAT	GO:0005578~proteinaceous extracellular matrix	41	5.41612	7.09754e-09	FRAS1, ASPN, ADAMTSL1, MAMDC2, MMP9, COL3A1, ELN, MMP3, CHAD, TNFRSF11B, HMCN1, SLC1A3, KAL1, TGFBI, COL6A3, COL12A1, LOX, COL8A1, SPON2, COL11A1, LOXL1, DPT, COL18A1, COL4A1, CHI3L1, SPARC, MMP14, EMILIN2, COL5A2, COL5A1, COL4A6, COL4A5, MMP11, ADAMTS9, BGN, KAZALD1, THSD4, COL1A2, VCAN, LAMC2, COL1A1	587	320	12782	2.78994	3.06613e-06	5.11023e-07	1.00105e-05
GOTERM_BP_FAT	GO:0006260~DNA replication	30	3.96301	9.6158e-09	HMGB2, MRE11A, DBF4, POLA1, CHEK1, TK1, TYMS, PRIM2, TOP2A, FEN1, CDC7, GINS1, CDC6, GINS2, LIG1, GINS3, GINS4, CENPF, BRCA2, MCM2, MCM3, HMGA1, MCM4, CDK2, C10ORF2, CDC25A, BRCA1, RFC3, SUPT16H, DSCC1	618	190	13528	3.45631	2.79335e-05	2.53944e-06	1.72529e-05
GOTERM_CC_FAT	GO:0005819~spindle	26	3.43461	1.20283e-08	CKAP2, CDC6, TBL1XR1, KIF4A, KIF11, PRC1, NEK2, DLGAP5, PSRC1, KIF15, TPX2, CENPF, NUSAP1, CBX3, AURKA, CENPE, BIRC5, AURKB, RACGAP1, CSPP1, CDCA8, MAD2L1, RIF1, RCC2, PLK1, CEP170	587	147	12782	3.85138	5.19619e-06	7.42315e-07	1.69649e-05
GOTERM_CC_FAT	GO:0031012~extracellular matrix	42	5.54822	1.99292e-08	FRAS1, ASPN, ADAMTSL1, MAMDC2, MMP9, COL3A1, ELN, MMP3, CHAD, TNFRSF11B, HMCN1, SLC1A3, CD44, KAL1, TGFBI, COL6A3, COL12A1, LOX, COL8A1, SPON2, COL11A1, LOXL1, DPT, COL18A1, COL4A1, CHI3L1, SPARC, MMP14, EMILIN2, COL5A2, COL5A1, COL4A6, COL4A5, MMP11, ADAMTS9, BGN, KAZALD1, THSD4, COL1A2, VCAN, LAMC2, COL1A1	587	345	12782	2.65089	8.60939e-06	1.07618e-06	2.81086e-05
GOTERM_CC_FAT	GO:0044427~chromosomal part	45	5.94452	2.10455e-08	POLA1, NUFIP1, CBX3, CHEK1, RANGAP1, AURKB, RCC1, KIF2C, CDCA8, SEH1L, HJURP, NCAPG, PRIM2, ASF1B, ZWILCH, CDCA5, BUB3, HELLS, CENPN, MKI67, DSN1, SGOL2, TP53, CENPF, BIRC5, CENPE, MCM2, HMGA2, MCM3, HMGA1, SMC2, CDK2, SMC4, SUV39H2, SUZ12, RFC3, MAD2L1, RIF1, RCC2, TIMELESS, SMARCC1, FOXC1, TMPO, KLF4, DSCC1	587	386	12782	2.53855	9.0916e-06	1.01018e-06	2.96829e-05
GOTERM_BP_FAT	GO:0000070~mitotic sister chromatid segregation	13	1.71731	3.33192e-08	NEK2, DLGAP5, NUSAP1, CENPE, SMC2, SMC4, MAD2L1, NCAPG, SEH1L, RRS1, CDCA5, BUB3, DSCC1	618	36	13528	7.90471	9.67877e-05	8.066e-06	5.9782e-05
GOTERM_BP_FAT	GO:0000819~sister chromatid segregation	13	1.71731	4.7285e-08	NEK2, DLGAP5, NUSAP1, CENPE, SMC2, SMC4, MAD2L1, NCAPG, SEH1L, RRS1, CDCA5, BUB3, DSCC1	618	37	13528	7.69107	0.000137354	1.05663e-05	8.48397e-05
GOTERM_MF_FAT	GO:0005201~extracellular matrix structural constituent	18	2.37781	1.09302e-07	COL18A1, COL4A1, COL3A1, ELN, CHI3L1, EMILIN2, MUC6, COL5A2, COL5A1, COL4A6, CHAD, COL4A5, BGN, KAL1, COL1A2, COL12A1, COL1A1, COL11A1	557	86	12983	4.87859	9.60718e-05	9.60718e-05	0.000169854
GOTERM_BP_FAT	GO:0051329~interphase of mitotic cell cycle	20	2.64201	1.70763e-07	CDC7, BCAT1, CDC6, DBF4, POLA1, SKP2, CENPF, TBRG4, CHEK1, BIRC5, TPD52L1, RCC1, GTSE1, CDC25A, CDK2, CCNB1, CCNE1, INHBA, TCF3, CDCA5	618	103	13528	4.25048	0.000495944	3.54327e-05	0.000306386
GOTERM_BP_FAT	GO:0030198~extracellular matrix organization	20	2.64201	2.00193e-07	COL18A1, MMP9, COL3A1, ELN, SERPINH1, TMPRSS6, COL5A2, COL5A1, COL4A6, TNFRSF11B, KAZALD1, TGFBI, COL1A2, COL12A1, FOXC1, LOX, COL1A1, COL11A1, ENG, DPT	618	104	13528	4.20961	0.000581391	3.87699e-05	0.000359189
GOTERM_BP_FAT	GO:0008283~cell proliferation	46	6.07662	2.45422e-07	CXCL1, BCAT1, CKS1B, STIL, PGF, ELN, POLA1, KIT, KIF2C, REG3A, CSE1L, TGFBI, COL8A1, BUB3, HELLS, GINS1, TNFSF4, MKI67, BST2, CCKBR, PDPN, DLGAP5, KIF15, FSCN1, TPX2, SKP2, TP53, CENPF, TNFRSF17, BRCA2, RACGAP1, MMP14, CDC25A, HHEX, UHRF1, CD86, LAMP3, TNFSF13B, PLK1, CD274, LIPG, CKS2, RIPK2, FOXC1, CD79A, HSPD1	618	436	13528	2.30949	0.000712697	4.45585e-05	0.00044034
GOTERM_BP_FAT	GO:0051325~interphase	20	2.64201	2.73408e-07	CDC7, BCAT1, CDC6, DBF4, POLA1, SKP2, CENPF, TBRG4, CHEK1, BIRC5, TPD52L1, RCC1, GTSE1, CDC25A, CDK2, CCNB1, CCNE1, INHBA, TCF3, CDCA5	618	106	13528	4.13018	0.000793934	4.67194e-05	0.000490552
GOTERM_BP_FAT	GO:0030199~collagen fibril organization	11	1.4531	3.30252e-07	COL3A1, COL1A2, COL12A1, FOXC1, COL1A1, LOX, SERPINH1, COL5A2, COL11A1, COL5A1, DPT	618	29	13528	8.30309	0.000958921	5.32976e-05	0.000592543
KEGG_PATHWAY	hsa04110:Cell cycle	22	2.90621	4.58139e-07	CDC7, CDC6, E2F3, DBF4, RBL1, TP53, SKP2, PRKDC, CHEK1, MCM2, MCM3, MCM4, CDC25A, CDK2, CDC25B, CCNB1, CCNE1, RAD21, MAD2L1, PLK1, CCNA2, BUB3	249	125	5085	3.59422	7.42157e-05	7.42157e-05	0.000554369
GOTERM_BP_FAT	GO:0001501~skeletal system development	37	4.88771	4.77075e-07	AEBP1, MMP9, COL3A1, TCOF1, JAG2, PRRX1, ACP5, ZBTB16, CHAD, MSX2, HOXC6, TNFRSF11B, HOXA10, COL12A1, COL11A1, GHR, SGPL1, SATB2, BMP1, SPARC, MMP14, COL5A2, ANKH, HOXC10, INHBA, HOXB7, CLEC3B, KAZALD1, HOXB6, COL1A2, GHRL, PDGFRB, FOXC1, COL1A1, BMPR1B, IGFBP3, CDH11	618	319	13528	2.53896	0.00138494	7.29396e-05	0.000855974
GOTERM_CC_FAT	GO:0000775~chromosome, centromeric region	21	2.77411	8.39402e-07	CENPN, MKI67, DSN1, SGOL2, CENPF, CBX3, RANGAP1, CENPE, BIRC5, AURKB, SUV39H2, KIF2C, CDCA8, MAD2L1, RCC2, SEH1L, HJURP, ZWILCH, HELLS, BUB3, DSCC1	587	124	12782	3.68772	0.000362556	3.62615e-05	0.0011839
GOTERM_CC_FAT	GO:0005615~extracellular space	60	7.92602	1.92631e-06	MSR1, PGF, FAM3B, PGC, MMP9, FSTL3, CXCL11, MMP3, REG3A, APOB, SOSTDC1, GPX3, TGFBI, PLA2G1B, LOX, LOXL2, LOXL1, GHR, ICAM1, GIF, LEFTY1, INHBA, TNFSF13B, DEFA6, DEFA5, CPXM1, COL1A2, PLA2G7, GHRL, LAMC2, CA2, TNFAIP2, CXCL1, OLFM4, COL3A1, CXCL9, KIT, CXCL6, GREM1, VCAM1, CCL20, KAL1, COL6A3, TFF1, ANGPTL3, MYOC, COL18A1, TNFSF4, BMP1, CHI3L1, CCL18, SFRP1, CXCL16, SULF1, SFRP4, LIPG, HSPD1, CMT…	587	685	12782	1.90731	0.000831821	7.56487e-05	0.00271687
GOTERM_BP_FAT	GO:0006259~DNA metabolic process	48	6.34082	2.71671e-06	HMGB2, HSD3B7, MRE11A, DBF4, POLA1, PRKDC, CHEK1, TK1, TYMS, RAD21, FANCI, PRIM2, FANCG, TOP2A, HELLS, FEN1, CDC7, GINS1, GINS2, CDC6, RAD51AP1, MSH2, GINS3, LIG1, GINS4, TP53, CENPF, BRIP1, BRCA2, MCM2, TSN, MCM3, MCM4, HMGA1, BRCA1, CDC25A, C10ORF2, CDK2, SOD2, UHRF1, RFC3, DCLRE1B, FANCD2, SUPT16H, DNMT1, HSPD1, XRN2, DSCC1	618	506	13528	2.07652	0.00786099	0.000394525	0.00487426
GOTERM_BP_FAT	GO:0051726~regulation of cell cycle	36	4.75561	3.1611e-06	CKS1B, NEK2, RPRM, CHEK1, ANLN, TRRAP, RCC1, GTSE1, FANCG, ZWILCH, CCNA2, TCF3, BUB3, CDC7, CDC6, MSH2, DLGAP5, SPHK1, TP53, SKP2, CENPF, BRIP1, BRCA2, NUSAP1, BIRC5, CENPE, BRCA1, CDC25A, CDK2, CCNB1, INHBA, MAD2L1, TIMELESS, CKS2, FOXC1, HPGD	618	331	13528	2.38078	0.00914099	0.000437191	0.00567157
GOTERM_BP_FAT	GO:0042127~regulation of cell proliferation	65	8.58653	4.15609e-06	E2F3, RARRES1, APOBEC1, PGF, JAG2, PRRX1, WARS, CDCA7, SERPINE1, PLA2G1B, CCNA2, CDC7, CDC6, ADAM10, LYN, CCKBR, TP53, TBRG4, CDK2, SUZ12, HOXC10, HHEX, ADRB2, CD86, NOP2, TNFSF13B, TIMELESS, SSTR1, SCIN, TGIF1, GHRL, RIPK2, PDGFRB, CXCL1, FGFR4, FOXM1, CHEK1, KIT, ZBTB16, CDH5, VCAM1, MSX2, REG1A, TGM2, TCF3, DPT, NOX4, COL18A1, TNFSF4, SPHK1, BRCA2, IDO1, SPARC, STAT1, CLEC11A, BRCA1, SOD2, CDC…	618	787	13528	1.80794	0.0120009	0.000548644	0.00745668
GOTERM_CC_FAT	GO:0000228~nuclear chromosome	23	3.03831	4.69109e-06	HMGB2, NEK2, SGOL2, POLA1, CBX3, NUFIP1, CHEK1, BIRC5, MCM2, HMGA2, MCM3, RCC1, SMC2, SUV39H2, SUZ12, RAD21, TIMELESS, SMARCC1, PRIM2, RRS1, FOXC1, TOP2A, LRPPRC	587	162	12782	3.09153	0.0020245	0.000168865	0.0066162
GOTERM_CC_FAT	GO:0044420~extracellular matrix part	19	2.50991	5.89985e-06	FRAS1, COL18A1, COL4A1, COL3A1, SPARC, COL5A2, COL5A1, COL4A6, COL4A5, HMCN1, SLC1A3, COL6A3, COL1A2, COL12A1, LAMC2, LOX, COL1A1, COL8A1, COL11A1	587	117	12782	3.53613	0.0025455	0.000196038	0.00832095
GOTERM_BP_FAT	GO:0007155~cell adhesion	59	7.79392	7.09195e-06	AEBP1, CLDN3, FERMT1, LY9, MMRN1, CHAD, REG3A, CD44, TGFBI, COL12A1, SPON2, LOXL2, COL11A1, ICAM1, PDPN, BYSL, LEF1, SIGLEC11, THY1, NCAM1, CD84, TNFAIP6, AMIGO2, CD36, CPXM1, CLDN1, CLDN2, VCAN, LAMC2, ADAM12, OLFM4, TNFRSF12A, COL3A1, PPFIA1, ITGB2, CDH5, ITGBL1, VCAM1, ITGB8, KAL1, COL6A3, COL8A1, ANGPTL3, THBS2, DPT, COL18A1, BMP1, OLR1, EMILIN2, COL5A1, COL4A6, LYVE1, FCGBP, ANTXR1, CLEC7A, …	618	700	13528	1.84501	0.0203914	0.000895346	0.0127238
GOTERM_BP_FAT	GO:0022610~biological adhesion	59	7.79392	7.14968e-06	AEBP1, CLDN3, FERMT1, LY9, MMRN1, CHAD, REG3A, CD44, TGFBI, COL12A1, SPON2, LOXL2, COL11A1, ICAM1, PDPN, BYSL, LEF1, SIGLEC11, THY1, NCAM1, CD84, TNFAIP6, AMIGO2, CD36, CPXM1, CLDN1, CLDN2, VCAN, LAMC2, ADAM12, OLFM4, TNFRSF12A, COL3A1, PPFIA1, ITGB2, CDH5, ITGBL1, VCAM1, ITGB8, KAL1, COL6A3, COL8A1, ANGPTL3, THBS2, DPT, COL18A1, BMP1, OLR1, EMILIN2, COL5A1, COL4A6, LYVE1, FCGBP, ANTXR1, CLEC7A, …	618	701	13528	1.84238	0.0205557	0.000865038	0.0128273
GOTERM_CC_FAT	GO:0031981~nuclear lumen	102	13.4742	9.06639e-06	NCBP2, DBF4, NAA15, SNRPD1, CDCA8, INTS7, PRIM2, DDX21, CCNA2, SATB2, NCF2, LIG1, BYSL, ENC1, RBL1, PTBP1, ELL2, MRTO4, SUZ12, RFC3, NOP2, RCC2, LRPPRC, XRN2, DSCC1, KIF4A, HMGB2, LMNB1, NEK2, MRE11A, CHEK1, TRRAP, NOM1, HOXA10, NAT10, TCF3, MKI67, BRCA2, HEATR1, BRCA1, NOLC1, PLK1, SMARCC1, WDR4, SUPT16H, RRS1, KLF4, E2F3, TAF1A, TCOF1, UTP15, CAD, GNL3L, CCNE1, FANCI, ZNF146, CDK12, MYB, TWISTN…	587	1450	12782	1.53177	0.00390904	0.000279725	0.0127867
KEGG_PATHWAY	hsa04512:ECM-receptor interaction	16	2.11361	9.89427e-06	COL4A1, COL3A1, COL5A2, COL5A1, COL4A6, CHAD, HMMR, CD36, CD44, ITGB8, COL6A3, COL1A2, LAMC2, COL1A1, COL11A1, THBS2	249	84	5085	3.88985	0.0016016	0.000801119	0.0119719
GOTERM_BP_FAT	GO:0000075~cell cycle checkpoint	16	2.11361	1.41998e-05	CDC6, MSH2, TP53, CENPF, BRIP1, CHEK1, CENPE, BIRC5, TRRAP, BRCA1, GTSE1, MAD2L1, FANCG, ZWILCH, CCNA2, BUB3	618	91	13528	3.84879	0.0404115	0.00164867	0.0254745
GOTERM_BP_FAT	GO:0043062~extracellular structure organization	22	2.90621	1.63757e-05	COL18A1, MMP9, ELN, COL3A1, SERPINH1, TMPRSS6, COL5A2, COL5A1, COL4A6, TNFRSF11B, KAZALD1, DNER, TGFBI, COL1A2, COL12A1, FOXC1, LOX, COL1A1, COL11A1, ENG, F2R, DPT	618	163	13528	2.95447	0.046458	0.00182801	0.0293775
GOTERM_BP_FAT	GO:0007346~regulation of mitotic cell cycle	21	2.77411	1.89674e-05	CDC6, NEK2, DLGAP5, SPHK1, TP53, RPRM, CENPF, BRCA2, NUSAP1, CENPE, ANLN, BIRC5, TRRAP, RCC1, CDK2, GTSE1, MAD2L1, FOXC1, ZWILCH, CCNA2, BUB3	618	152	13528	3.02427	0.0536103	0.00203869	0.0340262
GOTERM_CC_FAT	GO:0005887~integral to plasma membrane	86	11.3606	1.92571e-05	F2RL2, ADCY3, CCKAR, KCNJ15, MICB, MSR1, SLC20A1, CLDN3, EFNA3, SLC7A8, TLR2, JAG2, AQP4, LGR5, SLC7A6, KCNJ13, CD44, GRIN2D, CCR10, CEACAM6, CEACAM5, GHR, ICAM1, GPR176, BST2, LYN, NCF2, ATP4A, SLC25A4, CCKBR, PTPRG, GPER, PDPN, MFI2, PIGR, MMP14, PTPRO, THY1, CD84, ADRB2, CD36, SSTR1, CLDN1, PDGFRB, FGFR4, LPPR4, ADORA2B, TNFRSF25, LRRC32, GPR64, ITGB2, KCNJ2, GPRC5A, EPHB1, ITGBL1, KCNMB2, EPH…	587	1188	12782	1.57631	0.00828463	0.000554455	0.0271571
GOTERM_BP_FAT	GO:0009611~response to wounding	47	6.20872	2.0368e-05	F2RL2, CXCL1, COL3A1, TLR2, CXCL9, ITGB2, CXCL6, MMRN1, CXCL11, MDK, REG3A, HMCN1, SLC1A3, CD44, PROCR, CCL20, SERPINE1, SCNN1G, LOX, SCNN1B, NOX4, TNFSF4, LYN, OLR1, PDPN, IDO1, COL5A1, CCL18, PLAUR, SOD2, NOTCH3, CCNB1, TNFAIP6, CD55, LYVE1, CYBB, CD36, TFRC, PLA2G7, RIPK2, VCAN, CTSB, CLEC7A, BMPR1B, ENG, PLAU, F2R	618	530	13528	1.94119	0.0574531	0.00211097	0.0365384
GOTERM_CC_FAT	GO:0031226~intrinsic to plasma membrane	87	11.4927	2.60289e-05	F2RL2, ADCY3, CCKAR, KCNJ15, MICB, MSR1, SLC20A1, CLDN3, EFNA3, SLC7A8, TLR2, JAG2, AQP4, LGR5, SLC7A6, KCNJ13, CD44, GRIN2D, CCR10, CEACAM6, CEACAM5, GHR, ICAM1, GPR176, BST2, LYN, NCF2, ATP4A, SLC25A4, CCKBR, PTPRG, GPER, PDPN, MFI2, PIGR, MMP14, PTPRO, THY1, CD84, ADRB2, CD36, SSTR1, CLDN1, PDGFRB, FGFR4, LPPR4, ADORA2B, TNFRSF25, LRRC32, GPR64, ITGB2, KCNJ2, GPRC5A, EPHB1, ITGBL1, KCNMB2, EPH…	587	1215	12782	1.55921	0.0111817	0.000702544	0.0367055
GOTERM_BP_FAT	GO:0050000~chromosome localization	7	0.924703	3.08823e-05	SEH1L, DLGAP5, CENPF, RRS1, BIRC5, CENPE, CDCA5	618	15	13528	10.2153	0.0858078	0.00308882	0.0553951
GOTERM_BP_FAT	GO:0051303~establishment of chromosome localization	7	0.924703	3.08823e-05	SEH1L, DLGAP5, CENPF, RRS1, BIRC5, CENPE, CDCA5	618	15	13528	10.2153	0.0858078	0.00308882	0.0553951
GOTERM_CC_FAT	GO:0000779~condensed chromosome, centromeric region	13	1.71731	3.91488e-05	CENPN, KIF2C, MAD2L1, SEH1L, DSN1, HJURP, SGOL2, CENPF, CBX3, CENPE, RANGAP1, AURKB, ZWILCH	587	66	12782	4.28904	0.0167704	0.000994364	0.055202
GOTERM_BP_FAT	GO:0051276~chromosome organization	43	5.68032	4.89862e-05	HMGB2, NEK2, MRE11A, PRKDC, CBX3, TRRAP, CDCA8, SEH1L, HJURP, NCAPG2, NCAPG, ASF1B, CDCA5, TOP2A, BUB3, HELLS, KAT2A, TBL1XR1, SATB2, MSH2, SGOL2, DLGAP5, RBL1, TP53, CENPF, NUSAP1, BRCA2, WHSC1, CENPE, MCM2, HMGA2, SMC2, HMGA1, SMC4, SUV39H2, SUZ12, MAD2L1, FANCD2, SMARCC1, SUPT16H, RRS1, DNMT1, DSCC1	618	485	13528	1.94076	0.132646	0.00473238	0.0878555
GOTERM_MF_FAT	GO:0048407~platelet-derived growth factor binding	6	0.792602	5.2725e-05	COL4A1, COL3A1, COL1A2, PDGFRB, COL1A1, COL5A1	557	11	12983	12.7139	0.0452889	0.0229068	0.0819027
GOTERM_CC_FAT	GO:0015630~microtubule cytoskeleton	47	6.20872	5.40289e-05	KIF4A, PRC1, NEK2, ALDOB, TTLL4, CBX3, CHEK1, AURKA, CEP55, AURKB, GTSE1, CCNE1, KIF2C, TUBB, CDCA8, PROCR, CEP170, ODF2, TOP2A, CKAP2, CDC6, TBL1XR1, KIF11, CKAP5, DLGAP5, KIF15, PSRC1, TPX2, CENPF, KIF18B, NUSAP1, BRCA2, BIRC5, CENPE, RACGAP1, MCM3, CEP152, BRCA1, EML4, CDC25B, CCNB1, CSPP1, MAD2L1, RIF1, RCC2, PLK1, DNM1	587	549	12782	1.86417	0.0230708	0.00129589	0.0761764
GOTERM_BP_FAT	GO:0007586~digestion	15	1.98151	6.02162e-05	CCKAR, SULT2A1, CCKBR, PGC, CAPN9, MUC6, AKR1C2, SSTR1, SLC26A7, AKR1B10, TFF2, PLA2G1B, GHRL, TFF1, GKN1	618	91	13528	3.60824	0.160487	0.00562712	0.107986
GOTERM_CC_FAT	GO:0009986~cell surface	34	4.49141	6.15552e-05	FRAS1, CYP3A4, LPPR4, TNFRSF12A, TLR2, KIT, GREM1, HMMR, VCAM1, SLC1A3, CD44, KAL1, DMD, FCER1G, SCNN1G, SCNN1B, GHR, ICAM1, ADAM10, TNFSF4, PLAUR, THY1, NCAM1, CD86, BGN, CD36, SULF1, CD274, CTSB, HSPD1, CLEC7A, CD79A, ENG, SCARA5	587	348	12782	2.12746	0.0262422	0.00139864	0.0867838
GOTERM_BP_FAT	GO:0001944~vasculature development	27	3.56671	8.19147e-05	TNFRSF12A, PGF, COL3A1, PRRX1, NAA15, CDH5, APOB, CD44, TGM2, LOX, ANGPTL3, COL18A1, SGPL1, PDPN, MMP14, TMPRSS6, COL5A1, THY1, CXCL17, BGN, PLXDC1, COL1A2, FOXC1, COL1A1, ENG, TNFAIP2, PLAU	618	251	13528	2.3547	0.211775	0.00740904	0.146871
GOTERM_CC_FAT	GO:0031974~membrane-enclosed lumen	119	15.7199	9.38297e-05	NCBP2, PDP1, DBF4, NAA15, SNRPD1, MMRN1, CDCA8, APOB, INTS7, PRIM2, DDX21, CCNA2, SATB2, NCF2, LIG1, BYSL, ENC1, RBL1, PTBP1, C10ORF2, ELL2, MRTO4, SUZ12, RFC3, NOP2, RCC2, LRPPRC, XRN2, DSCC1, KIF4A, HMGB2, LMNB1, NEK2, MRE11A, PNPT1, CHEK1, TRRAP, SERPINH1, NOM1, HOXA10, NAT10, TCF3, MKI67, BRCA2, HEATR1, BRCA1, NOLC1, PLK1, SMARCC1, WDR4, SUPT16H, RRS1, HSPD1, KLF4, E2F3, TAF1A, PDIA2, TCOF1, …	587	1856	12782	1.39614	0.0397257	0.00202476	0.132258
GOTERM_CC_FAT	GO:0043233~organelle lumen	117	15.4557	9.76757e-05	NCBP2, PDP1, DBF4, NAA15, SNRPD1, MMRN1, CDCA8, APOB, INTS7, PRIM2, DDX21, CCNA2, SATB2, NCF2, LIG1, BYSL, ENC1, RBL1, PTBP1, C10ORF2, ELL2, MRTO4, SUZ12, RFC3, NOP2, RCC2, LRPPRC, XRN2, DSCC1, KIF4A, HMGB2, LMNB1, NEK2, MRE11A, CHEK1, TRRAP, SERPINH1, NOM1, HOXA10, NAT10, TCF3, MKI67, BRCA2, HEATR1, BRCA1, NOLC1, PLK1, SMARCC1, WDR4, SUPT16H, RRS1, HSPD1, KLF4, E2F3, TAF1A, PDIA2, TCOF1, UTP15, …	587	1820	12782	1.39983	0.04132	0.00200741	0.137676
GOTERM_BP_FAT	GO:0006302~double-strand break repair	12	1.5852	9.89147e-05	RAD21, RAD51AP1, MSH2, MRE11A, POLA1, TP53, PRKDC, BRIP1, BRCA2, FEN1, BRCA1, SOD2	618	62	13528	4.23677	0.249759	0.00867012	0.177326
GOTERM_MF_FAT	GO:0005539~glycosaminoglycan binding	18	2.37781	0.000100172	MAMDC2, PGF, TLR2, CXCL6, MDK, COL5A1, HMMR, TNFAIP6, LYVE1, APOB, BGN, CD44, ZNF146, LIPG, LAMC2, VCAN, THBS2, ENG	557	140	12983	2.99685	0.0842897	0.0289252	0.155552
GOTERM_MF_FAT	GO:0030247~polysaccharide binding	19	2.50991	0.000103981	MAMDC2, PGF, TLR2, CXCL6, MDK, COL5A1, HMMR, TNFAIP6, LYVE1, APOB, BGN, CD44, ZNF146, LIPG, LAMC2, VCAN, CLEC7A, THBS2, ENG	557	154	12983	2.87576	0.0873514	0.022592	0.161464
GOTERM_MF_FAT	GO:0001871~pattern binding	19	2.50991	0.000103981	MAMDC2, PGF, TLR2, CXCL6, MDK, COL5A1, HMMR, TNFAIP6, LYVE1, APOB, BGN, CD44, ZNF146, LIPG, LAMC2, VCAN, CLEC7A, THBS2, ENG	557	154	12983	2.87576	0.0873514	0.022592	0.161464
GOTERM_CC_FAT	GO:0005583~fibrillar collagen	6	0.792602	0.000120525	COL3A1, COL1A2, COL1A1, COL5A2, COL11A1, COL5A1	587	12	12782	10.8876	0.0507374	0.00236401	0.169856
GOTERM_BP_FAT	GO:0051327~M phase of meiotic cell cycle	15	1.98151	0.000137129	ADCY3, MKI67, HSD3B7, NEK2, MRE11A, SGOL2, BRCA2, CHEK1, SUV39H2, CDC25B, RAD21, FANCD2, PLK1, CKS2, ZNF318	618	98	13528	3.35051	0.328597	0.0116489	0.245754
GOTERM_BP_FAT	GO:0007126~meiosis	15	1.98151	0.000137129	ADCY3, MKI67, HSD3B7, NEK2, MRE11A, SGOL2, BRCA2, CHEK1, SUV39H2, CDC25B, RAD21, FANCD2, PLK1, CKS2, ZNF318	618	98	13528	3.35051	0.328597	0.0116489	0.245754
GOTERM_BP_FAT	GO:0001568~blood vessel development	26	3.43461	0.000141838	TNFRSF12A, PGF, COL3A1, PRRX1, NAA15, CDH5, APOB, CD44, TGM2, LOX, ANGPTL3, COL18A1, SGPL1, MMP14, TMPRSS6, COL5A1, THY1, CXCL17, BGN, PLXDC1, COL1A2, FOXC1, COL1A1, ENG, TNFAIP2, PLAU	618	245	13528	2.32302	0.337722	0.0117044	0.254184
GOTERM_CC_FAT	GO:0070013~intracellular organelle lumen	114	15.0594	0.000144928	NCBP2, PDP1, DBF4, NAA15, SNRPD1, CDCA8, APOB, INTS7, PRIM2, DDX21, CCNA2, SATB2, NCF2, LIG1, BYSL, ENC1, RBL1, PTBP1, C10ORF2, ELL2, MRTO4, SUZ12, RFC3, NOP2, RCC2, LRPPRC, XRN2, DSCC1, KIF4A, HMGB2, LMNB1, NEK2, MRE11A, CHEK1, TRRAP, SERPINH1, NOM1, HOXA10, NAT10, TCF3, MKI67, BRCA2, HEATR1, BRCA1, NOLC1, PLK1, SMARCC1, WDR4, SUPT16H, RRS1, HSPD1, KLF4, E2F3, TAF1A, PDIA2, TCOF1, UTP15, GNL3L, …	587	1779	12782	1.39537	0.0606934	0.00271862	0.204215
GOTERM_BP_FAT	GO:0051321~meiotic cell cycle	15	1.98151	0.000170787	ADCY3, MKI67, HSD3B7, NEK2, MRE11A, SGOL2, BRCA2, CHEK1, SUV39H2, CDC25B, RAD21, FANCD2, PLK1, CKS2, ZNF318	618	100	13528	3.2835	0.391147	0.0136882	0.305986
GOTERM_BP_FAT	GO:0044236~multicellular organismal metabolic process	9	1.1889	0.000213377	MMP9, COL3A1, PLA2G1B, COL1A1, MMP3, SERPINH1, COL5A1, GHR, MMP11	618	37	13528	5.32459	0.462015	0.0166152	0.382153
GOTERM_BP_FAT	GO:0006261~DNA-dependent DNA replication	11	1.4531	0.00026035	RFC3, HMGB2, PRIM2, POLA1, BRCA2, MCM2, MCM3, MCM4, HMGA1, FEN1, C10ORF2	618	58	13528	4.15155	0.530654	0.0197088	0.466096
GOTERM_MF_FAT	GO:0001882~nucleoside binding	98	12.9458	0.0002763	ADCY3, LDHD, AURKA, AURKB, PRKX, MTHFD1L, DDX21, DDX10, LIG1, MTPAP, TBRG4, STK3, C10ORF2, MAP4K4, ATP2C2, RFC3, RIPK2, PDGFRB, ABCA8, KIF4A, FGFR4, ASS1, NEK3, NEK2, CHEK1, UBE2QL1, EPHB1, TK1, EPHB2, SGK223, VRK2, ENTPD3, NAT10, SLC28A2, HELLS, SLC28A3, MKI67, MYO1B, SPHK1, BRIP1, ATP11A, ATAD2, ACACB, GART, NOLC1, PLK2, PLK1, HSPD1, FIGNL1, NUAK1, CAD, HSPH1, WARS, KIF2C, CDK12, MASTL, TOP2A, …	557	1612	12983	1.41704	0.215651	0.0474192	0.428506
GOTERM_MF_FAT	GO:0005524~ATP binding	90	11.889	0.000491412	ADCY3, NUAK1, FIGNL1, CAD, AURKA, AURKB, MTHFD1L, PRKX, WARS, HSPH1, KIF2C, CDK12, DDX21, MASTL, DDX10, TOP2A, CDC7, ABCE1, CDC6, SGK1, HSP90AA1, KIF11, LYN, ATP4A, LIG1, KIF15, TPX2, TP53, MTPAP, TBRG4, CFTR, CCT6A, MCM2, MCM3, MCM4, MORC2, STK3, C10ORF2, CDK2, MAP4K4, ATP2C2, RFC3, CKM, RIPK2, PDGFRB, MELK, ABCA8, KIF4A, FGFR4, NEK3, ASS1, NEK2, TRIB3, PRKDC, CHEK1, KIT, UBE2QL1, BMS1, EPHB1, T…	557	1477	12983	1.42031	0.350828	0.069478	0.760927
GOTERM_BP_FAT	GO:0007093~mitotic cell cycle checkpoint	9	1.1889	0.000629717	MAD2L1, TP53, CENPF, CENPE, TRRAP, ZWILCH, CCNA2, GTSE1, BUB3	618	43	13528	4.58162	0.839571	0.0458369	1.12384
GOTERM_CC_FAT	GO:0005730~nucleolus	52	6.86922	0.000631934	TAF1A, TCOF1, UTP15, GNL3L, CDCA8, ZNF146, DDX21, TWISTNB, TOP2A, NCF2, NIP7, BYSL, PTBP1, TP53, TPX2, LEF1, NUSAP1, POLR1C, POLR1B, MCM3, MCM4, MRTO4, CD3EAP, ADRB2, NOP2, RCC2, WDR43, XRN2, HMGB2, NEK2, MRE11A, POLA1, NUFIP1, TRIB3, ERI1, KIT, ZBTB16, BMS1, NOM1, HJURP, NAT10, BUB3, ETV4, MKI67, PNO1, HEATR1, BIRC5, STAT1, NOLC1, RRS1, HPGD, KLF4	587	698	12782	1.62222	0.23897	0.0113139	0.887612
GOTERM_MF_FAT	GO:0030554~adenyl nucleotide binding	94	12.4174	0.000730618	ADCY3, NUAK1, FIGNL1, LDHD, CAD, AURKA, AURKB, MTHFD1L, PRKX, WARS, HSPH1, KIF2C, CDK12, DDX21, MASTL, DDX10, TOP2A, CDC7, ABCE1, CDC6, SGK1, HSP90AA1, KIF11, LYN, ATP4A, LIG1, KIF15, TPX2, TP53, MTPAP, TBRG4, CFTR, CCT6A, MCM2, MCM3, ACADL, MCM4, MORC2, STK3, C10ORF2, CDK2, MAP4K4, ATP2C2, RFC3, CKM, PDGFRB, RIPK2, MELK, ABCA8, KIF4A, FGFR4, NEK3, ASS1, NEK2, TRIB3, PRKDC, CHEK1, KIT, UBE2QL1, B…	557	1577	12983	1.38936	0.473997	0.0876926	1.12936
GOTERM_BP_FAT	GO:0030261~chromosome condensation	7	0.924703	0.000739452	NCAPG2, NCAPG, NUSAP1, CDCA5, TOP2A, SMC2, SMC4	618	25	13528	6.12919	0.883388	0.052305	1.31846
GOTERM_MF_FAT	GO:0032559~adenyl ribonucleotide binding	90	11.889	0.000753487	ADCY3, NUAK1, FIGNL1, CAD, AURKA, AURKB, MTHFD1L, PRKX, WARS, HSPH1, KIF2C, CDK12, DDX21, MASTL, DDX10, TOP2A, CDC7, ABCE1, CDC6, SGK1, HSP90AA1, KIF11, LYN, ATP4A, LIG1, KIF15, TPX2, TP53, MTPAP, TBRG4, CFTR, CCT6A, MCM2, MCM3, MCM4, MORC2, STK3, C10ORF2, CDK2, MAP4K4, ATP2C2, RFC3, CKM, RIPK2, PDGFRB, MELK, ABCA8, KIF4A, FGFR4, NEK3, ASS1, NEK2, TRIB3, PRKDC, CHEK1, KIT, UBE2QL1, BMS1, EPHB1, T…	557	1497	12983	1.40133	0.484473	0.0794837	1.16452
GOTERM_MF_FAT	GO:0008301~DNA bending activity	5	0.660502	0.000863054	HMGB2, HMGB3, LEF1, FOXC1, FOXD1	557	11	12983	10.5949	0.531843	0.0808703	1.33279
GOTERM_BP_FAT	GO:0032964~collagen biosynthetic process	4	0.528402	0.000881217	COL3A1, COL1A1, SERPINH1, COL5A1	618	5	13528	17.512	0.922777	0.060554	1.56935
GOTERM_BP_FAT	GO:0006935~chemotaxis	18	2.37781	0.0010154	CXCL1, CXCL9, ITGB2, FPR3, CXCL6, CXCL11, CCL18, PLAUR, CXCL17, CCL20, CXCL16, KAL1, CCR10, PLA2G1B, PDGFRB, ENG, CMTM3, PLAU	618	160	13528	2.46262	0.947724	0.0678554	1.80626
GOTERM_BP_FAT	GO:0042330~taxis	18	2.37781	0.0010154	CXCL1, CXCL9, ITGB2, FPR3, CXCL6, CXCL11, CCL18, PLAUR, CXCL17, CCL20, CXCL16, KAL1, CCR10, PLA2G1B, PDGFRB, ENG, CMTM3, PLAU	618	160	13528	2.46262	0.947724	0.0678554	1.80626
GOTERM_BP_FAT	GO:0051310~metaphase plate congression	5	0.660502	0.00109376	SEH1L, CENPF, RRS1, CENPE, CDCA5	618	11	13528	9.94999	0.958377	0.0712657	1.94436
GOTERM_MF_FAT	GO:0001883~purine nucleoside binding	94	12.4174	0.00118159	ADCY3, NUAK1, FIGNL1, LDHD, CAD, AURKA, AURKB, MTHFD1L, PRKX, WARS, HSPH1, KIF2C, CDK12, DDX21, MASTL, DDX10, TOP2A, CDC7, ABCE1, CDC6, SGK1, HSP90AA1, KIF11, LYN, ATP4A, LIG1, KIF15, TPX2, TP53, MTPAP, TBRG4, CFTR, CCT6A, MCM2, MCM3, ACADL, MCM4, MORC2, STK3, C10ORF2, CDK2, MAP4K4, ATP2C2, RFC3, CKM, PDGFRB, RIPK2, MELK, ABCA8, KIF4A, FGFR4, NEK3, ASS1, NEK2, TRIB3, PRKDC, CHEK1, KIT, UBE2QL1, B…	557	1601	12983	1.36854	0.646273	0.0987054	1.82049
GOTERM_BP_FAT	GO:0010033~response to organic substance	52	6.86922	0.00118674	ADCY3, APOBEC1, PGF, TLR2, AURKA, PMAIP1, MMP3, CCNE1, HSPH1, APOB, TNFRSF11B, CD44, PLA2G1B, LOX, CCNA2, GNG7, GHR, HSP90AA1, ADAM10, LYN, ATP4B, FBP1, LEF1, CFTR, MMP14, RIPK2, GHRL, CTSC, COL1A1, CA2, HMGB2, COL3A1, ALDOB, ACP5, PRKDC, ADH7, DERL3, SERPINH1, MSX2, TFF1, MSH2, BRCA2, IDO1, STAT1, BRCA1, GART, TFRC, CXCL16, HSPD1, CLEC7A, DNAJB6, F2R	618	721	13528	1.57875	0.968239	0.0754037	2.10799
GOTERM_CC_FAT	GO:0000777~condensed chromosome kinetochore	10	1.321	0.0011993	KIF2C, CENPN, MAD2L1, HJURP, SEH1L, DSN1, CENPF, CENPE, RANGAP1, ZWILCH	587	58	12782	3.75433	0.404532	0.0205228	1.67829
GOTERM_MF_FAT	GO:0030246~carbohydrate binding	29	3.83091	0.00132342	MAMDC2, PGF, ALDOB, TLR2, CXCL6, MDK, HMMR, REG3A, APOB, REG1A, CD44, ZNF146, THBS2, OLR1, CHI3L1, FBP1, SIGLEC11, COL5A1, CLEC11A, TNFAIP6, LYVE1, BGN, CLEC3B, ZG16, LIPG, LAMC2, VCAN, CLEC7A, ENG	557	354	12983	1.90948	0.687784	0.100417	2.03692
GOTERM_BP_FAT	GO:0008284~positive regulation of cell proliferation	34	4.49141	0.00132512	E2F3, FGFR4, PGF, PRRX1, KIT, VCAM1, REG1A, TGM2, PLA2G1B, CCNA2, TCF3, CDC7, COL18A1, ADAM10, TNFSF4, LYN, CCKBR, SPHK1, TBRG4, STAT1, CDK2, CLEC11A, CDC25B, HOXC10, SUZ12, ADRB2, CD86, NOP2, TNFSF13B, TGIF1, PDGFRB, RIPK2, GKN1, F2R	618	414	13528	1.79773	0.978763	0.0820392	2.35106
GOTERM_CC_FAT	GO:0005815~microtubule organizing center	24	3.17041	0.00137912	CKAP5, NEK2, DLGAP5, KIF15, ALDOB, TTLL4, BRCA2, CHEK1, AURKA, BIRC5, CEP55, MCM3, CEP152, BRCA1, CDC25B, CSPP1, CCNB1, CCNE1, MAD2L1, PROCR, PLK1, CEP170, ODF2, TOP2A	587	253	12782	2.06562	0.449094	0.0226695	1.92766
GOTERM_BP_FAT	GO:0032963~collagen metabolic process	7	0.924703	0.00140007	MMP9, COL3A1, COL1A1, MMP3, SERPINH1, COL5A1, MMP11	618	28	13528	5.47249	0.982924	0.0846781	2.48246
KEGG_PATHWAY	hsa03030:DNA replication	8	1.0568	0.0014912	RFC3, LIG1, PRIM2, POLA1, MCM2, MCM3, MCM4, FEN1	249	36	5085	4.53815	0.214751	0.0774232	1.78956
KEGG_PATHWAY	hsa04115:p53 signaling pathway	11	1.4531	0.00151196	CCNB1, CCNE1, TNFRSF10B, SERPINE1, RPRM, TP53, CHEK1, PMAIP1, IGFBP3, GTSE1, CDK2	249	68	5085	3.30351	0.217392	0.0594409	1.81427
GOTERM_BP_FAT	GO:0043588~skin development	7	0.924703	0.00169821	FRAS1, COL3A1, COL1A2, LEF1, COL1A1, COL5A2, COL5A1	618	29	13528	5.28379	0.992827	0.0997231	3.00352
GOTERM_BP_FAT	GO:0034508~centromere complex assembly	4	0.528402	0.0017027	HJURP, CENPF, CENPE, HELLS	618	6	13528	14.5933	0.992921	0.0979964	3.01135
GOTERM_CC_FAT	GO:0043228~non-membrane-bounded organelle	149	19.683	0.00173316	PRC1, CBX3, RANGAP1, AURKA, AURKB, CDCA8, RAD21, RAE1, PRIM2, DDX21, CDCA5, NCF2, SGOL2, BYSL, ENC1, PTBP1, RAI14, CEP152, C10ORF2, MRTO4, SUZ12, TNS4, ARPC1B, RFC3, NOP2, MAD2L1, RCC2, TIMELESS, LRPPRC, XRN2, DSCC1, CGNL1, HMGB2, KIF4A, HMGB3, LMNB1, NEK2, MRE11A, ALDOB, CHEK1, ANLN, KRT20, RCC1, TUBB, NOM1, PROCR, CEP170, DMD, NAT10, ASF1B, FGD6, HELLS, CKAP2, MKI67, CKAP5, MYO1B, FSCN1, BRCA2,…	587	2596	12782	1.24981	0.527338	0.027373	2.41692
GOTERM_CC_FAT	GO:0043232~intracellular non-membrane-bounded organelle	149	19.683	0.00173316	PRC1, CBX3, RANGAP1, AURKA, AURKB, CDCA8, RAD21, RAE1, PRIM2, DDX21, CDCA5, NCF2, SGOL2, BYSL, ENC1, PTBP1, RAI14, CEP152, C10ORF2, MRTO4, SUZ12, TNS4, ARPC1B, RFC3, NOP2, MAD2L1, RCC2, TIMELESS, LRPPRC, XRN2, DSCC1, CGNL1, HMGB2, KIF4A, HMGB3, LMNB1, NEK2, MRE11A, ALDOB, CHEK1, ANLN, KRT20, RCC1, TUBB, NOM1, PROCR, CEP170, DMD, NAT10, ASF1B, FGD6, HELLS, CKAP2, MKI67, CKAP5, MYO1B, FSCN1, BRCA2,…	587	2596	12782	1.24981	0.527338	0.027373	2.41692
GOTERM_BP_FAT	GO:0006928~cell motion	37	4.88771	0.00196355	CCKAR, TNFRSF12A, PRKDC, ITGB2, FPR3, KIT, EPHB1, EPHB2, VCAM1, APOB, TUBB, CD44, KAL1, DNER, PLA2G1B, SCNN1G, SPON2, SCNN1B, ETV4, ICAM1, SGPL1, SATB2, MSH2, PODXL, MMP14, COL5A1, PLAUR, ARPC1B, LYVE1, PARP9, CXCL16, PDGFRB, FOXC1, VCAN, BMPR1B, ENG, PLAU	618	475	13528	1.70511	0.996686	0.109992	3.46505
GOTERM_BP_FAT	GO:0010564~regulation of cell cycle process	14	1.84941	0.00204896	CDC7, NEK2, DLGAP5, CENPF, NUSAP1, BRCA2, CENPE, ANLN, BIRC5, RCC1, GTSE1, BRCA1, MAD2L1, TIMELESS	618	114	13528	2.68824	0.997416	0.11234	3.61316
GOTERM_CC_FAT	GO:0009897~external side of plasma membrane	18	2.37781	0.00207369	FRAS1, ICAM1, LPPR4, TLR2, KIT, THY1, VCAM1, NCAM1, CD86, CD44, CD274, FCER1G, CLEC7A, SCNN1G, CD79A, CTSB, SCNN1B, ENG	587	170	12782	2.3056	0.592113	0.0315199	2.88537
GOTERM_CC_FAT	GO:0005654~nucleoplasm	60	7.92602	0.00209211	NCBP2, E2F3, TAF1A, DBF4, NAA15, SNRPD1, CCNE1, FANCI, INTS7, PRIM2, CDK12, TOP2A, CCNA2, CDC7, CDC6, TBL1XR1, SATB2, LIG1, PTBP1, RBL1, TP53, LEF1, POLR1C, POLR1B, MCM2, MCM3, MCM4, PRPF4, HMGA1, CDK2, ELL2, CD3EAP, SUZ12, RFC3, FANCD2, LRPPRC, DSCC1, CKS1B, HMGB2, GLIS2, MRE11A, POLA1, NUFIP1, PRKDC, CHEK1, TRRAP, ZBTB16, HOXA10, TCF3, KAT2A, BRCA2, BRCA1, CDC25A, CDC25B, CCNB1, PLK1, SMARCC1, …	587	882	12782	1.4813	0.595352	0.0307162	2.91064
GOTERM_BP_FAT	GO:0007076~mitotic chromosome condensation	5	0.660502	0.00220298	NCAPG, NUSAP1, CDCA5, SMC2, SMC4	618	13	13528	8.41922	0.99835	0.118052	3.87973
GOTERM_MF_FAT	GO:0003697~single-stranded DNA binding	9	1.1889	0.00221618	HMGB2, RAD51AP1, MSH2, TP53, BRCA2, HSPD1, MCM4, LRPPRC, C10ORF2	557	55	12983	3.81417	0.857752	0.149997	3.38898
GOTERM_BP_FAT	GO:0006955~immune response	49	6.47292	0.00228872	MICB, PXDN, APOBEC1, TLR2, IFI44L, LY9, CXCL11, NUDCD1, PLA2G1B, LTF, SPON2, ICAM1, POU2AF1, GBP5, NCF2, LYN, BST2, TP53, TNFRSF17, CD86, IL18BP, TNFSF13B, LILRB4, CD300LF, CTSC, CXCL1, IFITM3, CXCL9, PRKDC, ACP5, CXCL6, TUBB, PROCR, CCL20, FCGR1B, FCER1G, TNFSF4, OLR1, MSH2, IGJ, CCL18, CYBB, CD55, CXCL16, P2RY14, CD274, HSPD1, CLEC7A, CD79A	618	690	13528	1.5545	0.998714	0.120153	4.02782
GOTERM_BP_FAT	GO:0000910~cytokinesis	8	1.0568	0.00230536	PRC1, PLK1, NUSAP1, BRCA2, BIRC5, ANLN, AURKB, RACGAP1	618	41	13528	4.27121	0.998775	0.118831	4.05653
GOTERM_BP_FAT	GO:0044259~multicellular organismal macromolecule metabolic process	7	0.924703	0.0024362	MMP9, COL3A1, COL1A1, MMP3, SERPINH1, COL5A1, MMP11	618	31	13528	4.9429	0.999163	0.122974	4.28203
GOTERM_CC_FAT	GO:0000776~kinetochore	11	1.4531	0.00261216	KIF2C, CENPN, MAD2L1, HJURP, SEH1L, DSN1, CENPF, CENPE, RANGAP1, ZWILCH, BUB3	587	77	12782	3.11073	0.676944	0.0369639	3.62185
GOTERM_CC_FAT	GO:0030935~sheet-forming collagen	4	0.528402	0.00292128	COL4A1, COL8A1, COL4A6, COL4A5	587	7	12782	12.4429	0.717433	0.0399491	4.04229
GOTERM_BP_FAT	GO:0006268~DNA unwinding during replication	5	0.660502	0.00297391	HMGB2, MCM2, MCM4, HMGA1, C10ORF2	618	14	13528	7.81785	0.999825	0.145561	5.20352
GOTERM_BP_FAT	GO:0048844~artery morphogenesis	5	0.660502	0.00297391	APOB, PRRX1, FOXC1, ANGPTL3, ENG	618	14	13528	7.81785	0.999825	0.145561	5.20352
GOTERM_BP_FAT	GO:0010332~response to gamma radiation	6	0.792602	0.00329499	APOBEC1, FANCD2, TP53, PRKDC, BRCA2, SOD2	618	23	13528	5.71043	0.999931	0.157355	5.74978
GOTERM_CC_FAT	GO:0005813~centrosome	21	2.77411	0.00338964	CKAP5, NEK2, DLGAP5, KIF15, ALDOB, BRCA2, CHEK1, AURKA, BIRC5, CEP55, MCM3, CEP152, CDC25B, CSPP1, CCNB1, CCNE1, PROCR, PLK1, CEP170, ODF2, TOP2A	587	224	12782	2.04142	0.769341	0.0448032	4.67608
GOTERM_MF_FAT	GO:0005178~integrin binding	9	1.1889	0.00347656	VCAM1, ICAM1, ADAM10, LYN, TGFBI, COL3A1, ANGPTL3, COL5A1, THY1	557	59	12983	3.55558	0.95317	0.209807	5.26811
GOTERM_BP_FAT	GO:0000082~G1/S transition of mitotic cell cycle	9	1.1889	0.00366993	CDC7, BCAT1, CCNE1, INHBA, DBF4, SKP2, RCC1, CDCA5, CDC25A	618	56	13528	3.51803	0.999977	0.170873	6.38389
GOTERM_CC_FAT	GO:0016363~nuclear matrix	9	1.1889	0.00378215	KIF4A, LMNB1, ENC1, POLA1, TP53, CENPF, NUFIP1, CAD, MYB	587	56	12782	3.49957	0.805435	0.0483954	5.20423
GOTERM_BP_FAT	GO:0016477~cell migration	24	3.17041	0.00394292	SGPL1, CCKAR, ICAM1, SATB2, TNFRSF12A, PODXL, PRKDC, ITGB2, KIT, MMP14, COL5A1, VCAM1, PARP9, CD44, CXCL16, DNER, PLA2G1B, PDGFRB, VCAN, FOXC1, SCNN1G, SCNN1B, ENG, PLAU	618	276	13528	1.90348	0.99999	0.179529	6.84306
GOTERM_BP_FAT	GO:0051656~establishment of organelle localization	10	1.321	0.00395796	ARFGAP1, SEH1L, DLGAP5, CENPF, RRS1, NUSAP1, BIRC5, CENPE, CDCA5, LRPPRC	618	69	13528	3.17246	0.99999	0.177384	6.86828
GOTERM_CC_FAT	GO:0000922~spindle pole	7	0.924703	0.00406215	MAD2L1, KIF11, NEK2, PLK1, DLGAP5, TPX2, CENPF	587	34	12782	4.48311	0.827684	0.0504037	5.57932
GOTERM_MF_FAT	GO:0032403~protein complex binding	18	2.37781	0.00453188	PDP1, ICAM1, ADAM10, LYN, MSH2, COL3A1, FSTL3, COL5A1, THY1, VCAM1, CCNE1, ADRB2, TGFBI, FCGR1B, FCER1G, FCGR2A, ANGPTL3, ENG	557	196	12983	2.1406	0.981548	0.248124	6.81514
GOTERM_BP_FAT	GO:0051272~positive regulation of cell motion	12	1.5852	0.00497057	COL18A1, ICAM1, ADAM10, LYN, PDPN, CXCL16, MMP9, SPHK1, PDGFRB, KIT, ANGPTL3, F2R	618	98	13528	2.6804	0.999999	0.214361	8.55252
GOTERM_BP_FAT	GO:0048705~skeletal system morphogenesis	13	1.71731	0.00500195	SGPL1, SATB2, BMP1, PRRX1, ACP5, CHAD, HOXB7, HOXB6, PDGFRB, COL1A1, BMPR1B, COL11A1, GHR	618	112	13528	2.5408	1	0.212432	8.60425
GOTERM_MF_FAT	GO:0003682~chromatin binding	15	1.98151	0.00505506	CDC6, SATB2, TP53, POLA1, CBX3, LEF1, CENPF, RCC1, SUV39H2, SUZ12, SMARCC1, TGIF1, CDCA5, TOP2A, HELLS	557	150	12983	2.33088	0.988376	0.25694	7.57331
GOTERM_MF_FAT	GO:0019838~growth factor binding	12	1.5852	0.00525539	FGFR4, CD36, COL4A1, KAZALD1, COL3A1, COL1A2, PDGFRB, COL1A1, IGFBP3, ENG, COL5A1, GHR	557	105	12983	2.66386	0.990261	0.251347	7.86207
GOTERM_BP_FAT	GO:0006281~DNA repair	24	3.17041	0.00558434	HMGB2, RAD51AP1, MSH2, MRE11A, LIG1, TP53, POLA1, PRKDC, BRCA2, BRIP1, CHEK1, BRCA1, SOD2, TYMS, UHRF1, RFC3, RAD21, DCLRE1B, FANCD2, FANCI, SUPT16H, FANCG, TOP2A, FEN1	618	284	13528	1.84986	1	0.230787	9.55934
GOTERM_BP_FAT	GO:0009991~response to extracellular stimulus	20	2.64201	0.00574982	CCKAR, MICB, ADORA2B, LYN, ALDOB, TP53, BRCA2, STAT1, SOD2, CCNE1, TNFRSF11B, TFRC, CD44, SSTR1, LIPG, GHRL, COL1A1, KLF4, MEST, GHR	618	220	13528	1.99	1	0.233481	9.82899
GOTERM_BP_FAT	GO:0010035~response to inorganic substance	19	2.50991	0.00598146	PXDN, APOBEC1, OLR1, ALDOB, LEF1, STAT1, MT1X, SOD2, GART, KCNMB2, TNFRSF11B, APOB, SLC1A3, TFRC, GPX3, SERPINE1, COL1A1, TFF1, CA2	618	205	13528	2.02883	1	0.238387	10.2052
GOTERM_CC_FAT	GO:0032133~chromosome passenger complex	3	0.396301	0.00610344	CDCA8, BIRC5, AURKB	587	3	12782	21.7751	0.928978	0.0727803	8.2725
GOTERM_CC_FAT	GO:0034399~nuclear periphery	9	1.1889	0.00642306	KIF4A, LMNB1, ENC1, POLA1, TP53, CENPF, NUFIP1, CAD, MYB	587	61	12782	3.21272	0.938191	0.0744113	8.68767
GOTERM_BP_FAT	GO:0007080~mitotic metaphase plate congression	4	0.528402	0.0064518	SEH1L, RRS1, CENPE, CDCA5	618	9	13528	9.72887	1	0.251197	10.9645
GOTERM_BP_FAT	GO:0033205~cytokinesis during cell cycle	4	0.528402	0.0064518	PLK1, NUSAP1, BRCA2, RACGAP1	618	9	13528	9.72887	1	0.251197	10.9645
GOTERM_BP_FAT	GO:0042060~wound healing	18	2.37781	0.0065102	F2RL2, COL3A1, MMRN1, COL5A1, PLAUR, CCNB1, NOTCH3, HMCN1, CD36, PROCR, CD44, SERPINE1, LOX, SCNN1G, SCNN1B, ENG, PLAU, F2R	618	191	13528	2.06293	1	0.249851	11.0583
GOTERM_BP_FAT	GO:0048015~phosphoinositide-mediated signaling	11	1.4531	0.00664241	TYMS, CCKAR, HMGB2, CCKBR, CKS2, TGM2, AURKA, HOMER1, TOP2A, FEN1, F2R	618	88	13528	2.73625	1	0.250961	11.2704
GOTERM_BP_FAT	GO:0006974~response to DNA damage stimulus	29	3.83091	0.00674776	HMGB2, MRE11A, POLA1, PRKDC, CHEK1, GTSE1, TYMS, RAD21, FANCI, FANCG, CCNA2, TOP2A, FEN1, RAD51AP1, LYN, MSH2, LIG1, TP53, BRCA2, BRIP1, BRCA1, SOD2, UHRF1, RFC3, DCLRE1B, RIF1, TIMELESS, FANCD2, SUPT16H	618	373	13528	1.7019	1	0.251171	11.4391
GOTERM_BP_FAT	GO:0030335~positive regulation of cell migration	11	1.4531	0.00718704	COL18A1, ICAM1, ADAM10, PDPN, CXCL16, MMP9, SPHK1, PDGFRB, KIT, ANGPTL3, F2R	618	89	13528	2.7055	1	0.261901	12.1392
GOTERM_BP_FAT	GO:0048870~cell motility	25	3.30251	0.00722204	ICAM1, SGPL1, CCKAR, SATB2, TNFRSF12A, PODXL, PRKDC, ITGB2, KIT, MMP14, COL5A1, VCAM1, APOB, CD44, PARP9, DNER, CXCL16, PLA2G1B, PDGFRB, FOXC1, VCAN, SCNN1G, SCNN1B, ENG, PLAU	618	307	13528	1.78257	1	0.259776	12.1948
GOTERM_BP_FAT	GO:0051674~localization of cell	25	3.30251	0.00722204	ICAM1, SGPL1, CCKAR, SATB2, TNFRSF12A, PODXL, PRKDC, ITGB2, KIT, MMP14, COL5A1, VCAM1, APOB, CD44, PARP9, DNER, CXCL16, PLA2G1B, PDGFRB, FOXC1, VCAN, SCNN1G, SCNN1B, ENG, PLAU	618	307	13528	1.78257	1	0.259776	12.1948
GOTERM_MF_FAT	GO:0046870~cadmium ion binding	4	0.528402	0.00748103	MT1M, MT1E, MT1X, MT1F	557	10	12983	9.32352	0.99864	0.321769	11.014
GOTERM_MF_FAT	GO:0005540~hyaluronic acid binding	5	0.660502	0.00771819	TNFAIP6, LYVE1, CD44, VCAN, HMMR	557	19	12983	6.13389	0.998898	0.315021	11.3439
GOTERM_BP_FAT	GO:0032508~DNA duplex unwinding	5	0.660502	0.00786387	HMGB2, MCM2, MCM4, HMGA1, C10ORF2	618	18	13528	6.08055	1	0.276045	13.2077
GOTERM_BP_FAT	GO:0032392~DNA geometric change	5	0.660502	0.00786387	HMGB2, MCM2, MCM4, HMGA1, C10ORF2	618	18	13528	6.08055	1	0.276045	13.2077
GOTERM_BP_FAT	GO:0002429~immune response-activating cell surface receptor signaling pathway	7	0.924703	0.00793361	MICB, LYN, TLR2, RIPK2, CD79A, CLEC7A, THY1	618	39	13528	3.92897	1	0.274849	13.3172
GOTERM_BP_FAT	GO:0048514~blood vessel morphogenesis	19	2.50991	0.00799766	COL18A1, SGPL1, TNFRSF12A, PGF, PRRX1, NAA15, MMP14, TMPRSS6, THY1, CXCL17, APOB, BGN, PLXDC1, TGM2, FOXC1, ANGPTL3, TNFAIP2, ENG, PLAU	618	211	13528	1.97113	1	0.273519	13.4175
GOTERM_CC_FAT	GO:0030496~midbody	5	0.660502	0.00800423	NEK2, PSRC1, CENPF, BIRC5, AURKB	587	18	12782	6.04865	0.968937	0.0895632	10.716
KEGG_PATHWAY	hsa00980:Metabolism of xenobiotics by cytochrome P450	9	1.1889	0.00809261	AKR1C3, CYP3A4, GSTA1, AKR1C2, CYP2C9, ADH1C, ADH1B, ADH7, UGT2B15, ALDH3A1	249	60	5085	3.06325	0.731884	0.231464	9.36439
GOTERM_BP_FAT	GO:0006310~DNA recombination	12	1.5852	0.0083129	RAD21, RAD51AP1, MSH2, MRE11A, LIG1, PRKDC, BRCA2, CHEK1, TSN, HSPD1, HMGA1, BRCA1	618	105	13528	2.50171	1	0.279422	13.9098
GOTERM_BP_FAT	GO:0043627~response to estrogen stimulus	12	1.5852	0.0083129	CCNE1, TNFRSF11B, BRCA2, GHRL, CFTR, AURKA, CA2, TFF1, MMP14, CCNA2, BRCA1, GHR	618	105	13528	2.50171	1	0.279422	13.9098
KEGG_PATHWAY	hsa04914:Progesterone-mediated oocyte maturation	11	1.4531	0.00853777	CCNB1, ADCY3, RPS6KA6, MAD2L1, HSP90AA1, PLK1, CCNA2, CDC25A, CDK2, PRKX, CDC25B	249	86	5085	2.61208	0.75069	0.206665	9.85537
GOTERM_BP_FAT	GO:0031667~response to nutrient levels	18	2.37781	0.00877334	CCKAR, MICB, ALDOB, TP53, BRCA2, STAT1, SOD2, CCNE1, TNFRSF11B, TFRC, CD44, SSTR1, LIPG, GHRL, COL1A1, KLF4, MEST, GHR	618	197	13528	2.0001	1	0.289169	14.6242
GOTERM_BP_FAT	GO:0042953~lipoprotein transport	4	0.528402	0.00890744	APOB, MSR1, APOBEC1, CD36	618	10	13528	8.75599	1	0.289652	14.8312
GOTERM_BP_FAT	GO:0031570~DNA integrity checkpoint	8	1.0568	0.00891591	CDC6, MSH2, TP53, BRIP1, CHEK1, CCNA2, GTSE1, BRCA1	618	52	13528	3.36769	1	0.28672	14.8443
GOTERM_BP_FAT	GO:0002757~immune response-activating signal transduction	8	1.0568	0.00891591	MICB, LYN, TLR2, RIPK2, CD79A, CLEC7A, HSPD1, THY1	618	52	13528	3.36769	1	0.28672	14.8443
GOTERM_BP_FAT	GO:0006575~cellular amino acid derivative metabolic process	16	2.11361	0.00895412	GSTA1, MAOA, IDO1, AGMAT, SOD2, SLC1A3, CKM, LY6E, SULT1B1, CKMT2, HDC, GPX3, PLA2G1B, GNMT, SMS, GHR	618	166	13528	2.10988	1	0.284652	14.9032
GOTERM_MF_FAT	GO:0005507~copper ion binding	9	1.1889	0.00904178	MT1M, MT1E, TP53, SPARC, LOX, LOXL2, LOXL1, MT1X, MT1F	557	69	12983	3.04028	0.999659	0.343087	13.1639
GOTERM_CC_FAT	GO:0005604~basement membrane	10	1.321	0.00915777	FRAS1, COL18A1, HMCN1, COL4A1, LAMC2, SPARC, COL8A1, COL5A1, COL4A6, COL4A5	587	78	12782	2.79168	0.981209	0.0993054	12.1692
GOTERM_CC_FAT	GO:0005876~spindle microtubule	6	0.792602	0.00947839	TBL1XR1, KIF4A, KIF11, PRC1, NUSAP1, BIRC5	587	29	12782	4.5052	0.983661	0.100118	12.5692
GOTERM_MF_FAT	GO:0005125~cytokine activity	17	2.24571	0.0096966	CXCL1, TNFSF4, BMP1, FAM3D, FAM3B, CXCL9, CXCL6, CXCL11, GREM1, CCL18, LEFTY1, INHBA, TNFRSF11B, TNFSF13B, CCL20, CXCL16, CMTM3	557	195	12983	2.03205	0.999809	0.348349	14.0513
GOTERM_CC_FAT	GO:0044454~nuclear chromosome part	13	1.71731	0.0101266	SGOL2, POLA1, CBX3, NUFIP1, MCM2, MCM3, RCC1, SUV39H2, SUZ12, TIMELESS, SMARCC1, PRIM2, FOXC1	587	122	12782	2.3203	0.987686	0.104099	13.3728
GOTERM_CC_FAT	GO:0000785~chromatin	18	2.37781	0.0105839	POLA1, CENPF, CBX3, NUFIP1, MCM2, RCC1, HMGA2, HMGA1, SUV39H2, SUZ12, TIMELESS, SMARCC1, FOXC1, TMPO, ASF1B, KLF4, HELLS, DSCC1	587	200	12782	1.95976	0.989914	0.106056	13.9355
GOTERM_BP_FAT	GO:0002768~immune response-regulating cell surface receptor signaling pathway	7	0.924703	0.0113721	MICB, LYN, TLR2, RIPK2, CD79A, CLEC7A, THY1	618	42	13528	3.64833	1	0.343328	18.5523
GOTERM_BP_FAT	GO:0046651~lymphocyte proliferation	7	0.924703	0.0113721	CD86, TNFSF4, TP53, RIPK2, CD79A, HSPD1, HELLS	618	42	13528	3.64833	1	0.343328	18.5523
GOTERM_BP_FAT	GO:0007017~microtubule-based process	21	2.77411	0.0120046	KIF4A, KIF11, PRC1, CKAP5, NEK2, PSRC1, KIF15, BRCA2, NUSAP1, KIF18B, AURKA, CENPE, RCC1, BRCA1, GTSE1, EML4, KIF2C, TUBB, SEH1L, CKS2, LRPPRC	618	253	13528	1.81695	1	0.355033	19.4823
GOTERM_CC_FAT	GO:0000790~nuclear chromatin	8	1.0568	0.0123445	SUZ12, TIMELESS, SMARCC1, NUFIP1, CBX3, FOXC1, RCC1, SUV39H2	587	55	12782	3.16729	0.995327	0.119937	16.0705
GOTERM_MF_FAT	GO:0008009~chemokine activity	7	0.924703	0.0131178	CXCL1, CCL20, CXCL16, CXCL9, CXCL6, CXCL11, CCL18	557	46	12983	3.54699	0.999991	0.424609	18.5514
GOTERM_BP_FAT	GO:0002764~immune response-regulating signal transduction	8	1.0568	0.0132275	MICB, LYN, TLR2, RIPK2, CD79A, CLEC7A, HSPD1, THY1	618	56	13528	3.12714	1	0.379705	21.2518
GOTERM_CC_FAT	GO:0044450~microtubule organizing center part	8	1.0568	0.0135677	CKAP5, CEP170, ALDOB, BIRC5, ODF2, CEP55, TOP2A, BRCA1	587	56	12782	3.11073	0.997264	0.12824	17.5247
GOTERM_BP_FAT	GO:0006954~inflammatory response	25	3.30251	0.0137254	CXCL1, TLR2, CXCL9, ITGB2, CXCL6, CXCL11, REG3A, CCL20, CD44, NOX4, TNFSF4, OLR1, LYN, PDPN, IDO1, CCL18, TNFAIP6, CYBB, CD55, TFRC, PLA2G7, RIPK2, CLEC7A, BMPR1B, F2R	618	325	13528	1.68384	1	0.387138	21.9616
GOTERM_BP_FAT	GO:0031589~cell-substrate adhesion	11	1.4531	0.0137768	LYVE1, CD44, TNFRSF12A, ITGB8, PPFIA1, COL3A1, ITGB2, ANTXR1, ANGPTL3, THY1, ITGBL1	618	98	13528	2.45704	1	0.384636	22.0346
GOTERM_BP_FAT	GO:0040017~positive regulation of locomotion	11	1.4531	0.0137768	COL18A1, ICAM1, ADAM10, PDPN, CXCL16, MMP9, SPHK1, PDGFRB, KIT, ANGPTL3, F2R	618	98	13528	2.45704	1	0.384636	22.0346
GOTERM_BP_FAT	GO:0000086~G2/M transition of mitotic cell cycle	5	0.660502	0.0138049	CCNB1, BIRC5, CHEK1, TPD52L1, CDK2	618	21	13528	5.2119	1	0.381677	22.0744
GOTERM_BP_FAT	GO:0007626~locomotory behavior	22	2.90621	0.0141197	CXCL1, CXCL9, ITGB2, FPR3, CXCL6, CXCL11, ANKH, CCL18, SOD2, PLAUR, CXCL17, CCL20, CXCL16, KAL1, GRIN2D, CCR10, PLA2G1B, PDGFRB, ENG, CMTM3, PLAU, GNG7	618	274	13528	1.75759	1	0.384919	22.5195
GOTERM_BP_FAT	GO:0070661~leukocyte proliferation	7	0.924703	0.014178	CD86, TNFSF4, TP53, RIPK2, CD79A, HSPD1, HELLS	618	44	13528	3.48249	1	0.382667	22.6017
GOTERM_BP_FAT	GO:0032943~mononuclear cell proliferation	7	0.924703	0.014178	CD86, TNFSF4, TP53, RIPK2, CD79A, HSPD1, HELLS	618	44	13528	3.48249	1	0.382667	22.6017
GOTERM_CC_FAT	GO:0005657~replication fork	6	0.792602	0.0143637	RFC3, PRIM2, POLA1, TP53, CHEK1, MCM3	587	32	12782	4.08284	0.99807	0.13242	18.4584
GOTERM_BP_FAT	GO:0031577~spindle checkpoint	4	0.528402	0.0152562	MAD2L1, CENPF, BIRC5, CENPE	618	12	13528	7.29666	1	0.401508	24.1065
GOTERM_CC_FAT	GO:0044459~plasma membrane part	122	16.1162	0.0159394	ADCY3, F2RL2, MICB, EFNA3, SLC7A8, TLR2, JAG2, AQP4, RANGAP1, SLC7A6, CD44, GRIN2D, CCR10, GNG7, GBP5, NCF2, BST2, PTPRG, PDPN, GPER, MFI2, PTPRO, THY1, TNS4, NCAM1, CD36, SSTR1, PDGFRB, LAMC2, FRAS1, CGNL1, FGFR4, LPPR4, ADORA2B, ITGB2, KCNJ2, EPHB1, ITGBL1, KCNMB2, EPHB2, TUBB, PROCR, ITGB8, DMD, FCER1G, SLC28A2, PRIMA1, MAOA, PODXL, HOMER1, ANKH, NOTCH3, CD55, LYVE1, CD274, CLEC7A, HSPD1, CD79…	587	2203	12782	1.20589	0.999033	0.142943	20.2779
KEGG_PATHWAY	hsa00240:Pyrimidine metabolism	11	1.4531	0.0166308	TYMS, PRIM2, PNPT1, POLA1, ENTPD6, ENTPD3, POLR1C, CAD, UCK2, POLR1B, TK1	249	95	5085	2.36462	0.933917	0.321669	18.3667
GOTERM_MF_FAT	GO:0019899~enzyme binding	34	4.49141	0.0166362	NEK2, ALDOB, RTKN, TRIB3, CBX3, CHEK1, AURKA, ITGB2, CAD, CDH5, NR2C1, APOB, DMD, SERPINE1, PRIMA1, FGD6, TOP2A, GHR, KAT2A, FMNL2, ADAM10, LYN, NCF2, TP53, BIRC5, CENPE, HMGA1, BRCA1, C10ORF2, PLAUR, THY1, MYRIP, ADRB2, SYTL5	557	523	12983	1.51529	1	0.488436	22.9487
GOTERM_BP_FAT	GO:0000226~microtubule cytoskeleton organization	14	1.84941	0.0169258	KIF2C, TUBB, KIF11, PRC1, SEH1L, CKAP5, NEK2, PSRC1, CKS2, BRCA2, NUSAP1, AURKA, RCC1, BRCA1	618	147	13528	2.08476	1	0.430803	26.3824
GOTERM_CC_FAT	GO:0043235~receptor complex	12	1.5852	0.0173611	ADRB2, LYN, ITGB8, GRIN2D, ITGB2, CD79A, GRIA4, HSPD1, BMPR1B, ENG, GHR, ITGBL1	587	116	12782	2.2526	0.999482	0.151661	21.8871
GOTERM_BP_FAT	GO:0018108~peptidyl-tyrosine phosphorylation	7	0.924703	0.017433	LYN, PDGFRB, KIT, STAT1, EPHB2, F2R, GHR	618	46	13528	3.33108	1	0.436755	27.0609
GOTERM_MF_FAT	GO:0042379~chemokine receptor binding	7	0.924703	0.0175946	CXCL1, CCL20, CXCL16, CXCL9, CXCL6, CXCL11, CCL18	557	49	12983	3.32983	1	0.492574	24.1074
GOTERM_CC_FAT	GO:0045177~apical part of cell	16	2.11361	0.0177094	F2RL2, ATP4A, PDPN, GPR64, MUC20, GIF, CFTR, MAL, VCAM1, ATP6V1C1, ADRB2, CD44, SCNN1G, CA2, CTSB, SCNN1B	587	179	12782	1.94638	0.999556	0.151457	22.2767
GOTERM_BP_FAT	GO:0006323~DNA packaging	12	1.5852	0.0178051	HMGB2, HJURP, NCAPG2, NCAPG, NUSAP1, MCM2, ASF1B, CDCA5, TOP2A, SMC2, HELLS, SMC4	618	117	13528	2.24512	1	0.440038	27.5549
GOTERM_BP_FAT	GO:0010212~response to ionizing radiation	8	1.0568	0.0188623	APOBEC1, FANCD2, MSH2, TP53, PRKDC, BRCA2, BRCA1, SOD2	618	60	13528	2.91866	1	0.455504	28.9413
GOTERM_BP_FAT	GO:0010886~positive regulation of cholesterol storage	3	0.396301	0.0189445	APOB, MSR1, CD36	618	5	13528	13.134	1	0.453343	29.0481
GOTERM_BP_FAT	GO:0006271~DNA strand elongation during DNA replication	3	0.396301	0.0189445	RFC3, POLA1, FEN1	618	5	13528	13.134	1	0.453343	29.0481
GOTERM_BP_FAT	GO:0002326~B cell lineage commitment	3	0.396301	0.0189445	TP53, PRKDC, TCF3	618	5	13528	13.134	1	0.453343	29.0481
GOTERM_CC_FAT	GO:0016324~apical plasma membrane	13	1.71731	0.0190814	F2RL2, ADRB2, CD44, ATP4A, PDPN, GPR64, MUC20, GIF, MAL, CFTR, CTSB, SCNN1G, SCNN1B	587	133	12782	2.1284	0.999757	0.159192	23.7939
GOTERM_BP_FAT	GO:0051216~cartilage development	9	1.1889	0.0191189	SATB2, BMP1, PRRX1, GHRL, COL1A1, BMPR1B, COL11A1, CHAD, GHR	618	74	13528	2.66229	1	0.452827	29.2739
GOTERM_BP_FAT	GO:0042554~superoxide anion generation	4	0.528402	0.0191721	NOX4, CYBB, NCF2, SOD2	618	13	13528	6.73537	1	0.450229	29.3428
GOTERM_MF_FAT	GO:0016641~oxidoreductase activity, acting on the CH-NH2 group of donors, oxygen as acceptor	4	0.528402	0.0199775	MAOA, LOX, LOXL2, LOXL1	557	14	12983	6.65966	1	0.522448	26.9182
GOTERM_BP_FAT	GO:0048145~regulation of fibroblast proliferation	6	0.792602	0.0203011	SPHK1, PLA2G1B, TP53, TGIF1, CCNA2, SOD2	618	35	13528	3.75257	1	0.465901	30.7879
GOTERM_BP_FAT	GO:0018212~peptidyl-tyrosine modification	7	0.924703	0.0211673	LYN, PDGFRB, KIT, STAT1, EPHB2, F2R, GHR	618	48	13528	3.19229	1	0.4766	31.8777
GOTERM_BP_FAT	GO:0000077~DNA damage checkpoint	7	0.924703	0.0211673	MSH2, TP53, BRIP1, CHEK1, CCNA2, GTSE1, BRCA1	618	48	13528	3.19229	1	0.4766	31.8777
GOTERM_MF_FAT	GO:0043566~structure-specific DNA binding	13	1.71731	0.0218517	HMGB2, RAD51AP1, MSH2, MRE11A, TP53, BRCA2, ZBTB16, MCM4, C10ORF2, HSPD1, FEN1, KLF4, LRPPRC	557	145	12983	2.08975	1	0.540136	29.0601
GOTERM_BP_FAT	GO:0051180~vitamin transport	5	0.660502	0.0220112	SLC25A32, PDPN, GIF, SLC5A6, TCN1	618	24	13528	4.56041	1	0.486531	32.9238
GOTERM_BP_FAT	GO:0034621~cellular macromolecular complex subunit organization	26	3.43461	0.0220646	NCBP2, HMGB2, HSP90AA1, NIP7, ALDOB, SNRPD1, CENPF, NUFIP1, ANLN, CENPE, MCM2, HMGA1, BMS1, KIF2C, ADRB2, TUBB, CSE1L, SEH1L, HJURP, IPO4, SUPT16H, GHRL, HSPD1, ASF1B, XRN2, HELLS	618	357	13528	1.59423	1	0.483863	32.9895
GOTERM_BP_FAT	GO:0019932~second-messenger-mediated signaling	19	2.50991	0.022108	ADCY3, CCKAR, HMGB2, ADORA2B, CCKBR, SPHK1, AURKA, FZD2, HOMER1, TYMS, ADRB2, CD36, MCTP2, SSTR1, CKS2, TGM2, TOP2A, FEN1, F2R	618	235	13528	1.76983	1	0.481078	33.0428
GOTERM_CC_FAT	GO:0044430~cytoskeletal part	58	7.66182	0.0222462	PRC1, TTLL4, FERMT1, CBX3, AURKA, AURKB, GTSE1, KIF2C, CCNE1, CDCA8, TOP2A, TBL1XR1, CDC6, KIF11, ADAM10, LYN, KIF15, TPX2, NUSAP1, MCM3, CEP152, EML4, ARPC1B, MAD2L1, RIF1, RCC2, CGNL1, KIF4A, LMNB1, NEK2, ALDOB, ANLN, CHEK1, CEP55, KRT20, TUBB, PROCR, CEP170, ODF2, CKAP2, MYO1B, CKAP5, DLGAP5, PSRC1, KIF18B, CENPF, BRCA2, BIRC5, CENPE, GRIA4, RACGAP1, HOMER1, BRCA1, CDC25B, CCNB1, CSPP1, PLK1, …	587	952	12782	1.32664	0.99994	0.179912	27.1893
GOTERM_BP_FAT	GO:0030334~regulation of cell migration	15	1.98151	0.0226036	COL18A1, ICAM1, ADAM10, PDPN, MMP9, SPHK1, JAG2, KIT, GREM1, THY1, CXCL16, PDGFRB, ANGPTL3, IGFBP3, F2R	618	169	13528	1.9429	1	0.4853	33.6491
GOTERM_BP_FAT	GO:0046112~nucleobase biosynthetic process	4	0.528402	0.0235898	CAD, PAICS, PPAT, GART	618	14	13528	6.25428	1	0.496731	34.8401
GOTERM_MF_FAT	GO:0019842~vitamin binding	12	1.5852	0.0237424	SGPL1, SHMT2, AGXT2L1, SDS, HDC, GIF, ADH7, SLC19A3, LEPREL1, ACACB, GNMT, TCN1	557	130	12983	2.15158	1	0.55619	31.1614
GOTERM_MF_FAT	GO:0004033~aldo-keto reductase activity	4	0.528402	0.0241934	AKR1C3, AKR1B10, AKR7A3, ALDH3A1	557	15	12983	6.21568	1	0.549463	31.6539
GOTERM_BP_FAT	GO:0051640~organelle localization	10	1.321	0.0242409	ARFGAP1, SEH1L, DLGAP5, CENPF, RRS1, NUSAP1, BIRC5, CENPE, CDCA5, LRPPRC	618	92	13528	2.37934	1	0.502866	35.6152
GOTERM_MF_FAT	GO:0017076~purine nucleotide binding	100	13.21	0.0246803	ADCY3, LDHD, AURKA, AURKB, PRKX, MTHFD1L, DDX21, DDX10, GBP5, LIG1, MTPAP, TBRG4, STK3, C10ORF2, MAP4K4, ATP2C2, RFC3, RIPK2, PDGFRB, ABCA8, KIF4A, FGFR4, NEK3, ASS1, NEK2, CHEK1, UBE2QL1, EPHB1, TK1, EPHB2, SGK223, TUBB, VRK2, ENTPD3, NAT10, HELLS, MKI67, MYO1B, SPHK1, BRIP1, ATP11A, ATAD2, ACACB, GART, PLK2, NOLC1, PLK1, HSPD1, FIGNL1, NUAK1, CAD, GNL3L, WARS, HSPH1, KIF2C, CDK12, MASTL, TOP2A,…	557	1918	12983	1.21527	1	0.543655	32.1819
GOTERM_BP_FAT	GO:0002684~positive regulation of immune system process	19	2.50991	0.0247182	ICAM1, MICB, ADAM10, ADORA2B, LYN, TLR2, IDO1, THY1, VCAM1, CD55, CD86, TNFSF13B, PLA2G1B, RIPK2, FCER1G, CLEC7A, HSPD1, CD79A, TCF3	618	238	13528	1.74752	1	0.50634	36.178
GOTERM_BP_FAT	GO:0060348~bone development	12	1.5852	0.0248307	SATB2, BMP1, KAZALD1, ACP5, FOXC1, SPARC, COL1A1, MMP14, COL5A2, IGFBP3, CDH11, GHR	618	123	13528	2.13561	1	0.504578	36.3099
GOTERM_BP_FAT	GO:0007584~response to nutrient	13	1.71731	0.0263658	CCKAR, MICB, BRCA2, STAT1, CCNE1, TNFRSF11B, TFRC, CD44, SSTR1, LIPG, COL1A1, KLF4, MEST	618	140	13528	2.03264	1	0.522525	38.0851
GOTERM_MF_FAT	GO:0032553~ribonucleotide binding	96	12.6816	0.0265022	ADCY3, NUAK1, FIGNL1, CAD, GNL3L, AURKA, AURKB, MTHFD1L, PRKX, WARS, HSPH1, KIF2C, CDK12, DDX21, MASTL, DDX10, TOP2A, CDC7, ABCE1, CDC6, SGK1, HSP90AA1, GBP5, KIF11, LYN, ATP4A, LIG1, KIF15, TPX2, TP53, MTPAP, TBRG4, CFTR, CCT6A, MCM2, MCM3, MCM4, MORC2, STK3, C10ORF2, CDK2, MAP4K4, ATP2C2, RFC3, CKM, PDGFRB, RIPK2, MELK, ABCA8, KIF4A, FGFR4, NEK3, ASS1, NEK2, TRIB3, RTKN, PRKDC, CHEK1, KIT, UBE2…	557	1836	12983	1.21876	1	0.556974	34.1241
GOTERM_MF_FAT	GO:0032555~purine ribonucleotide binding	96	12.6816	0.0265022	ADCY3, NUAK1, FIGNL1, CAD, GNL3L, AURKA, AURKB, MTHFD1L, PRKX, WARS, HSPH1, KIF2C, CDK12, DDX21, MASTL, DDX10, TOP2A, CDC7, ABCE1, CDC6, SGK1, HSP90AA1, GBP5, KIF11, LYN, ATP4A, LIG1, KIF15, TPX2, TP53, MTPAP, TBRG4, CFTR, CCT6A, MCM2, MCM3, MCM4, MORC2, STK3, C10ORF2, CDK2, MAP4K4, ATP2C2, RFC3, CKM, PDGFRB, RIPK2, MELK, ABCA8, KIF4A, FGFR4, NEK3, ASS1, NEK2, TRIB3, RTKN, PRKDC, CHEK1, KIT, UBE2…	557	1836	12983	1.21876	1	0.556974	34.1241
GOTERM_MF_FAT	GO:0050840~extracellular matrix binding	5	0.660502	0.0267024	BGN, TGFBI, ELN, SPARC, COL11A1	557	27	12983	4.31644	1	0.547523	34.3343
GOTERM_BP_FAT	GO:0007010~cytoskeleton organization	30	3.96301	0.0270073	CXCL1, PRC1, NEK2, ELN, AURKA, ANLN, KRT20, RCC1, VILL, KIF2C, TUBB, SEH1L, DMD, PLA2G1B, FGD6, FMNL2, KIF11, CKAP5, PSRC1, FSCN1, BRCA2, NUSAP1, RACGAP1, BRCA1, THY1, SCIN, CKS2, GHRL, ANTXR1, DNAJB6	618	436	13528	1.50619	1	0.52779	38.8129
GOTERM_BP_FAT	GO:0034097~response to cytokine stimulus	9	1.1889	0.0272089	CCNE1, ADAM10, CXCL16, COL3A1, ACP5, RIPK2, MMP3, STAT1, GHR	618	79	13528	2.49379	1	0.527134	39.04
GOTERM_BP_FAT	GO:0033554~cellular response to stress	37	4.88771	0.0272504	HMGB2, PXDN, ADORA2B, MRE11A, POLA1, PRKDC, CHEK1, KRT20, DERL3, GTSE1, TYMS, RAD21, FANCI, TFEC, GPX3, FANCG, CCNA2, TOP2A, FEN1, RAD51AP1, LYN, MSH2, LIG1, TP53, BRIP1, BRCA2, BRCA1, SOD2, UHRF1, RFC3, DCLRE1B, RIF1, TIMELESS, FANCD2, SUPT16H, VCAN, SCARA5	618	566	13528	1.43097	1	0.52439	39.0866
GOTERM_BP_FAT	GO:0006360~transcription from RNA polymerase I promoter	3	0.396301	0.0275655	TAF1A, TCOF1, POLR1C	618	6	13528	10.945	1	0.525253	39.4396
GOTERM_BP_FAT	GO:0006188~IMP biosynthetic process	3	0.396301	0.0275655	PAICS, PPAT, GART	618	6	13528	10.945	1	0.525253	39.4396
GOTERM_BP_FAT	GO:0022616~DNA strand elongation	3	0.396301	0.0275655	RFC3, POLA1, FEN1	618	6	13528	10.945	1	0.525253	39.4396
GOTERM_BP_FAT	GO:0006189~'de novo' IMP biosynthetic process	3	0.396301	0.0275655	PAICS, PPAT, GART	618	6	13528	10.945	1	0.525253	39.4396
GOTERM_BP_FAT	GO:0046040~IMP metabolic process	3	0.396301	0.0275655	PAICS, PPAT, GART	618	6	13528	10.945	1	0.525253	39.4396
GOTERM_CC_FAT	GO:0005658~alpha DNA polymerase:primase complex	3	0.396301	0.0278326	PRIM2, POLA1, MCM3	587	6	12782	10.8876	0.999995	0.216421	32.8421
GOTERM_CC_FAT	GO:0000796~condensin complex	3	0.396301	0.0278326	NCAPG, SMC2, SMC4	587	6	12782	10.8876	0.999995	0.216421	32.8421
GOTERM_CC_FAT	GO:0005587~collagen type IV	3	0.396301	0.0278326	COL4A1, COL4A6, COL4A5	587	6	12782	10.8876	0.999995	0.216421	32.8421
GOTERM_BP_FAT	GO:0016337~cell-cell adhesion	21	2.77411	0.0278735	ICAM1, BMP1, OLR1, PDPN, CLDN3, ITGB2, CDH5, CHAD, THY1, VCAM1, CD84, NCAM1, AMIGO2, REG3A, CD44, CLDN1, CLDN2, CLEC7A, BMPR1B, COL11A1, CDH11	618	276	13528	1.66554	1	0.526009	39.7829
GOTERM_BP_FAT	GO:0032760~positive regulation of tumor necrosis factor production	4	0.528402	0.0285096	TLR2, FCER1G, RIPK2, CLEC7A	618	15	13528	5.83732	1	0.530916	40.486
GOTERM_BP_FAT	GO:0001655~urogenital system development	11	1.4531	0.028537	SGPL1, SFRP1, CD44, PGF, PDGFRB, LEF1, FOXC1, ZBTB16, CA2, GREM1, HELLS	618	110	13528	2.189	1	0.52808	40.5161
GOTERM_BP_FAT	GO:0045321~leukocyte activation	19	2.50991	0.0285996	ICAM1, MICB, ADAM10, TNFSF4, BST2, LYN, MSH2, TP53, TLR2, JAG2, PRKDC, VCAM1, CD86, RIPK2, CLEC7A, HSPD1, CD79A, TCF3, HELLS	618	242	13528	1.71863	1	0.525719	40.5848
GOTERM_BP_FAT	GO:0043009~chordate embryonic development	24	3.17041	0.0297316	KAT2A, GINS1, SATB2, ADAM10, MSH2, PRRX1, TP53, PRKDC, LEF1, BRCA2, BRCA1, HOXC6, ASCL2, APOB, SALL4, LY6E, SFRP1, HOXB7, HOXB6, TGIF1, PDGFRB, FOXC1, COL1A1, COL11A1	618	331	13528	1.58719	1	0.536582	41.815
GOTERM_BP_FAT	GO:0040012~regulation of locomotion	16	2.11361	0.0297547	COL18A1, ICAM1, ADAM10, PDPN, MMP9, SPHK1, JAG2, KIT, GREM1, THY1, CXCL16, PDGFRB, GHRL, ANGPTL3, IGFBP3, F2R	618	192	13528	1.82416	1	0.533752	41.8398
GOTERM_BP_FAT	GO:0048545~response to steroid hormone stimulus	16	2.11361	0.0297547	HMGB2, ALDOB, BRCA2, AURKA, CFTR, MMP14, BRCA1, CCNE1, TNFRSF11B, GHRL, TFF1, CA2, LOX, COL1A1, CCNA2, GHR	618	192	13528	1.82416	1	0.533752	41.8398
KEGG_PATHWAY	hsa00982:Drug metabolism	8	1.0568	0.0300584	CYP3A4, GSTA1, CYP2C9, MAOA, ADH1C, ADH1B, ADH7, UGT2B15, ALDH3A1	249	62	5085	2.63506	0.992875	0.460988	30.8782
GOTERM_BP_FAT	GO:0051270~regulation of cell motion	16	2.11361	0.0309648	COL18A1, ICAM1, ADAM10, LYN, PDPN, MMP9, SPHK1, JAG2, KIT, GREM1, THY1, CXCL16, PDGFRB, ANGPTL3, IGFBP3, F2R	618	193	13528	1.81471	1	0.545117	43.1277
GOTERM_BP_FAT	GO:0010959~regulation of metal ion transport	9	1.1889	0.0310248	ADRB2, LYN, PLA2G1B, SCNN1B, HOMER1, JPH1, KCNE3, F2R, THY1	618	81	13528	2.43222	1	0.542747	43.1907
GOTERM_BP_FAT	GO:0009719~response to endogenous stimulus	28	3.69881	0.031254	ADCY3, HMGB2, APOBEC1, PGF, ALDOB, PRKDC, AURKA, MMP3, CCNE1, TNFRSF11B, PLA2G1B, LOX, TFF1, CCNA2, GNG7, GHR, LYN, ATP4B, MSH2, FBP1, BRCA2, CFTR, STAT1, MMP14, BRCA1, GHRL, CA2, COL1A1	618	405	13528	1.51338	1	0.542378	43.4314
GOTERM_BP_FAT	GO:0012501~programmed cell death	39	5.15192	0.0323339	GGCT, TNFRSF12A, PDIA2, TNFRSF25, PRKDC, RTKN, TRIB3, ITGB2, PMAIP1, KRT20, ZBTB16, KIT, GREM1, TSC22D3, TNFRSF11B, RAD21, CSE1L, TGM2, C11ORF82, TOP2A, PHLDA2, CKAP2, SGPL1, SGK1, MSH2, TP53, TBRG4, BIRC5, STAT1, BRCA1, STK3, CIDEC, SOD2, TNS4, TNFRSF10B, SULF1, RIPK2, HSPD1, F2R	618	611	13528	1.39723	1	0.551735	44.5521
GOTERM_BP_FAT	GO:0009792~embryonic development ending in birth or egg hatching	24	3.17041	0.0324849	KAT2A, GINS1, SATB2, ADAM10, MSH2, PRRX1, TP53, PRKDC, LEF1, BRCA2, BRCA1, HOXC6, ASCL2, APOB, SALL4, LY6E, SFRP1, HOXB7, HOXB6, TGIF1, PDGFRB, FOXC1, COL1A1, COL11A1	618	334	13528	1.57293	1	0.55043	44.7073
GOTERM_MF_FAT	GO:0004022~alcohol dehydrogenase (NAD) activity	3	0.396301	0.033316	PTGR1, ADH1C, ADH1B, ADH7	557	7	12983	9.98948	1	0.6174	40.936
GOTERM_BP_FAT	GO:0050778~positive regulation of immune response	13	1.71731	0.0333874	MICB, LYN, TLR2, IDO1, THY1, CD55, TNFSF13B, PLA2G1B, RIPK2, FCER1G, HSPD1, CLEC7A, CD79A	618	145	13528	1.96255	1	0.557475	45.6253
GOTERM_BP_FAT	GO:0006270~DNA replication initiation	4	0.528402	0.0339284	POLA1, MCM2, MCM3, MCM4	618	16	13528	5.47249	1	0.560408	46.1688
GOTERM_MF_FAT	GO:0004222~metalloendopeptidase activity	10	1.321	0.034132	ADAMTS9, ADAM10, BMP1, MMP9, FAP, THSD4, ADAM12, MMP14, MMP3, MMP11	557	104	12983	2.24123	1	0.614779	41.706
GOTERM_BP_FAT	GO:0002683~negative regulation of immune system process	9	1.1889	0.035192	INHBA, MICB, HMGB3, CD274, COL3A1, IDO1, GREM1, THY1, ZC3H8	618	83	13528	2.37361	1	0.570931	47.4182
GOTERM_BP_FAT	GO:0042476~odontogenesis	7	0.924703	0.0355029	SOSTDC1, COL1A2, JAG2, LEF1, FOXC1, CA2, COL1A1	618	54	13528	2.83759	1	0.571243	47.7214
GOTERM_MF_FAT	GO:0003899~DNA-directed RNA polymerase activity	6	0.792602	0.0356533	CD3EAP, PRIM2, POLA1, POLR1C, POLR1B, TWISTNB	557	43	12983	3.25239	1	0.619785	43.1166
GOTERM_MF_FAT	GO:0019825~oxygen binding	6	0.792602	0.0356533	CYP3A4, NOX4, CYP2C9, IDO1, CYP4F12, SOD2	557	43	12983	3.25239	1	0.619785	43.1166
GOTERM_MF_FAT	GO:0034062~RNA polymerase activity	6	0.792602	0.0356533	CD3EAP, PRIM2, POLA1, POLR1C, POLR1B, TWISTNB	557	43	12983	3.25239	1	0.619785	43.1166
GOTERM_BP_FAT	GO:0048729~tissue morphogenesis	15	1.98151	0.0360869	FRAS1, PGF, JAG2, LEF1, GREM1, CD44, TIMELESS, LY6E, COL1A2, TGIF1, FOXC1, CA2, COL1A1, COL11A1, KLF4	618	180	13528	1.82416	1	0.574362	48.2864
GOTERM_BP_FAT	GO:0043269~regulation of ion transport	10	1.321	0.0366375	ADRB2, LYN, ATP4A, PLA2G1B, SCNN1B, HOMER1, JPH1, KCNE3, F2R, THY1	618	99	13528	2.21111	1	0.577075	48.8139
GOTERM_BP_FAT	GO:0035108~limb morphogenesis	10	1.321	0.0366375	MSX2, HOXC10, DKK1, SALL4, PRRX1, HOXA10, LEF1, ZBTB16, GREM1, BMPR1B	618	99	13528	2.21111	1	0.577075	48.8139
GOTERM_BP_FAT	GO:0035107~appendage morphogenesis	10	1.321	0.0366375	MSX2, HOXC10, DKK1, SALL4, PRRX1, HOXA10, LEF1, ZBTB16, GREM1, BMPR1B	618	99	13528	2.21111	1	0.577075	48.8139
GOTERM_BP_FAT	GO:0006790~sulfur metabolic process	11	1.4531	0.0371707	GSTA1, BGN, MAMDC2, SULF1, GPX3, SLC19A3, GNMT, SMS, SOD2, GHR, HS2ST1	618	115	13528	2.09382	1	0.579558	49.3198
GOTERM_BP_FAT	GO:0031099~regeneration	8	1.0568	0.0372487	NOTCH3, CCNB1, CCNE1, SERPINE1, VCAN, CCNA2, PLAU, PLAUR	618	69	13528	2.53797	1	0.577479	49.3934
GOTERM_BP_FAT	GO:0001541~ovarian follicle development	6	0.792602	0.0375559	CCNE1, INHBA, FOXC1, FANCG, MMP14, BMPR1B	618	41	13528	3.20341	1	0.577694	49.6823
GOTERM_CC_FAT	GO:0000792~heterochromatin	6	0.792602	0.0382586	SUZ12, SMARCC1, CBX3, FOXC1, HELLS, SUV39H2	587	41	12782	3.1866	1	0.281389	42.3166
GOTERM_MF_FAT	GO:0042802~identical protein binding	38	5.01982	0.0385139	BCAT1, GGCT, CLDN3, PGF, ALDOB, NUFIP1, ZBTB16, MTHFD1L, NR2C1, FAP, TCF3, TOP2A, GHR, ADAM10, HSP90AA1, MSH2, PTPRG, FBP1, CENPF, BIRC5, TPD52L1, NR0B2, BRCA1, CDK2, INHBA, ADRB2, MAD2L1, TIMELESS, SDS, COL1A2, CLDN1, CLDN2, CTSC, COL1A1, HPGD, ENG, PAICS, SH3GL2	557	640	12983	1.38396	1	0.637735	45.683
GOTERM_BP_FAT	GO:0007610~behavior	31	4.09511	0.0388636	CXCL1, CCKAR, CXCL9, ITGB2, FPR3, CXCL6, KIT, CXCL11, EPHB2, SLC1A3, CCL20, PPP1R1B, KAL1, GRIN2D, CCR10, PLA2G1B, GNG7, CCKBR, MAOA, IDO1, ANKH, CCL18, PLAUR, SOD2, CXCL17, CXCL16, PDGFRB, GHRL, ENG, CMTM3, PLAU	618	469	13528	1.44688	1	0.587607	50.895
GOTERM_BP_FAT	GO:0046649~lymphocyte activation	16	2.11361	0.0389949	ICAM1, MICB, TNFSF4, BST2, MSH2, TP53, JAG2, PRKDC, VCAM1, CD86, RIPK2, CLEC7A, HSPD1, CD79A, TCF3, HELLS	618	199	13528	1.76	1	0.586065	51.0152
GOTERM_MF_FAT	GO:0016638~oxidoreductase activity, acting on the CH-NH2 group of donors	4	0.528402	0.0394745	MAOA, LOX, LOXL2, LOXL1	557	18	12983	5.17973	1	0.636316	46.5201
GOTERM_BP_FAT	GO:0001775~cell activation	21	2.77411	0.0396462	ICAM1, MICB, ADAM10, TNFSF4, BST2, LYN, MSH2, COL3A1, TP53, TLR2, JAG2, PRKDC, VCAM1, CD86, RIPK2, CLEC7A, HSPD1, CD79A, TCF3, HELLS, F2R	618	287	13528	1.6017	1	0.589461	51.6075
GOTERM_BP_FAT	GO:0002221~pattern recognition receptor signaling pathway	4	0.528402	0.0398399	TLR2, RIPK2, CLEC7A, HSPD1	618	17	13528	5.15058	1	0.58852	51.7823
KEGG_PATHWAY	hsa00670:One carbon pool by folate	4	0.528402	0.0400701	TYMS, SHMT2, MTHFD1L, GART	249	16	5085	5.10542	0.998673	0.521027	39.0338
GOTERM_MF_FAT	GO:0046983~protein dimerization activity	33	4.35931	0.0408665	GGCT, PGF, POLA1, ZBTB16, MTHFD1L, NR2C1, APOB, FAP, TCF3, TOP2A, GHR, ADAM10, HSP90AA1, ATP4A, MSH2, TP53, CENPF, TPD52L1, BIRC5, POLR1C, NR0B2, SMC2, STK3, SMC4, INHBA, ADRB2, CYBB, MAD2L1, TIMELESS, SDS, NFE2L3, HPGD, ENG	557	542	12983	1.41917	1	0.638967	47.7119
GOTERM_BP_FAT	GO:0006090~pyruvate metabolic process	6	0.792602	0.0410942	SLC16A3, SLC16A7, SDS, ALDOB, FBP1, FBP2	618	42	13528	3.12714	1	0.597358	52.9001
GOTERM_BP_FAT	GO:0007127~meiosis I	6	0.792602	0.0410942	RAD21, HSD3B7, FANCD2, MRE11A, CKS2, CHEK1	618	42	13528	3.12714	1	0.597358	52.9001
GOTERM_BP_FAT	GO:0006338~chromatin remodeling	7	0.924703	0.0413947	KAT2A, SATB2, HJURP, SMARCC1, CBX3, HELLS, SUV39H2	618	56	13528	2.73625	1	0.597361	53.1642
GOTERM_BP_FAT	GO:0051783~regulation of nuclear division	7	0.924703	0.0413947	MAD2L1, NEK2, DLGAP5, CENPF, NUSAP1, CENPE, RCC1	618	56	13528	2.73625	1	0.597361	53.1642
GOTERM_BP_FAT	GO:0007088~regulation of mitosis	7	0.924703	0.0413947	MAD2L1, NEK2, DLGAP5, CENPF, NUSAP1, CENPE, RCC1	618	56	13528	2.73625	1	0.597361	53.1642
GOTERM_BP_FAT	GO:0048771~tissue remodeling	7	0.924703	0.0413947	ADRB2, BGN, TGM2, ACP5, FOXC1, MMP14, F2R	618	56	13528	2.73625	1	0.597361	53.1642
GOTERM_CC_FAT	GO:0005720~nuclear heterochromatin	5	0.660502	0.0418379	SUZ12, SMARCC1, CBX3, FOXC1, SUV39H2	587	29	12782	3.75433	1	0.298866	45.2717
GOTERM_BP_FAT	GO:0002443~leukocyte mediated immunity	9	1.1889	0.0421265	ICAM1, CD55, TUBB, LYN, MSH2, PLA2G1B, FCER1G, LY9, HSPD1	618	86	13528	2.29081	1	0.601217	53.8015
GOTERM_BP_FAT	GO:0048584~positive regulation of response to stimulus	18	2.37781	0.0423743	MICB, ADAM10, ADORA2B, LYN, TLR2, IDO1, BRCA1, THY1, CD55, TNFSF13B, PLA2G1B, TGM2, RIPK2, FCER1G, GHRL, CLEC7A, HSPD1, CD79A	618	236	13528	1.66957	1	0.600728	54.0155
GOTERM_BP_FAT	GO:0002252~immune effector process	12	1.5852	0.042598	ICAM1, CD55, TUBB, APOBEC1, TNFSF13B, LYN, MSH2, PLA2G1B, PRKDC, FCER1G, LY9, HSPD1	618	134	13528	1.9603	1	0.600035	54.2079
GOTERM_MF_FAT	GO:0016597~amino acid binding	7	0.924703	0.0426574	SLC1A3, HDC, GRIN2D, SLC19A3, CAD, IDO1, GNMT	557	60	12983	2.71936	1	0.645005	49.2087
GOTERM_BP_FAT	GO:0050817~coagulation	10	1.321	0.043081	F2RL2, CD36, HMCN1, PROCR, SERPINE1, COL3A1, MMRN1, PLAU, F2R, PLAUR	618	102	13528	2.14608	1	0.601613	54.6206
GOTERM_BP_FAT	GO:0007596~blood coagulation	10	1.321	0.043081	F2RL2, CD36, HMCN1, PROCR, SERPINE1, COL3A1, MMRN1, PLAU, F2R, PLAUR	618	102	13528	2.14608	1	0.601613	54.6206
GOTERM_MF_FAT	GO:0019864~IgG binding	3	0.396301	0.0431805	FCGR1B, FCER1G, FCGR2A	557	8	12983	8.7408	1	0.63978	49.6383
GOTERM_MF_FAT	GO:0008083~growth factor activity	13	1.71731	0.0439231	CXCL1, INHBA, REG1A, BMP1, DKK1, PGF, JAG2, TFF1, ANGPTL3, GKN1, MDK, CLEC11A, LEFTY1	557	161	12983	1.88208	1	0.636639	50.2423
GOTERM_BP_FAT	GO:0010552~positive regulation of specific transcription from RNA polymerase II promoter	7	0.924703	0.0445582	HHEX, HMGB2, PLA2G1B, TP53, PRKDC, TCF3, ENG	618	57	13528	2.68824	1	0.611637	55.8612
GOTERM_BP_FAT	GO:0045787~positive regulation of cell cycle	7	0.924703	0.0445582	DLGAP5, SPHK1, NUSAP1, BRCA2, BIRC5, CENPE, TCF3	618	57	13528	2.68824	1	0.611637	55.8612
GOTERM_BP_FAT	GO:0030326~embryonic limb morphogenesis	9	1.1889	0.0446253	MSX2, HOXC10, DKK1, SALL4, PRRX1, HOXA10, LEF1, ZBTB16, GREM1	618	87	13528	2.26448	1	0.609589	55.9168
GOTERM_BP_FAT	GO:0035113~embryonic appendage morphogenesis	9	1.1889	0.0446253	MSX2, HOXC10, DKK1, SALL4, PRRX1, HOXA10, LEF1, ZBTB16, GREM1	618	87	13528	2.26448	1	0.609589	55.9168
GOTERM_BP_FAT	GO:0048589~developmental growth	9	1.1889	0.0446253	NOTCH3, CCNB1, GINS1, CCNE1, SERPINE1, BRCA2, BMPR1B, PLAU, PLAUR	618	87	13528	2.26448	1	0.609589	55.9168
GOTERM_BP_FAT	GO:0006029~proteoglycan metabolic process	6	0.792602	0.0448275	BGN, MAMDC2, HPSE, SULF1, COL11A1, HS2ST1	618	43	13528	3.05441	1	0.608692	56.0839
GOTERM_BP_FAT	GO:0007162~negative regulation of cell adhesion	6	0.792602	0.0448275	ADAM10, PODXL, TGFBI, COL1A1, MMP14, FXYD5	618	43	13528	3.05441	1	0.608692	56.0839
GOTERM_BP_FAT	GO:0060173~limb development	10	1.321	0.0453876	MSX2, HOXC10, DKK1, SALL4, PRRX1, HOXA10, LEF1, ZBTB16, GREM1, BMPR1B	618	103	13528	2.12524	1	0.610782	56.5437
GOTERM_BP_FAT	GO:0048736~appendage development	10	1.321	0.0453876	MSX2, HOXC10, DKK1, SALL4, PRRX1, HOXA10, LEF1, ZBTB16, GREM1, BMPR1B	618	103	13528	2.12524	1	0.610782	56.5437
GOTERM_BP_FAT	GO:0000080~G1 phase of mitotic cell cycle	4	0.528402	0.0462351	CDC6, TBRG4, TCF3, CDK2	618	18	13528	4.86444	1	0.61518	57.2307
GOTERM_CC_FAT	GO:0005874~microtubule	20	2.64201	0.0475902	CKAP2, TBL1XR1, KIF4A, KIF11, PRC1, KIF15, NUSAP1, KIF18B, BIRC5, CENPE, RACGAP1, GTSE1, EML4, CSPP1, KIF2C, TUBB, RCC2, CEP170, ODF2, DNM1	587	274	12782	1.58943	1	0.327961	49.7279
GOTERM_BP_FAT	GO:0031349~positive regulation of defense response	8	1.0568	0.0482643	ADORA2B, TLR2, TGM2, FCER1G, RIPK2, IDO1, CLEC7A, HSPD1	618	73	13528	2.3989	1	0.628818	58.8342
GOTERM_BP_FAT	GO:0035313~wound healing, spreading of epidermal cells	3	0.396301	0.0484364	SCNN1G, SCNN1B, COL5A1	618	8	13528	8.20874	1	0.627633	58.9676
GOTERM_BP_FAT	GO:0009725~response to hormone stimulus	25	3.30251	0.0484805	ADCY3, HMGB2, APOBEC1, PGF, ALDOB, PRKDC, AURKA, CCNE1, TNFRSF11B, PLA2G1B, TFF1, LOX, CCNA2, GNG7, GHR, LYN, FBP1, BRCA2, CFTR, MMP14, STAT1, BRCA1, GHRL, CA2, COL1A1	618	367	13528	1.49114	1	0.625465	59.0017
GOTERM_BP_FAT	GO:0030155~regulation of cell adhesion	12	1.5852	0.0486659	ICAM1, ADAM10, CD36, PODXL, TGFBI, JAG2, TGM2, COL1A1, MMP14, FXYD5, COL8A1, ENG	618	137	13528	1.91737	1	0.624411	59.1448
GOTERM_BP_FAT	GO:0015711~organic anion transport	6	0.792602	0.048757	SLC16A3, SLCO1B3, SLC1A3, SLC25A4, SLC16A7, SLC26A7	618	44	13528	2.985	1	0.622639	59.2149
GOTERM_BP_FAT	GO:0007160~cell-matrix adhesion	9	1.1889	0.0499106	LYVE1, CD44, ITGB8, PPFIA1, COL3A1, ITGB2, ANGPTL3, THY1, ITGBL1	618	89	13528	2.21359	1	0.629001	60.0933
GOTERM_BP_FAT	GO:0009628~response to abiotic stimulus	25	3.30251	0.0502465	MICB, APOBEC1, COL3A1, PRKDC, KIT, SLC1A3, TFEC, FANCG, COL11A1, FEN1, COL18A1, LYN, MSH2, TP53, BRCA2, STAT1, MMP14, BRCA1, SOD2, ADRB2, TIMELESS, FANCD2, COL1A1, CA2, SCARA5	618	368	13528	1.48709	1	0.629089	60.3457
GOTERM_MF_FAT	GO:0042803~protein homodimerization activity	22	2.90621	0.0505789	ADAM10, HSP90AA1, GGCT, MSH2, PGF, CENPF, TPD52L1, BIRC5, NR0B2, ZBTB16, MTHFD1L, NR2C1, ADRB2, MAD2L1, TIMELESS, SDS, FAP, TCF3, HPGD, TOP2A, ENG, GHR	557	334	12983	1.53531	1	0.680362	55.3611
GOTERM_BP_FAT	GO:0032680~regulation of tumor necrosis factor production	5	0.660502	0.0508355	TLR2, FCER1G, RIPK2, GHRL, CLEC7A	618	31	13528	3.53064	1	0.631061	60.7846
KEGG_PATHWAY	hsa05222:Small cell lung cancer	9	1.1889	0.0510003	CCNE1, CKS1B, E2F3, COL4A1, SKP2, TP53, LAMC2, COL4A6, CDK2	249	84	5085	2.18804	0.999792	0.571737	46.9227
GOTERM_MF_FAT	GO:0008237~metallopeptidase activity	14	1.84941	0.0510112	AEBP1, ADAM10, BMP1, ADAMTSL1, MMP9, MMP3, MMP14, MMP11, ADAMTS9, FAP, THSD4, CPXM1, CPA2, ADAM12	557	183	12983	1.78319	1	0.674539	55.6759
GOTERM_CC_FAT	GO:0005814~centriole	5	0.660502	0.0516272	CEP170, BIRC5, ODF2, CEP55, TOP2A	587	31	12782	3.51212	1	0.345616	52.6513
GOTERM_BP_FAT	GO:0051094~positive regulation of developmental process	20	2.64201	0.0518857	IRX3, MSR1, LYN, TNFRSF12A, SPHK1, KIT, EPHB2, CCNE1, INHBA, APOB, CD86, ADRB2, CD36, SCIN, TGIF1, GHRL, CA2, ANGPTL3, BMPR1B, IGFBP3	618	278	13528	1.57482	1	0.636373	61.5559
KEGG_PATHWAY	hsa04060:Cytokine-cytokine receptor interaction	20	2.64201	0.0519756	CXCL1, TNFSF4, TNFRSF25, TNFRSF12A, CXCL9, TNFRSF17, KIT, CXCL6, CXCL11, CCL18, INHBA, TNFRSF11B, TNFRSF10B, TNFSF13B, CCL20, CXCL16, CCR10, PDGFRB, BMPR1B, GHR	249	262	5085	1.55891	0.999824	0.544367	47.5791
GOTERM_BP_FAT	GO:0042254~ribosome biogenesis	11	1.4531	0.0520695	NOP2, NOLC1, NIP7, BYSL, UTP15, RRS1, ERI1, GNL3L, HEATR1, BMS1, MRTO4	618	122	13528	1.97369	1	0.635313	61.6893
GOTERM_BP_FAT	GO:0007051~spindle organization	6	0.792602	0.0528832	TUBB, KIF11, PRC1, CKS2, AURKA, RCC1	618	45	13528	2.91866	1	0.638792	62.2751
GOTERM_BP_FAT	GO:0007098~centrosome cycle	4	0.528402	0.0531027	KIF11, NEK2, BRCA2, BRCA1	618	19	13528	4.60841	1	0.637993	62.4317
GOTERM_BP_FAT	GO:0006692~prostanoid metabolic process	4	0.528402	0.0531027	AKR1C3, AKR1C2, PDPN, HPGD	618	19	13528	4.60841	1	0.637993	62.4317
GOTERM_BP_FAT	GO:0032755~positive regulation of interleukin-6 production	4	0.528402	0.0531027	ADORA2B, TLR2, RIPK2, HSPD1	618	19	13528	4.60841	1	0.637993	62.4317
GOTERM_BP_FAT	GO:0002758~innate immune response-activating signal transduction	4	0.528402	0.0531027	TLR2, RIPK2, CLEC7A, HSPD1	618	19	13528	4.60841	1	0.637993	62.4317
GOTERM_BP_FAT	GO:0001502~cartilage condensation	4	0.528402	0.0531027	BMP1, BMPR1B, COL11A1, CHAD	618	19	13528	4.60841	1	0.637993	62.4317
GOTERM_BP_FAT	GO:0002218~activation of innate immune response	4	0.528402	0.0531027	TLR2, RIPK2, CLEC7A, HSPD1	618	19	13528	4.60841	1	0.637993	62.4317
GOTERM_BP_FAT	GO:0006693~prostaglandin metabolic process	4	0.528402	0.0531027	AKR1C3, AKR1C2, PDPN, HPGD	618	19	13528	4.60841	1	0.637993	62.4317
GOTERM_MF_FAT	GO:0016565~general transcriptional repressor activity	3	0.396301	0.0539729	HHEX, HMGB2, CBX3	557	9	12983	7.7696	1	0.68689	57.7775
GOTERM_BP_FAT	GO:0042246~tissue regeneration	5	0.660502	0.0560866	NOTCH3, CCNB1, SERPINE1, PLAU, PLAUR	618	32	13528	3.42031	1	0.656311	64.5001
GOTERM_BP_FAT	GO:0051297~centrosome organization	5	0.660502	0.0560866	KIF11, NEK2, CKAP5, BRCA2, BRCA1	618	32	13528	3.42031	1	0.656311	64.5001
KEGG_PATHWAY	hsa04514:Cell adhesion molecules (CAMs)	12	1.5852	0.0562091	VCAM1, NCAM1, ICAM1, CD86, CLDN3, ITGB8, CD274, CLDN1, CLDN2, VCAN, ITGB2, CDH5	249	132	5085	1.85652	0.999915	0.542045	50.3425
GOTERM_BP_FAT	GO:0050865~regulation of cell activation	14	1.84941	0.0572647	HMGB3, ADORA2B, PDPN, IDO1, ZC3H8, THY1, VCAM1, INHBA, CD86, TNFSF13B, CD274, RIPK2, HSPD1, TCF3	618	175	13528	1.7512	1	0.661835	65.2867
GOTERM_BP_FAT	GO:0070482~response to oxygen levels	12	1.5852	0.057632	TFRC, PDPN, PGF, CLDN3, PDIA2, JAG2, SCNN1G, MMP14, SCNN1B, ENG, PLAU, SOD2	618	141	13528	1.86298	1	0.661937	65.5285
GOTERM_BP_FAT	GO:0042113~B cell activation	8	1.0568	0.0577555	VCAM1, BST2, MSH2, TP53, PRKDC, CD79A, HSPD1, TCF3	618	76	13528	2.30421	1	0.660447	65.6095
GOTERM_BP_FAT	GO:0007599~hemostasis	10	1.321	0.0581515	F2RL2, CD36, HMCN1, PROCR, SERPINE1, COL3A1, MMRN1, PLAU, F2R, PLAUR	618	108	13528	2.02685	1	0.660744	65.8679
GOTERM_BP_FAT	GO:0043065~positive regulation of apoptosis	28	3.69881	0.0582835	TNFRSF25, MMP9, TLR2, PRKDC, ZBTB16, PMAIP1, ZC3H8, MSX2, TUBB, CD44, TGM2, TOP2A, COL18A1, TP53, SKP2, BRCA2, MAL, STAT1, BRCA1, STK3, CIDEC, INHBA, ADRB2, TNFRSF10B, SCIN, RIPK2, HSPD1, IGFBP3	618	430	13528	1.42539	1	0.65933	65.9536
GOTERM_MF_FAT	GO:0030169~low-density lipoprotein binding	4	0.528402	0.0585766	MSR1, CD36, OLR1, CXCL16	557	21	12983	4.43977	1	0.70885	60.8599
GOTERM_CC_FAT	GO:0005667~transcription factor complex	16	2.11361	0.0594105	KAT2A, SATB2, E2F3, TAF1A, RBL1, TP53, NAA15, PRKDC, LEF1, TRRAP, HMGA1, CDK2, CD3EAP, HOXA10, TCF3, KLF4	587	210	12782	1.65906	1	0.381884	57.8469
GOTERM_BP_FAT	GO:0032101~regulation of response to external stimulus	13	1.71731	0.0599335	ADRB2, ADAM10, ADORA2B, PDPN, SERPINE1, TGM2, GHRL, FCER1G, IDO1, GREM1, TMPRSS6, PLAU, F2R	618	159	13528	1.78975	1	0.667624	67.0082
GOTERM_BP_FAT	GO:0033261~regulation of S phase	4	0.528402	0.0604294	CDC7, TIMELESS, BRCA2, RCC1	618	20	13528	4.37799	1	0.668497	67.3191
GOTERM_BP_FAT	GO:0006599~phosphagen metabolic process	3	0.396301	0.060432	CKM, CKMT2, GHR	618	9	13528	7.29666	1	0.666288	67.3207
GOTERM_BP_FAT	GO:0006600~creatine metabolic process	3	0.396301	0.060432	CKM, CKMT2, GHR	618	9	13528	7.29666	1	0.666288	67.3207
GOTERM_BP_FAT	GO:0010884~positive regulation of lipid storage	3	0.396301	0.060432	APOB, MSR1, CD36	618	9	13528	7.29666	1	0.666288	67.3207
GOTERM_BP_FAT	GO:0009113~purine base biosynthetic process	3	0.396301	0.060432	PAICS, PPAT, GART	618	9	13528	7.29666	1	0.666288	67.3207
KEGG_PATHWAY	hsa04670:Leukocyte transendothelial migration	11	1.4531	0.0609628	VCAM1, ICAM1, CYBB, NCF2, CLDN3, MMP9, CLDN1, CLDN2, ITGB2, CDH5, THY1	249	118	5085	1.90372	0.999962	0.543348	53.2859
GOTERM_MF_FAT	GO:0008034~lipoprotein binding	5	0.660502	0.0611005	MSR1, CD36, OLR1, CXCL16, TLR2	557	35	12983	3.32983	1	0.716205	62.4591
GOTERM_BP_FAT	GO:0007569~cell aging	5	0.660502	0.0616178	NOX4, SERPINE1, TP53, BRCA2, ENG	618	33	13528	3.31666	1	0.671416	68.0528
GOTERM_BP_FAT	GO:0043068~positive regulation of programmed cell death	28	3.69881	0.0616856	TNFRSF25, MMP9, TLR2, PRKDC, ZBTB16, PMAIP1, ZC3H8, MSX2, TUBB, CD44, TGM2, TOP2A, COL18A1, TP53, SKP2, BRCA2, MAL, STAT1, BRCA1, STK3, CIDEC, INHBA, ADRB2, TNFRSF10B, SCIN, RIPK2, HSPD1, IGFBP3	618	433	13528	1.41552	1	0.669635	68.0942
GOTERM_BP_FAT	GO:0006690~icosanoid metabolic process	6	0.792602	0.0617263	AKR1C3, AKR1C2, PTGR1, PDPN, PLA2G1B, HPGD	618	47	13528	2.79446	1	0.667699	68.1191
GOTERM_BP_FAT	GO:0048608~reproductive structure development	11	1.4531	0.0621488	CCNE1, INHBA, HMGB2, SFRP1, MSH2, JAG2, BRCA2, FOXC1, FANCG, MMP14, BMPR1B	618	126	13528	1.91103	1	0.668105	68.3757
GOTERM_BP_FAT	GO:0006468~protein amino acid phosphorylation	40	5.28402	0.0634464	FGFR4, ADORA2B, NEK3, NEK2, NUAK1, PRKDC, TRIB3, CHEK1, AURKA, CAD, KIT, AURKB, PRKX, EPHB1, EPHB2, SGK223, VRK2, CDK12, PLA2G1B, MASTL, GHR, CDC7, SGK1, ADAM10, LYN, PDK4, STAT1, STK3, CDK2, MAP4K4, RPS6KA6, PLK2, PLK1, GHRL, PDGFRB, RIPK2, BMPR1B, IGFBP3, MELK, F2R	618	667	13528	1.31274	1	0.673756	69.1516
GOTERM_BP_FAT	GO:0007568~aging	10	1.321	0.063844	NOX4, TFRC, MSH2, SERPINE1, TP53, BRCA2, CTSC, LOXL2, ENG, SOD2	618	110	13528	1.99	1	0.673972	69.3857
GOTERM_CC_FAT	GO:0045121~membrane raft	12	1.5852	0.0642931	ADCY3, ADRB2, CD55, TUBB, LYN, DMD, MAL, CD79A, RGS16, EPHB1, F2R, THY1	587	143	12782	1.82728	1	0.401086	60.8303
GOTERM_MF_FAT	GO:0004672~protein kinase activity	35	4.62351	0.0645333	FGFR4, NEK3, NUAK1, NEK2, EFNA3, PRKDC, TRIB3, CHEK1, AURKA, CAD, KIT, AURKB, PRKX, EPHB1, EPHB2, SGK223, VRK2, CDK12, MASTL, CDC7, SGK1, LYN, PDK4, TBRG4, STK3, CDK2, MAP4K4, RPS6KA6, PLK2, PLK1, PDGFRB, RIPK2, BMPR1B, ENG, MELK	557	606	12983	1.34622	1	0.728302	64.5363
GOTERM_BP_FAT	GO:0010942~positive regulation of cell death	28	3.69881	0.0646933	TNFRSF25, MMP9, TLR2, PRKDC, ZBTB16, PMAIP1, ZC3H8, MSX2, TUBB, CD44, TGM2, TOP2A, COL18A1, TP53, SKP2, BRCA2, MAL, STAT1, BRCA1, STK3, CIDEC, INHBA, ADRB2, TNFRSF10B, SCIN, RIPK2, HSPD1, IGFBP3	618	435	13528	1.40901	1	0.676833	69.8802
GOTERM_BP_FAT	GO:0002253~activation of immune response	9	1.1889	0.0648393	MICB, CD55, LYN, TLR2, RIPK2, CD79A, CLEC7A, HSPD1, THY1	618	94	13528	2.09585	1	0.675567	69.9645
GOTERM_MF_FAT	GO:0005242~inward rectifier potassium channel activity	4	0.528402	0.0657472	KCNJ16, KCNJ15, KCNJ2, KCNJ13	557	22	12983	4.23796	1	0.727345	65.2448
GOTERM_BP_FAT	GO:0051345~positive regulation of hydrolase activity	14	1.84941	0.0660717	CCKAR, CCKBR, MSH2, ALDOB, TP53, PMAIP1, STAT1, HOMER1, THY1, TNFRSF10B, TGM2, PLA2G1B, HSPD1, F2R	618	179	13528	1.71206	1	0.680572	70.6668
GOTERM_BP_FAT	GO:0008285~negative regulation of cell proliferation	24	3.17041	0.0664152	COL18A1, CXCL1, NOX4, CDC6, RARRES1, TP53, BRCA2, CHEK1, IDO1, ZBTB16, CDH5, SOD2, MSX2, WARS, SSTR1, SCIN, CD274, TGIF1, GHRL, IGFBP3, ENG, KLF4, F2R, DPT	618	361	13528	1.45529	1	0.68044	70.8598
GOTERM_BP_FAT	GO:0030183~B cell differentiation	6	0.792602	0.0664425	VCAM1, MSH2, TP53, PRKDC, CD79A, TCF3	618	48	13528	2.73625	1	0.678517	70.8751
GOTERM_MF_FAT	GO:0005518~collagen binding	5	0.660502	0.066514	CD44, MMP9, ANTXR1, SPARC, SERPINH1	557	36	12983	3.23733	1	0.723972	65.6854
GOTERM_BP_FAT	GO:0045765~regulation of angiogenesis	7	0.924703	0.0666533	WARS, HHEX, ADORA2B, SPHK1, SERPINE1, GHRL, ANGPTL3	618	63	13528	2.43222	1	0.677646	70.9928
GOTERM_BP_FAT	GO:0051318~G1 phase	4	0.528402	0.0682001	CDC6, TBRG4, TCF3, CDK2	618	21	13528	4.16952	1	0.684254	71.8434
GOTERM_BP_FAT	GO:0001836~release of cytochrome c from mitochondria	4	0.528402	0.0682001	GGCT, TP53, PMAIP1, SOD2	618	21	13528	4.16952	1	0.684254	71.8434
GOTERM_BP_FAT	GO:0043281~regulation of caspase activity	8	1.0568	0.0683236	TNFRSF10B, TP53, BIRC5, HSPD1, PMAIP1, STAT1, DNAJB6, F2R	618	79	13528	2.21671	1	0.682896	71.9102
GOTERM_BP_FAT	GO:0022613~ribonucleoprotein complex biogenesis	14	1.84941	0.0684059	NCBP2, NIP7, BYSL, UTP15, SNRPD1, NUFIP1, ERI1, HEATR1, GNL3L, BMS1, MRTO4, NOP2, NOLC1, RRS1	618	180	13528	1.70255	1	0.681321	71.9547
GOTERM_BP_FAT	GO:0042493~response to drug	16	2.11361	0.0696324	COL18A1, APOBEC1, ATP4A, LYN, MSH2, PGF, TP53, TLR2, CENPF, CFTR, STAT1, SOD2, CCNE1, TNFRSF11B, SLC1A3, LOX	618	216	13528	1.62148	1	0.686011	72.6099
GOTERM_BP_FAT	GO:0008406~gonad development	10	1.321	0.0698781	CCNE1, INHBA, HMGB2, MSH2, JAG2, BRCA2, FOXC1, FANCG, MMP14, BMPR1B	618	112	13528	1.95446	1	0.685335	72.7394
GOTERM_CC_FAT	GO:0030141~secretory granule	14	1.84941	0.0705375	NCF2, FSTL3, BRCA2, SPARC, KIT, MMRN1, RACGAP1, C2ORF40, CD36, ZG16, PLA2G1B, HSPD1, THBS2, GKN1	587	180	12782	1.69362	1	0.425578	64.3601
GOTERM_BP_FAT	GO:0008585~female gonad development	7	0.924703	0.0708592	CCNE1, INHBA, BRCA2, FOXC1, FANCG, MMP14, BMPR1B	618	64	13528	2.39422	1	0.688602	73.2507
GOTERM_BP_FAT	GO:0001822~kidney development	9	1.1889	0.0715092	SGPL1, CD44, PGF, PDGFRB, LEF1, FOXC1, ZBTB16, CA2, GREM1	618	96	13528	2.05218	1	0.690064	73.5844
GOTERM_BP_FAT	GO:0042770~DNA damage response, signal transduction	8	1.0568	0.0720872	MSH2, TP53, BRIP1, BRCA2, CHEK1, CCNA2, GTSE1, BRCA1	618	80	13528	2.189	1	0.691131	73.878
GOTERM_CC_FAT	GO:0000794~condensed nuclear chromosome	6	0.792602	0.0725896	NEK2, SGOL2, RRS1, CHEK1, RCC1, LRPPRC	587	49	12782	2.66634	1	0.42953	65.454
GOTERM_BP_FAT	GO:0046942~carboxylic acid transport	12	1.5852	0.0730237	SLC16A3, SLC25A32, CD36, SLC1A3, SLC25A4, SLC16A7, PDPN, SLC26A7, PLA2G1B, SLC7A8, SLC5A6, SLC7A6	618	147	13528	1.78694	1	0.694037	74.347
GOTERM_BP_FAT	GO:0015931~nucleobase, nucleoside, nucleotide and nucleic acid transport	10	1.321	0.0730241	NCBP2, HHEX, UPF3B, SLC25A4, SEH1L, CKAP5, RAE1, SLC28A2, LRPPRC, SLC28A3	618	113	13528	1.93717	1	0.692095	74.3471
GOTERM_MF_FAT	GO:0051087~chaperone binding	4	0.528402	0.0732984	TP53, BIRC5, HSPD1, DNAJB6	557	23	12983	4.0537	1	0.751922	69.3627
GOTERM_BP_FAT	GO:0006303~double-strand break repair via nonhomologous end joining	3	0.396301	0.0733132	MRE11A, POLA1, PRKDC	618	10	13528	6.56699	1	0.69165	74.4903
GOTERM_BP_FAT	GO:0051930~regulation of sensory perception of pain	3	0.396301	0.0733132	ADRB2, GRIN2D, F2R	618	10	13528	6.56699	1	0.69165	74.4903
GOTERM_BP_FAT	GO:0051931~regulation of sensory perception	3	0.396301	0.0733132	ADRB2, GRIN2D, F2R	618	10	13528	6.56699	1	0.69165	74.4903
GOTERM_BP_FAT	GO:0031023~microtubule organizing center organization	5	0.660502	0.0735062	KIF11, NEK2, CKAP5, BRCA2, BRCA1	618	35	13528	3.12714	1	0.690716	74.5855
GOTERM_MF_FAT	GO:0008201~heparin binding	9	1.1889	0.0742002	APOB, PGF, ZNF146, LIPG, LAMC2, CXCL6, THBS2, MDK, COL5A1	557	103	12983	2.03669	1	0.749183	69.8228
GOTERM_BP_FAT	GO:0040007~growth	14	1.84941	0.0757307	GINS1, BRCA2, LEFTY1, PLAUR, CCNB1, NOTCH3, INHBA, CCNE1, LY6E, SERPINE1, FOXC1, BMPR1B, XRN2, PLAU	618	183	13528	1.67464	1	0.70003	75.6583
GOTERM_BP_FAT	GO:0001525~angiogenesis	12	1.5852	0.0758205	COL18A1, CXCL17, PGF, TNFRSF12A, PLXDC1, NAA15, MMP14, ENG, TNFAIP2, TMPRSS6, PLAU, THY1	618	148	13528	1.77486	1	0.698579	75.7007
GOTERM_BP_FAT	GO:0051249~regulation of lymphocyte activation	12	1.5852	0.0758205	VCAM1, INHBA, CD86, HMGB3, TNFSF13B, CD274, RIPK2, IDO1, HSPD1, TCF3, THY1, ZC3H8	618	148	13528	1.77486	1	0.698579	75.7007
GOTERM_BP_FAT	GO:0015849~organic acid transport	12	1.5852	0.0758205	SLC16A3, SLC25A32, CD36, SLC1A3, SLC25A4, SLC16A7, PDPN, SLC26A7, PLA2G1B, SLC7A8, SLC5A6, SLC7A6	618	148	13528	1.77486	1	0.698579	75.7007
GOTERM_BP_FAT	GO:0007157~heterophilic cell adhesion	4	0.528402	0.0763985	VCAM1, ICAM1, AMIGO2, REG3A	618	22	13528	3.97999	1	0.699548	75.9719
GOTERM_BP_FAT	GO:0030071~regulation of mitotic metaphase/anaphase transition	4	0.528402	0.0763985	MAD2L1, DLGAP5, CENPF, CENPE	618	22	13528	3.97999	1	0.699548	75.9719
GOTERM_BP_FAT	GO:0009124~nucleoside monophosphate biosynthetic process	6	0.792602	0.0764589	ADCY3, TYMS, GUCA2B, PAICS, PPAT, GART	618	50	13528	2.6268	1	0.697968	76.0001
GOTERM_MF_FAT	GO:0000287~magnesium ion binding	27	3.56671	0.0770801	ADCY3, PDP1, NEK3, NUAK1, FIGNL1, NEK2, ERI1, AURKB, PPAT, HPSE, GRIN2D, ENTPD6, ENTPD3, FEN1, NANP, CDC7, ATP4A, MSH2, LIG1, SPHK1, FBP1, ATP11A, FBP2, STK3, RPS6KA6, ATP2C2, BMPR1B	557	452	12983	1.39234	1	0.755891	71.249
GOTERM_BP_FAT	GO:0002694~regulation of leukocyte activation	13	1.71731	0.0773774	HMGB3, ADORA2B, IDO1, ZC3H8, THY1, VCAM1, INHBA, CD86, TNFSF13B, CD274, RIPK2, HSPD1, TCF3	618	166	13528	1.71427	1	0.700593	76.4248
GOTERM_MF_FAT	GO:0050664~oxidoreductase activity, acting on NADH or NADPH, with oxygen as acceptor	3	0.396301	0.0779588	NOX4, CYBB, NCF2	557	11	12983	6.35694	1	0.753134	71.6715
GOTERM_MF_FAT	GO:0030547~receptor inhibitor activity	3	0.396301	0.0779588	PXDN, IL18BP, ADH7	557	11	12983	6.35694	1	0.753134	71.6715
GOTERM_MF_FAT	GO:0048019~receptor antagonist activity	3	0.396301	0.0779588	PXDN, IL18BP, ADH7	557	11	12983	6.35694	1	0.753134	71.6715
GOTERM_MF_FAT	GO:0005041~low-density lipoprotein receptor activity	3	0.396301	0.0779588	CD36, OLR1, CXCL16	557	11	12983	6.35694	1	0.753134	71.6715
GOTERM_BP_FAT	GO:0001654~eye development	11	1.4531	0.0794933	TGIF1, FOXC1, BMPR1B, COL8A1, NHS, COL5A2, COL5A1, EPHB1, KLF4, EPHB2, THY1	618	132	13528	1.82416	1	0.708865	77.3762
GOTERM_BP_FAT	GO:0001503~ossification	10	1.321	0.0795748	SATB2, BMP1, KAZALD1, FOXC1, SPARC, COL1A1, MMP14, COL5A2, IGFBP3, CDH11	618	115	13528	1.90348	1	0.707411	77.4122
GOTERM_BP_FAT	GO:0030193~regulation of blood coagulation	5	0.660502	0.0798547	PDPN, SERPINE1, TMPRSS6, PLAU, F2R	618	36	13528	3.04027	1	0.706898	77.5351
GOTERM_BP_FAT	GO:0032675~regulation of interleukin-6 production	5	0.660502	0.0798547	ADORA2B, TLR2, RIPK2, GHRL, HSPD1	618	36	13528	3.04027	1	0.706898	77.5351
GOTERM_BP_FAT	GO:0055072~iron ion homeostasis	5	0.660502	0.0798547	TFRC, MFI2, LTF, SCARA5, SOD2	618	36	13528	3.04027	1	0.706898	77.5351
GOTERM_BP_FAT	GO:0052548~regulation of endopeptidase activity	8	1.0568	0.0799763	TNFRSF10B, TP53, BIRC5, HSPD1, PMAIP1, STAT1, DNAJB6, F2R	618	82	13528	2.13561	1	0.705646	77.5883
GOTERM_BP_FAT	GO:0010628~positive regulation of gene expression	35	4.62351	0.0812645	HMGB2, E2F3, GLIS2, NAA15, PRKDC, NUFIP1, KIT, CCNE1, PLA2G1B, CCNA2, TCF3, ETV4, TBL1XR1, SATB2, PSRC1, ESRRG, TP53, LEF1, KLF15, HMGA1, BRCA1, CDK2, INHBA, HHEX, ADRB2, CD86, SALL4, TNFSF13B, SMARCC1, DNMT1, FOXC1, KLF2, ENG, KLF4, F2R	618	581	13528	1.31867	1	0.709828	78.1447
GOTERM_BP_FAT	GO:0033559~unsaturated fatty acid metabolic process	6	0.792602	0.0817559	AKR1C3, AKR1C2, PTGR1, PDPN, PLA2G1B, HPGD	618	51	13528	2.57529	1	0.710288	78.3535
GOTERM_BP_FAT	GO:0006915~apoptosis	36	4.75561	0.0832757	GGCT, TNFRSF12A, PDIA2, TNFRSF25, RTKN, TRIB3, ITGB2, PMAIP1, ZBTB16, KRT20, GREM1, TSC22D3, TNFRSF11B, RAD21, CSE1L, C11ORF82, TOP2A, PHLDA2, CKAP2, SGPL1, SGK1, MSH2, TP53, TBRG4, BIRC5, STAT1, BRCA1, STK3, CIDEC, SOD2, TNS4, TNFRSF10B, SULF1, RIPK2, HSPD1, F2R	618	602	13528	1.30903	1	0.715392	78.9874
GOTERM_BP_FAT	GO:0008219~cell death	42	5.54822	0.0836954	MICB, GGCT, TNFRSF12A, PDIA2, TNFRSF25, PRKDC, RTKN, TRIB3, ITGB2, PMAIP1, KRT20, ZBTB16, KIT, GREM1, TSC22D3, TNFRSF11B, RAD21, CSE1L, TGM2, C11ORF82, TOP2A, PHLDA2, CKAP2, SGPL1, SGK1, OLR1, MSH2, TP53, TBRG4, BIRC5, STAT1, BRCA1, STK3, C10ORF2, CIDEC, SOD2, TNS4, TNFRSF10B, SULF1, RIPK2, HSPD1, F2R	618	719	13528	1.27869	1	0.715496	79.1594
GOTERM_MF_FAT	GO:0047026~3-alpha-hydroxysteroid dehydrogenase (A-specific) activity	2	0.264201	0.0838196	AKR1C3, AKR1C2	557	2	12983	23.3088	1	0.772316	74.344
GOTERM_MF_FAT	GO:0042132~fructose 1,6-bisphosphate 1-phosphatase activity	2	0.264201	0.0838196	FBP1, FBP2	557	2	12983	23.3088	1	0.772316	74.344
GOTERM_MF_FAT	GO:0004951~cholecystokinin receptor activity	2	0.264201	0.0838196	CCKAR, CCKBR	557	2	12983	23.3088	1	0.772316	74.344
GOTERM_BP_FAT	GO:0009112~nucleobase metabolic process	4	0.528402	0.0850066	CAD, PAICS, PPAT, GART	618	23	13528	3.80695	1	0.719536	79.688
GOTERM_BP_FAT	GO:0001666~response to hypoxia	11	1.4531	0.0858772	TFRC, PGF, CLDN3, PDIA2, JAG2, SCNN1G, MMP14, SCNN1B, ENG, PLAU, SOD2	618	134	13528	1.79694	1	0.721582	80.032
GOTERM_BP_FAT	GO:0016265~death	42	5.54822	0.0860807	MICB, GGCT, TNFRSF12A, PDIA2, TNFRSF25, PRKDC, RTKN, TRIB3, ITGB2, PMAIP1, KRT20, ZBTB16, KIT, GREM1, TSC22D3, TNFRSF11B, RAD21, CSE1L, TGM2, C11ORF82, TOP2A, PHLDA2, CKAP2, SGPL1, SGK1, OLR1, MSH2, TP53, TBRG4, BIRC5, STAT1, BRCA1, STK3, C10ORF2, CIDEC, SOD2, TNS4, TNFRSF10B, SULF1, RIPK2, HSPD1, F2R	618	724	13528	1.26986	1	0.720723	80.1115
GOTERM_BP_FAT	GO:0046364~monosaccharide biosynthetic process	5	0.660502	0.0864657	SDS, ALDOB, FBP1, FBP2, NANP	618	37	13528	2.9581	1	0.720653	80.2614
GOTERM_BP_FAT	GO:0015918~sterol transport	5	0.660502	0.0864657	APOB, MSR1, CD36, LIPG, CFTR	618	37	13528	2.9581	1	0.720653	80.2614
GOTERM_BP_FAT	GO:0030301~cholesterol transport	5	0.660502	0.0864657	APOB, MSR1, CD36, LIPG, CFTR	618	37	13528	2.9581	1	0.720653	80.2614
GOTERM_BP_FAT	GO:0010885~regulation of cholesterol storage	3	0.396301	0.0869744	APOB, MSR1, CD36	618	11	13528	5.96999	1	0.721115	80.4576
GOTERM_BP_FAT	GO:0007094~mitotic cell cycle spindle assembly checkpoint	3	0.396301	0.0869744	MAD2L1, CENPF, CENPE	618	11	13528	5.96999	1	0.721115	80.4576
GOTERM_BP_FAT	GO:0045841~negative regulation of mitotic metaphase/anaphase transition	3	0.396301	0.0869744	MAD2L1, CENPF, CENPE	618	11	13528	5.96999	1	0.721115	80.4576
GOTERM_BP_FAT	GO:0032653~regulation of interleukin-10 production	3	0.396301	0.0869744	FCER1G, IDO1, HSPD1	618	11	13528	5.96999	1	0.721115	80.4576
GOTERM_BP_FAT	GO:0007219~Notch signaling pathway	6	0.792602	0.0872427	NOTCH3, ADAM10, DNER, HEYL, JAG2, FOXC1	618	52	13528	2.52577	1	0.720547	80.5604
GOTERM_BP_FAT	GO:0002678~positive regulation of chronic inflammatory response	2	0.264201	0.0891412	ADORA2B, IDO1	618	2	13528	21.89	1	0.726858	81.2733
GOTERM_BP_FAT	GO:0030952~establishment or maintenance of cytoskeleton polarity	2	0.264201	0.0891412	KIF2C, CKAP5	618	2	13528	21.89	1	0.726858	81.2733
GOTERM_BP_FAT	GO:0002676~regulation of chronic inflammatory response	2	0.264201	0.0891412	ADORA2B, IDO1	618	2	13528	21.89	1	0.726858	81.2733
GOTERM_BP_FAT	GO:0001300~chronological cell aging	2	0.264201	0.0891412	SERPINE1, ENG	618	2	13528	21.89	1	0.726858	81.2733
GOTERM_BP_FAT	GO:0030951~establishment or maintenance of microtubule cytoskeleton polarity	2	0.264201	0.0891412	KIF2C, CKAP5	618	2	13528	21.89	1	0.726858	81.2733
GOTERM_BP_FAT	GO:0007079~mitotic chromosome movement towards spindle pole	2	0.264201	0.0891412	DLGAP5, CENPE	618	2	13528	21.89	1	0.726858	81.2733
GOTERM_BP_FAT	GO:0002752~cell surface pattern recognition receptor signaling pathway	2	0.264201	0.0891412	TLR2, CLEC7A	618	2	13528	21.89	1	0.726858	81.2733
GOTERM_CC_FAT	GO:0005584~collagen type I	2	0.264201	0.089593	COL1A2, COL1A1	587	2	12782	21.7751	1	0.497054	73.3897
GOTERM_CC_FAT	GO:0000120~RNA polymerase I transcription factor complex	2	0.264201	0.089593	CD3EAP, TAF1A	587	2	12782	21.7751	1	0.497054	73.3897
GOTERM_MF_FAT	GO:0031406~carboxylic acid binding	11	1.4531	0.09008	AKR1C2, SLC1A3, HDC, GRIN2D, PLA2G1B, SLC19A3, CAD, IDO1, LEPREL1, ACACB, GNMT	557	144	12983	1.78053	1	0.791036	76.9371
GOTERM_BP_FAT	GO:0051240~positive regulation of multicellular organismal process	17	2.24571	0.092647	ADORA2B, SPHK1, TLR2, IDO1, GRIA4, ADRB2, SLC1A3, LIPG, RIPK2, FCER1G, GHRL, CLEC7A, HSPD1, CA2, BMPR1B, F2R, GHR	618	244	13528	1.52512	1	0.739442	82.5252
GOTERM_BP_FAT	GO:0022411~cellular component disassembly	6	0.792602	0.0929168	KIF2C, SUPT16H, PMAIP1, ENG, HMGA1, XRN2	618	53	13528	2.47811	1	0.738847	82.6182
GOTERM_BP_FAT	GO:0048477~oogenesis	5	0.660502	0.0933331	CCNB1, HSD3B7, BRCA2, BMPR1B, CDC25B	618	38	13528	2.88026	1	0.738836	82.7607
GOTERM_BP_FAT	GO:0016444~somatic cell DNA recombination	4	0.528402	0.094006	MSH2, LIG1, PRKDC, HSPD1	618	24	13528	3.64833	1	0.739832	82.9888
GOTERM_BP_FAT	GO:0009620~response to fungus	4	0.528402	0.094006	DEFA6, DEFA5, TLR2, CLEC7A	618	24	13528	3.64833	1	0.739832	82.9888
GOTERM_BP_FAT	GO:0002562~somatic diversification of immune receptors via germline recombination within a single locus	4	0.528402	0.094006	MSH2, LIG1, PRKDC, HSPD1	618	24	13528	3.64833	1	0.739832	82.9888
GOTERM_BP_FAT	GO:0043434~response to peptide hormone stimulus	12	1.5852	0.0940083	APOBEC1, LYN, ALDOB, PLA2G1B, FBP1, PRKDC, CFTR, TFF1, COL1A1, STAT1, CCNA2, GHR	618	154	13528	1.70571	1	0.738199	82.9896
GOTERM_BP_FAT	GO:0046545~development of primary female sexual characteristics	7	0.924703	0.094115	CCNE1, INHBA, BRCA2, FOXC1, FANCG, MMP14, BMPR1B	618	69	13528	2.22072	1	0.736981	83.0255
GOTERM_BP_FAT	GO:0051924~regulation of calcium ion transport	7	0.924703	0.094115	ADRB2, LYN, PLA2G1B, HOMER1, JPH1, F2R, THY1	618	69	13528	2.22072	1	0.736981	83.0255
GOTERM_BP_FAT	GO:0046660~female sex differentiation	7	0.924703	0.094115	CCNE1, INHBA, BRCA2, FOXC1, FANCG, MMP14, BMPR1B	618	69	13528	2.22072	1	0.736981	83.0255
GOTERM_MF_FAT	GO:0000166~nucleotide binding	109	14.3989	0.0957634	ADCY3, NCBP2, LDHD, AURKA, AURKB, RNF213, MTHFD1L, PRKX, DDX21, DDX10, GBP5, LIG1, PTBP1, MTPAP, TBRG4, C10ORF2, STK3, MAP4K4, ATP2C2, RFC3, PDGFRB, RIPK2, ABCA8, KIF4A, FGFR4, ASS1, NEK3, NEK2, CHEK1, IGF2BP3, UBE2QL1, EPHB1, TK1, EPHB2, SGK223, TUBB, VRK2, ENTPD3, NAT10, HELLS, MKI67, MYO1B, SPHK1, ATP11A, ATAD2, BRIP1, ACACB, GART, UPF3B, PLK2, NOLC1, PLK1, CPNE1, HSPD1, FIGNL1, NUAK1, CAD, GN…	557	2245	12983	1.1317	1	0.805746	79.0768
GOTERM_BP_FAT	GO:0052547~regulation of peptidase activity	8	1.0568	0.0971914	TNFRSF10B, TP53, BIRC5, HSPD1, PMAIP1, STAT1, DNAJB6, F2R	618	86	13528	2.03628	1	0.747185	84.0306
GOTERM_BP_FAT	GO:0006919~activation of caspase activity	6	0.792602	0.0987754	TNFRSF10B, TP53, HSPD1, PMAIP1, STAT1, F2R	618	54	13528	2.43222	1	0.751489	84.5259
GOTERM_BP_FAT	GO:0002449~lymphocyte mediated immunity	7	0.924703	0.0992042	ICAM1, CD55, TUBB, MSH2, FCER1G, LY9, HSPD1	618	70	13528	2.189	1	0.751478	84.6575
This list contains functional annotations of all predicted targets (up and down) of microRNA from three prediction tools (RH/MR/PT) with p<0.05 and FDR<0.05
This list is similar to appendix V of proposal
