# Supplementary material for: Integrated MicroRNA–mRNA Analysis Reveals miR-204 Inhibits Cell Proliferation in Gastric Cancer by Targeting CKS1B, CXCL1 and GPRC5A
Source: Int J Mol Sci. 2017 Dec 28;19(1):87. doi: 10.3390/ijms19010087 (PMC5796037; doi:10.3390/ijms19010087)
Supplement: Supplementary file 1 [file ijms-19-00087-s001.zip › ijms-248236-supplementary/Additional File-5.xlsx]

## Sheet: Table S1
Supplementary Table 1
Up-regulated target genes from RNA-seq when miR-204 was over-expressed
Gene name	control	miR-204 overexpression	log2FC
ATRX	5.22123	11.2916	0.982401
NSRP1	6.20363	11.1848	0.758287
ITGA9	0.19714	0.866581	0.640806
ITGAV	7.76452	13.6391	0.740079
C14orf118	5.70897	10.5445	0.783045
RLF	8.6978	15.3799	0.756201
CPEB4	7.78787	12.9096	0.662501
CPEB2	1.45404	4.48963	1.16155
SRBD1	4.12566	7.06944	0.65473
EFHA2	0.68399	1.54585	0.596266
ZNF117	2.71137	4.84584	0.655457
NR1D1	14.3461	22.757	0.630477
NR1D2	11.0683	23.576	1.02603
DLGAP5	7.15154	11.4359	0.609366
LPCAT1	7.11056	11.5739	0.632558
LNPEP	3.49159	6.06947	0.654376
GOLGA8A	0.78279	1.84676	0.675186
LTN1	6.07908	10.3484	0.680854
TRIML2	2.63901	6.03333	0.950661
VPS13A	10.2419	19.8882	0.893803
VPS13C	5.97806	13.2574	1.03081
VPS13B	2.57041	5.71247	0.910753
C11orf30	3.2919	5.73749	0.650593
FAM92A1	0.815652	3.28621	1.23921
C8orf44	1.50806	4.41803	1.11119
ZNF830	8.69991	15.8501	0.796713
PHAX	7.37385	13.6289	0.804864
C16orf52	4.24109	9.52706	1.00616
ZNF302	6.37664	13.9765	1.02167
ZNF300	4.31008	8.81649	0.886472
IFT80	4.33955	7.59668	0.687062
LIF	9.19005	14.8684	0.639
TEX22	1.3322	2.54481	0.604019
SAP30	11.9848	19.954	0.690407
BRIP1	0.985064	2.00135	0.596426
ENO3	5.49404	12.5061	1.05642
LOC728613	4.19299	11.2805	1.24174
FKBP11	2.59727	4.8952	0.712635
SNORD46	0	72.9905	6.20927
MAP1B	2.51504	5.36682	0.857031
VGF	0.442907	3.56936	1.66301
KIDINS220	6.16087	12.8093	0.947432
PCNX	9.93753	15.7899	0.618311
PAXIP1	5.71394	9.13262	0.593776
MAGT1	25.799	41.3402	0.659849
MPHOSPH8	7.12314	11.601	0.633429
LOC729156	1.68228	3.65412	0.795046
GAS2L3	1.52796	3.98145	0.978593
RSRC2	25.6046	50.4032	0.950183
IL29	6.97579	17.7977	1.23685
DDI2	4.68159	8.17991	0.692186
USP32P2	3.04611	7.0994	1.00128
DDX60	6.68238	12.4649	0.809572
CTSL2	0.758877	1.6763	0.605582
GUSBP1	5.54671	8.86443	0.591465
REG1A	387.448	610.163	0.653833
BCL6	1.60951	3.62178	0.824669
MTM1	2.17853	4.60525	0.81842
SERPINB5	45.8414	71.5868	0.631924
FAM76B	5.4379	10.9553	0.892995
ASXL2	4.4703	8.32865	0.770049
HFE	1.44001	2.98276	0.706879
CITED2	19.8746	39.181	0.944764
RIN2	8.15483	13.6547	0.678758
RASA2	3.49227	6.47723	0.735058
TTC30B	1.43408	3.09746	0.751355
SIPA1L2	11.614	18.5316	0.630792
PPFIA4	0.3056	1.16471	0.729464
RAB8B	7.95706	12.6943	0.612474
KLHL11	3.62124	6.23348	0.646409
KLHL15	1.56559	3.72621	0.881393
LOC283624	1.84647	3.66793	0.713611
SNORA81	165.878	362.774	1.12425
IER5	52.0916	88.5923	0.754891
IGIP	1.01721	2.63598	0.849981
SLK	7.82135	16.4266	0.982224
RAPGEF6	3.04655	6.11937	0.815058
RAPGEF2	8.16909	14.503	0.757697
ZNF383	2.82623	5.80609	0.830903
KRTAP3-1	3.75107	21.564	2.2477
CMPK1	26.4577	41.6929	0.636787
KCTD18	3.54821	6.34892	0.692232
SLC25A36	17.2861	27.2828	0.629179
FAM102B	1.48214	3.11003	0.727562
MPHOSPH10	6.76106	11.4706	0.68421
RBM12B	5.06879	10.2078	0.885022
KIAA1524	3.83427	6.72699	0.676608
CALR	682.796	1130.17	0.726179
DHX29	6.27382	10.7687	0.69417
C5orf45	35.0771	64.9839	0.87103
C5orf41	2.04325	5.97351	1.19627
FAM122B	2.57193	4.45112	0.609848
FAM122C	0.595279	2.035	0.927888
TRIM5	12.5906	20.3746	0.653287
TRIM4	5.60095	11.0067	0.863097
TRIM6	1.24894	2.70133	0.718799
TAF4B	0.987378	2.25036	0.709735
CEP128	0.863519	1.83011	0.602831
HSPA4L	7.04385	12.6868	0.766833
MOK	1.87179	3.4016	0.616079
RFPL4A	0.312974	2.52637	1.42535
SUZ12P	1.88593	4.99266	1.05416
FMR1	5.55185	10.1908	0.772333
FSD1L	1.3633	3.98495	1.07677
CD22	1.26678	3.10441	0.856529
FTSJD1	10.2025	20.277	0.92548
PSG8	0.180987	1.22064	0.910985
PSG4	1.02195	8.15872	2.1794
PSG2	2.47447	4.38722	0.632748
COL27A1	1.58851	4.10096	0.978649
SOS1	2.77919	5.0034	0.667702
CAB39	19.8202	32.8513	0.701232
NCOA2	2.77296	4.9438	0.655689
RIF1	5.48663	9.76024	0.73017
SREK1	13.8688	30.2754	1.07275
ZNF493	0.87291	2.75161	1.00223
CBLL1	4.7619	8.06807	0.65425
RGAG1	0.85024	5.35046	1.77915
FRYL	7.19562	18.9379	1.28259
SNORD123	14.3583	92.174	2.60091
SNORD127	0	74.6633	6.24152
SNORD124	0	15.725	4.06394
BTG3	26.1894	42.3171	0.671895
OSTM1	5.49509	13.1571	1.12411
FANCM	0.856224	1.993	0.689219
FANCL	8.38653	15.3522	0.800821
WWP1	10.7964	18.6797	0.738368
CTSK	1.42539	3.47399	0.883343
LOC646626	2.69475	4.58918	0.597161
AMMECR1	7.22513	12.4963	0.714458
AFF4	14.5084	24.0866	0.693869
UBA3	24.1151	38.6625	0.659221
NT5C1B	8.72536	18.4436	0.999472
MYO15B	3.85642	8.25178	0.929838
NFKBIE	2.93859	5.03714	0.616188
PRSS33	1.75356	5.90151	1.32562
FXR1	11.7062	19.524	0.691783
ZNF512	2.68956	6.50398	1.02421
ZNF516	2.43109	4.39572	0.653149
ZNF514	1.03488	2.63726	0.837909
TSPYL4	2.53224	4.72276	0.696131
TSPYL2	8.76949	14.9581	0.707934
GSTA4	6.72493	15.9388	1.13274
DMRT1	0.366902	1.28845	0.743461
SNORA1	0	10.2984	3.49805
SNORA3	44.702	88.3174	0.966683
SNORA4	165.878	362.774	1.12425
PROSC	9.35285	16.5399	0.760608
TCERG1	11.5396	20.3581	0.768298
AGAP5	0.820364	1.74424	0.59218
RANBP6	5.69319	12.9969	1.06434
SLC20A1	24.6252	40.3233	0.689393
ROCK1	7.51107	16.9152	1.07377
ROCK2	7.20928	14.1016	0.879379
PLDN	10.5593	25.1099	1.17554
DOCK9	4.35001	7.15839	0.608745
ZNF75A	4.43275	8.01222	0.730201
PPIG	15.6171	31.3656	0.961799
DCP2	5.68819	9.19764	0.608547
FAM193B	4.52201	8.12378	0.724438
ANKRD50	2.40321	4.34497	0.651285
KBTBD2	9.06546	14.6433	0.636128
FAM91A1	24.063	37.3029	0.611894
RBM25	30.5108	56.597	0.870147
ZC3H12C	1.11456	2.39614	0.683538
SBDSP1	18.163	37.5354	1.00786
TXNL1	34.3111	53.7675	0.633198
SRSF11	41.7829	69.0498	0.711347
SLC4A7	3.04717	5.90663	0.77107
DCTN4	13.0914	24.3339	0.84625
ITGB8	1.25903	4.67969	1.33011
ZFP112	2.06717	5.58286	1.10181
USP35	1.35831	2.54288	0.587172
SPTY2D1	7.44871	13.4909	0.778344
AHI1	1.58132	3.56918	0.823827
GOLGB1	5.24681	12.5157	1.11344
PMAIP1	32.638	69.2458	1.06232
GADD45B	10.3049	16.548	0.634362
ZNF273	1.28464	2.52296	0.624821
ZNF277	6.63488	14.2343	0.99665
ZNF274	6.07291	12.98	0.982989
PLCB1	2.15216	3.95562	0.652724
HERC1	5.55837	10.6741	0.831909
C17orf59	6.2062	10.4671	0.670189
C17orf56	5.48255	8.95575	0.618969
IFNB1	2.10058	10.1242	1.84309
STIM2	5.09511	10.1156	0.866858
MAP2	2.02621	3.54612	0.587123
PLEKHF2	13.2175	29.9218	1.12095
FANK1	0.670392	1.63458	0.657389
MTPN	24.1106	36.8568	0.592254
MYCBP2	5.06129	9.79175	0.832232
SAMD9	1.46563	2.82532	0.633627
FAM111B	3.77564	6.59297	0.668969
FGFR1OP2	14.8631	25.5399	0.742489
TRAPPC8	5.68061	11.127	0.860171
TUG1	14.2715	28.084	0.929387
RSF1	6.39777	14.7442	1.08966
SPRED3	0.543727	1.44895	0.665746
LOC100272216	1.46025	2.86863	0.653019
RELB	2.59959	5.29115	0.805492
C9orf30-TMEFF1	19.2813	32.0593	0.704902
ZNF841	7.39818	16.8143	1.08489
TRIM6-TRIM34	1.24894	2.70133	0.718799
ZNF597	2.0107	3.7006	0.642748
FAM135A	19.1139	30.0194	0.624979
RBAK-LOC389458	3.6571	7.8311	0.92316
ZNF337	3.88187	6.70598	0.658544
CXADR	18.2974	29.8542	0.677061
ZNF33B	3.9661	8.64871	0.958224
TTC17	12.5863	21.5394	0.730301
SLC31A2	5.87736	11.5694	0.869983
RICTOR	4.3994	9.79013	0.998842
LOC728643	2.4652	5.95118	1.00432
RG9MTD1	12.4921	21.6176	0.745327
EPG5	2.01489	4.32663	0.821118
CNTD2	2.22231	7.75294	1.44167
KIF16B	4.5851	7.79251	0.654692
SNORD16	39.105	154.854	1.95834
SNORD10	9.71301	24.4616	1.24896
SNORD11	14.7607	45.5855	1.56355
WBP5	18.984	31.8401	0.716616
WBP4	5.29629	10.4137	0.858193
PCM1	10.1452	17.0867	0.698507
SACS	1.31622	2.52219	0.604702
PHLPP2	2.74254	5.44815	0.784869
DENND1C	4.19724	8.26844	0.834581
SLC45A4	2.10338	3.78146	0.62361
PTGR2	6.39415	12.4137	0.859245
MTUS1	7.30192	14.8853	0.936175
DST	7.47731	17.1036	1.0946
BCLAF1	28.5811	48.7426	0.749805
SLC22A20	1.4237	2.76264	0.634536
ZNF83	2.27591	5.78033	1.04946
ZNF81	0.70112	1.61771	0.621821
TMED7-TICAM2	27.2767	49.5594	0.838366
NRIP1	1.76404	4.79024	1.06685
CDKN2AIP	11.691	23.9989	0.978058
HELQ	4.23168	8.62416	0.879387
TRIM78P	1.24894	2.70133	0.718799
HELZ	3.22965	5.72658	0.669336
RBAK	3.6571	7.8311	0.92316
FOS	8.33393	17.3205	0.972903
KIAA0753	6.41297	10.2242	0.59849
SAFB2	13.0029	22.2596	0.732105
UPF2	7.63837	13.2993	0.727108
GNAQ	11.697	19.0469	0.658892
LOC100130744	1.68073	3.26518	0.669978
ZNF143	8.01233	12.6173	0.595464
ZNF148	4.02021	6.86043	0.646861
DSC2	15.5249	30.7689	0.942977
KCNN4	3.17605	8.25633	1.1483
INO80	10.8331	17.6975	0.660025
NUP153	16.1615	24.8543	0.591228
MAPK6	28.1229	44.9307	0.657306
SNORA31	17.6903	31.077	0.779243
ALMS1	1.63357	3.9665	0.915207
ALOXE3	0.806669	2.22782	0.837226
MUC13	26.4365	40.4076	0.593804
MBTD1	3.85132	7.25576	0.767025
C7orf23	11.3527	20.2086	0.779822
ZNF420	1.97899	4.82174	0.966627
ZNF429	0.618321	2.18358	0.976154
KIAA0226	15.9023	69.7126	2.06475
TIA1	7.85136	13.8371	0.745243
TMEM133	0.656874	1.59062	0.644837
FCHO2	4.38286	7.55509	0.66841
C16orf87	10.027	15.817	0.608879
GEM	3.83594	8.07711	0.908437
ENTPD8	0.791241	1.78679	0.637645
ZFP14	0.939437	2.51256	0.856887
KIF3A	3.19753	5.67176	0.668526
TMEFF1	19.2813	32.0593	0.704902
SEL1L	26.93	46.9297	0.779106
SNORD99	17.4897	57.236	1.65519
SNORD94	5.2822	24.0707	1.99666
SNORD93	2.83191	5.99495	0.868248
EMP3	48.2233	94.9467	0.962892
EMP1	9.10044	14.5336	0.620974
KIAA1432	5.99847	11.2676	0.809741
FAM101A	29.6835	49.706	0.724692
GUSBP11	3.54162	6.37294	0.699034
XIST	15.8791	37.8905	1.20418
TRIM52	2.1284	4.28568	0.756664
MAB21L3	2.43067	4.44069	0.665299
ALDH3B1	8.02271	14.84	0.81194
CEP192	2.62162	5.56996	0.85925
CNOT4	3.52767	6.05318	0.639504
HUS1B	0.190975	0.944399	0.707182
RSC1A1	4.68159	8.17991	0.692186
CLEC4A	0.150095	0.786377	0.635283
CASP8AP2	2.2369	4.0515	0.642101
RASA1	6.44713	13.5512	0.966382
RABGEF1	6.59644	10.6567	0.617765
CDH15	1.34031	3.9424	1.07851
NIPBL	5.60433	12.9189	1.07556
MBP	2.58491	4.83645	0.703156
ITSN2	6.08913	11.6126	0.831186
TDP2	15.2995	23.577	0.592483
SLAIN2	4.6211	11.7066	1.17665
TMEM50B	6.42477	16.3817	1.22715
ABL2	6.4722	13.9088	0.996558
TMED7	27.2767	49.5594	0.838366
TMED5	16.4017	27.0394	0.688227
SNORD97	7.31967	37.703	2.21785
SPATA7	5.04158	8.17234	0.602364
HIST1H4J	0.533033	1.41467	0.655434
HIST1H4I	0	0.919721	0.940897
HIST1H4L	0.341303	1.08335	0.63527
ATAD5	0.984518	2.06921	0.629079
ATAD2	8.24528	15.8024	0.861878
CALB1	1.50274	3.16707	0.735522
AGGF1	5.94208	10.701	0.753193
EEA1	4.50153	10.0824	1.01037
NIPAL1	1.90039	3.71315	0.700443
CHM	7.01798	12.7942	0.782746
SDF2L1	98.933	185.466	0.89988
RPS6KB1	7.69966	13.8824	0.774576
TRADD	10.3898	16.2935	0.602485
F2RL1	12.168	24.6135	0.959861
ERO1LB	2.22457	5.42601	0.994817
POLR3F	6.71217	11.1458	0.655249
TMEM209	6.39913	11.9544	0.808014
HMGCS1	8.71088	17.2183	0.90771
FLJ41484	1.24287	2.7498	0.74147
PRR9	0.339616	1.59573	0.954321
LOC400027	2.41649	7.94548	1.38864
KDM4C	11.0251	17.7763	0.642855
ADAM9	56.9494	101.798	0.826941
WFDC3	0.327558	1.38223	0.843538
TMEM66	72.5998	113.686	0.639909
TMEM65	2.32481	4.94698	0.838885
UGT8	7.54694	12.0792	0.613788
ZNF624	0.575417	1.46826	0.647758
ZNF625	2.06063	4.66268	0.887655
ZNF627	8.03346	12.8697	0.618586
ZNF621	4.33349	7.20714	0.621798
BRWD3	4.44726	8.14673	0.747727
WDR47	3.83188	7.81123	0.86676
MKRN3	3.04989	7.0265	0.986887
LHFPL2	5.47623	9.34397	0.675563
TMEM67	2.21257	5.78383	1.07837
PRKD3	7.18548	11.3709	0.595807
KLF4	27.283	67.6076	1.27843
NAIP	1.85413	4.09833	0.836977
REST	6.8598	12.2392	0.752245
MCM8	5.39627	8.72092	0.603862
CCAR1	24.2424	40.129	0.704308
TIGD4	1.62262	3.44309	0.760556
SKIV2L2	16.7458	26.9262	0.654143
DNAJC13	6.60984	12.0015	0.772741
DNAJC18	1.48511	2.91195	0.654578
SCML1	3.46727	5.91805	0.630969
LOC653653	0.292331	1.04152	0.659671
LOC440434	2.71027	4.75959	0.634442
C5orf34	1.39781	2.96611	0.726005
HBP1	16.9293	27.2946	0.658206
ZNF786	2.82527	5.02154	0.654571
ZNF785	2.04016	3.59867	0.597069
ZNF789	2.42185	5.69038	0.967312
PGS1	4.21043	7.9627	0.782531
MTRF1	2.88364	6.51388	0.952147
GCH1	13.2426	21.5322	0.661776
NAA25	10.6271	17.2713	0.652086
HSPA1B	7.58847	13.0005	0.705
HSPA1A	1.00502	2.02344	0.592572
AHR	8.48985	14.5739	0.714669
DYNC2LI1	4.71522	7.63755	0.595813
GPBP1	14.0149	22.1948	0.62741
CEP250	5.2765	9.32509	0.718121
UHRF2	12.1849	23.4292	0.889724
CASC5	1.62216	3.34204	0.727616
SNHG6	228.571	368.361	0.686088
SPANXN3	0.231045	1.12757	0.789322
SPANXC	0.138497	0.74664	0.617452
ARL4A	9.53257	19.3592	0.950826
LOC100506779	3.72533	7.96554	0.923976
KLHL2	4.01123	6.55615	0.592488
KLHL9	13.491	22.9559	0.725222
SYNE2	4.44659	9.4566	0.940988
UBL3	7.92404	13.4256	0.692867
ZNRF2	4.48631	8.838	0.842529
CXorf23	1.10533	2.61209	0.778786
AKIRIN2-AS1	2.74643	8.13818	1.28639
PTAR1	3.77518	8.087	0.928249
CEP350	5.91368	12.4894	0.964306
HDAC9	0.455286	2.00969	1.04831
SULT1C2P1	1.46584	2.84493	0.640878
AMIGO2	16.158	26.0738	0.658017
CEBPD	6.99444	11.2059	0.610516
CEBPZ	16.1742	30.0091	0.852452
SNORD105B	0	28.8678	4.90052
ZNF548	3.48728	5.7396	0.586822
MAN1A1	2.72488	4.95707	0.677408
SNORA71C	15.8651	39.5242	1.26474
SNORA71B	13.2357	23.2244	0.766944
ZFAND2A	55.8617	91.5862	0.70334
MAN2A1	8.49815	18.1356	1.01054
STRN	2.79402	4.7629	0.603068
TPRG1	0.359845	1.58847	0.928655
MALT1	4.23968	8.26348	0.822074
EDN1	3.40839	6.30274	0.728188
RSPRY1	11.6126	21.7666	0.852054
STT3B	58.5773	103.047	0.804408
FAM8A1	4.92103	9.59547	0.839528
UTP3	9.13747	17.7827	0.889703
BTN2A2	2.22908	4.07355	0.65187
BTN2A1	7.83459	14.0445	0.768006
IGFL4	2.09112	5.84004	1.14587
C1orf192	2.47041	4.21697	0.588104
ZNF708	1.50396	3.94417	0.981519
ZNF700	3.24257	6.2574	0.774514
RNF111	5.07031	8.27935	0.612254
DENND4C	10.3248	17.4737	0.705986
SMAD4	4.83422	7.83784	0.599152
SMAD5	12.4687	21.6043	0.746982
SMAD6	0.939814	2.3806	0.801361
HERC2P2	1.72804	4.16864	0.921919
HERC2P7	0.706688	1.6713	0.646342
HERC2P9	1.47288	3.87763	0.979986
PNP	43.1448	66.579	0.614333
PNN	51.7151	118.088	1.17573
CNPY4	2.03651	4.19228	0.773954
TIGD1	1.32987	2.79591	0.704199
RFX7	2.76882	5.5139	0.789409
APC	2.13139	4.59337	0.836915
ZNF57	2.1547	4.08392	0.688438
SECISBP2L	4.87428	8.64633	0.715569
CDC5L	9.17854	14.9698	0.649816
CH25H	0.194829	2.84989	1.68801
GAB1	4.66568	8.36499	0.725028
PDIA6	226.298	352.036	0.63523
ARHGAP5-AS1	2.09675	3.66879	0.592295
FAM214A	2.46468	5.19848	0.839193
FAM214B	2.31282	4.55341	0.745316
KIAA1033	10.462	16.9837	0.649822
C14orf135	14.689	24.7347	0.713958
SNORD45A	0	158.656	7.31883
RSBN1	3.28139	5.73555	0.653715
PCGF6	5.70079	9.35012	0.627244
RSAD2	7.7753	15.2642	0.890175
AKR1B10	2.57674	4.79921	0.697211
PKD2	2.0977	5.31259	1.02704
ZNF138	2.63833	5.37517	0.809189
ZNF131	8.71255	14.0509	0.631922
ZNF132	3.98728	7.44965	0.760638
ZNF134	10.2192	18.3388	0.78552
ZNF136	2.32892	5.71683	1.01272
GNA13	14.742	26.8435	0.822719
SH2B1	7.82008	15.3958	0.894462
SNORA68	16.8211	46.2235	1.40592
SNORA69	4.33953	14.3458	1.52305
SNORA61	50.2468	98.6532	0.959454
SNORA62	15.7283	34.824	1.09864
SNORA63	165.878	362.774	1.12425
UBFD1	14.0983	21.83	0.596545
TOB1	25.7896	39.9002	0.610438
LOC100652739	4.3658	9.69803	0.99548
GPR125	8.33042	15.6967	0.839549
RND3	14.5215	28.145	0.908984
PWWP2A	5.74624	11.5563	0.896249
CCDC150	0.787239	2.04662	0.769475
TASP1	9.57082	16.5145	0.728467
ATP6V0A1	4.50184	8.3634	0.767118
NPAT	3.20759	5.52787	0.633617
RABGAP1	7.57854	14.7352	0.875186
C3orf38	10.9982	18.3957	0.692917
SPG11	5.97879	10.3528	0.702005
GULP1	15.7528	28.1663	0.799895
C9orf169	7.40138	12.2558	0.657926
CGRRF1	16.1225	26.094	0.66208
PHC3	4.84102	11.8261	1.13479
PRF1	4.21239	6.92211	0.603941
NMD3	29.4666	49.2766	0.722659
PYCARD	0.0978348	0.699016	0.630038
LOC100507218	1.0757	2.1272	0.591272
HSD17B7P2	1.39461	3.83609	1.01405
MLL5	3.74452	7.8655	0.901941
NUFIP2	10.2318	16.0406	0.601394
FBXO30	18.7615	37.2617	0.953211
FBXO33	4.92363	10.2096	0.920187
FBXO38	9.49832	14.792	0.589035
MBOAT2	3.01682	5.18821	0.623469
MORC3	7.54575	15.9381	0.986993
ACBD3	25.3694	42.7737	0.731202
REV3L	5.25023	13.6337	1.22732
RNF19A	9.79482	17.4742	0.775173
NEK7	21.6784	33.7541	0.615862
STBD1	6.76965	11.0976	0.638794
RNF128	1.74575	5.36131	1.21212
LOC100288637	1.08936	2.8595	0.885355
SKAP1	4.1695	8.75713	0.916431
LOC100131138	0.496701	1.46863	0.721922
DEK	57.9623	89.048	0.610901
MANEA	2.86022	5.86782	0.831169
LRP5L	2.48836	4.48053	0.651765
TBK1	11.7883	21.1789	0.794357
SLC40A1	6.25126	11.0294	0.730256
SLC26A6	2.17203	3.76667	0.587576
ZNF816-ZNF321P	2.98587	5.74214	0.75831
THSD1P1	1.55275	3.19251	0.71576
PLA2G4C	1.67903	5.45062	1.26773
RASGEF1B	1.20256	2.72426	0.75777
CLK1	30.7019	60.4357	0.954509
CLK4	5.39258	12.6417	1.09355
LYSMD3	16.2886	34.5973	1.04195
C2orf69	3.92682	7.1178	0.720431
SNHG12	50.2468	98.6532	0.959454
HMHA1	15.5074	23.9239	0.594414
PRPF4B	15.8469	30.4098	0.898731
C7orf53	1.06187	3.89865	1.24843
ZNF473	5.97697	9.98864	0.655341
SLTM	15.9352	32.3562	0.977929
KPNA5	3.96307	8.29844	0.905756
B4GALT6	1.7247	3.21057	0.627921
HSPB8	22.2732	41.3483	0.863631
ZKSCAN5	4.32005	7.13302	0.612353
LOC645513	4.60825	8.94917	0.827025
TAF2	12.1966	21.401	0.763388
FNIP1	6.45307	10.2151	0.589535
FNIP2	1.95539	3.93798	0.740571
MINA	4.96764	7.9855	0.59044
ARFGEF1	7.84111	13.9238	0.755315
ARFGEF2	14.5624	24.1763	0.694006
TBC1D8B	2.05283	3.71294	0.626478
ZNF675	2.16973	6.13707	1.17097
ZNF678	3.52388	7.68149	0.94038
IFIH1	5.34028	12.079	1.04463
ARL14	0.736899	2.63721	1.06632
PCF11	3.64473	6.15117	0.622585
ZFP62	5.62106	10.9902	0.856723
CALML4	3.83801	6.28939	0.591383
MCTP2	2.02071	4.22276	0.789928
RUFY3	4.69487	8.80126	0.783303
RUFY2	3.38661	7.86888	1.01565
PLK1S1	16.2187	33.3899	0.998011
TRIM24	10.6289	21.0764	0.924794
TRIM23	3.86214	8.46959	0.96171
DNAJC27	1.45326	3.09714	0.739914
BAG4	6.33399	10.5074	0.649892
KMO	0.160066	0.832017	0.659226
KIAA1143	4.65721	8.21865	0.704464
CANX	203.747	356.921	0.805801
MYLIP	5.68491	10.8129	0.821382
ABHD3	8.51204	13.3592	0.594149
FAM47E	6.76965	11.0976	0.638794
FZD6	18.0739	30.0651	0.703698
C8orf44-SGK3	1.50806	4.41803	1.11119
ASH1L	4.58715	8.77437	0.80689
USO1	27.5158	47.6464	0.770573
SCARNA21	1.46551	14.5062	2.65289
ZNF654	2.67852	5.27973	0.771574
TARBP1	11.355	20.7185	0.813821
ATR	3.50532	7.39111	0.897233
C20orf151	1.91073	4.27196	0.85696
ZNF354B	1.65531	3.74928	0.838828
WDFY1	12.4762	22.0234	0.772685
ANKRD36	1.0972	2.55878	0.762917
ANKRD32	2.44576	4.64166	0.711296
MMD	3.14787	6.01488	0.758047
PLEKHM1P	3.88654	9.0968	1.04701
UHMK1	14.5964	25.8288	0.782566
HIST1H3C	0.885667	2.96008	1.07046
HIST1H3G	2.41327	4.27149	0.627057
HIST1H3E	1.3934	3.24015	0.825052
SEC11C	48.3511	78.2678	0.683653
IDH3A	12.329	19.627	0.629958
TNRC6A	5.52062	12.915	1.09356
ERP27	1.55596	3.15124	0.69968
FAM53C	13.1104	21.4122	0.667527
ZNF211	6.44131	14.3629	1.04583
DKFZP586I1420	0.672332	1.91126	0.799784
NRBP2	1.23455	3.19082	0.907247
PAQR6	1.69601	5.08162	1.17363
PIK3C2A	16.9077	26.5616	0.622083
CEP72	3.1256	5.31306	0.613738
USP17L2	0.357992	1.35358	0.793382
MTHFSD	8.02446	13.1265	0.646486
DLG1	15.4603	25.5778	0.69123
SMG1	8.96503	14.0107	0.591041
SNORD23	103.208	248.662	1.26051
AP1S2	4.11078	6.82753	0.615014
ARMCX3	11.3254	17.895	0.616371
FUT8	4.43283	8.87706	0.862378
LOC100132832	1.21066	2.41908	0.629133
LOC100131564	0.767949	1.78195	0.654023
LOC391322	0.988002	2.60063	0.85693
NAE1	26.9237	42.716	0.64667
GXYLT1	4.61845	10.1874	0.993631
AQP11	2.87698	5.13666	0.662521
MGAT2	26.7509	43.1201	0.6689
C9orf80	18.9373	30.6785	0.668031
USP38	8.47012	16.6288	0.896479
USP34	11.1737	22.2699	0.9347
REV1	5.10182	9.45816	0.777317
RHBDF1	18.0062	28.1676	0.617897
ZNF532	8.74214	14.0442	0.626896
QSER1	4.27722	7.18891	0.633893
PIN4	6.89036	11.4378	0.656574
LOC338651	0.74771	1.64136	0.595816
PURB	4.4852	7.70901	0.666965
PURA	4.65743	8.83812	0.798236
ZBTB6	3.38951	6.89371	0.846643
HSP90AB2P	5.8802	10.2371	0.707748
C6orf120	9.13773	15.0758	0.665156
LACTB	5.69968	10.7491	0.81038
MRFAP1L1	33.0746	52.4001	0.648143
TNFRSF10D	8.75585	22.4024	1.26232
LARP1B	13.9208	22.6122	0.662207
NOS3	0.262809	1.50561	0.988525
VSIG10L	0.784946	1.93373	0.716858
SNHG7	60.9646	92.1669	0.588372
PDE5A	0.906683	2.06566	0.685133
ASAH1	27.111	42.2563	0.621773
NCAPG	5.85842	9.60568	0.62889
TRPM7	7.30973	12.3063	0.679235
SULT1C3	0.405389	1.88898	1.03959
ZBED5	17.4184	32.5914	0.866943
ZBED6	32.459	54.1116	0.719963
SAMD12-AS1	0.395918	1.27433	0.704231
PIK3R1	12.8601	23.3778	0.814627
C14orf101	7.20879	15.5579	1.01227
TICAM2	27.2767	49.5594	0.838366
CECR7	0.448794	1.70162	0.898973
MAPK8IP3	5.94647	11.4144	0.837663
ZNF295	6.50068	11.498	0.736604
ZNF292	4.40667	14.542	1.52336
SYTL2	6.76606	11.6424	0.703015
PLEKHH1	5.38637	9.41865	0.706101
TMEM45A	0.852081	1.97325	0.682893
MALAT1	40.5244	77.2352	0.91386
MFN1	13.0156	20.4297	0.612576
LOC100507424	0.547357	1.36314	0.610899
RP9P	4.86031	8.35329	0.674498
WASH2P	4.82161	8.28905	0.674114
SLC7A6OS	4.27721	7.12176	0.622019
MSH2	9.43523	17.1345	0.797275
FOXO3	5.21015	9.53258	0.762159
UBR3	4.56323	7.47483	0.607263
UBR1	7.0461	13.7068	0.870121
UBR5	17.3347	29.5704	0.737557
ZNF823	5.81478	12.8283	1.02089
PIAS1	14.5527	27.3612	0.866756
AHSA2	3.38129	8.36147	1.09538
TTC37	16.812	26.9084	0.647849
SNORD33	0	32.3381	5.0591
NOL11	22.4274	36.8595	0.692456
TMEM56-RWDD3	8.71819	15.3918	0.754215
DNAJB9	31.6249	49.961	0.643418
DNAJB1	92.9689	147.953	0.664607
DNAJB5	2.44957	6.67492	1.15373
DNAJB4	14.001	23.6715	0.717793
NFXL1	8.55434	13.5866	0.61041
PADI1	11.0867	18.7356	0.707379
TWISTNB	5.18666	8.80354	0.664142
PPP1R3E	1.08271	2.14432	0.594287
INPP5D	4.69744	8.63173	0.757482
UAP1L1	8.20545	15.0829	0.804963
ANXA1	110.395	180.631	0.70532
PMS1	4.07802	7.21478	0.693955
MIS12	13.8895	22.2263	0.641469
PHTF2	4.22798	7.27238	0.662049
CDC27	12.3512	19.1228	0.59186
CDC23	8.54344	13.427	0.596195
PPP1R12B	1.84871	4.42517	0.929358
STAG3L2	1.47442	3.21093	0.767048
KCTD1	5.04829	8.75577	0.68973
KCTD7	1.59464	3.3112	0.732553
CEP95	8.48151	15.4252	0.792723
ESF1	7.75773	13.6017	0.737507
USPL1	4.5708	8.38559	0.752564
ADAM21	0.304014	1.14377	0.717194
ZFYVE16	4.91241	10.1563	0.916041
HMBOX1	5.82635	9.41201	0.609062
SHISA9	1.41854	2.83319	0.664408
AMACR	8.28272	16.7213	0.932861
ERAP2	1.97055	3.56223	0.619011
ERAP1	4.22859	6.90753	0.596806
ZNF165	5.87828	13.8571	1.11103
KIAA0664L3	2.77787	4.85462	0.632001
CKAP2L	2.06486	4.65352	0.883328
ETFB	30.2864	50.4409	0.71738
IL18BP	1.01237	2.88584	0.949329
BPTF	3.34179	5.56294	0.596052
SNORA17	60.9646	92.1669	0.588372
JMJD1C	7.52113	14.6877	0.880521
CDC14A	1.71705	3.68642	0.786444
ZNF404	0.418258	1.47835	0.805257
SPDYE7P	1.82757	3.7548	0.749823
WRN	4.43838	7.92483	0.714648
C8orf39	1.54023	2.90702	0.621108
POLQ	1.14765	3.11268	0.937321
TMEM80	7.71574	15.4734	0.918444
KLHL28	6.22767	11.319	0.769282
LTB4R	2.53663	4.90023	0.738395
POLN	1.82866	3.54378	0.683773
POLI	3.20599	5.58195	0.646071
SGMS2	2.58845	5.51609	0.860645
ZNF397	2.98861	6.35674	0.883179
GOLGA2P5	0.965998	2.33471	0.762297
DDAH1	13.2744	23.1133	0.756399
CRELD2	57.3563	112.726	0.962603
CRELD1	15.3125	28.4501	0.852297
GALNT7	9.49333	17.4564	0.814648
WDR27	4.62754	7.47943	0.591463
WDR20	11.6154	22.0919	0.872203
IGF2BP3	10.8416	16.9305	0.598548
ZFP37	0.523858	1.32305	0.608288
ZFP30	2.98954	7.16178	1.03266
DKK1	50.938	91.1755	0.827594
CACNG8	6.22985	33.8203	2.26789
PSTPIP2	13.9094	24.0216	0.746949
SNX16	3.89175	7.06719	0.721714
SNX13	7.8981	12.7099	0.623654
SGK3	1.50806	4.41803	1.11119
MAP4K3	8.19464	12.852	0.591223
ZNF204P	2.47035	4.41374	0.641544
EPT1	9.14523	14.8093	0.639967
PPIP5K2	5.04691	8.82808	0.70071
PPIP5K1	2.80144	5.06811	0.674704
ZFC3H1	3.71042	7.30523	0.818166
STAG2	20.7687	34.7068	0.713947
UPF3B	4.74751	11.0333	1.06602
CLASP1	8.33413	14.2471	0.707953
C5orf54	1.7567	3.99335	0.857065
C5orf51	10.0172	21.5768	1.03508
PGM2L1	5.31846	11.7857	1.01688
IRX5	1.26653	3.1563	0.874814
IRX2	5.14893	9.31213	0.745936
C10orf28	3.96251	7.29343	0.740898
SESN1	18.3725	31.2395	0.734822
PDE8A	6.75182	10.982	0.628262
MDN1	6.8405	13.4908	0.88612
TET2	4.0689	8.03229	0.833419
AP3S1	46.6964	72.0841	0.615677
LOC146880	3.88654	9.0968	1.04701
ZFX	5.175	9.46223	0.760679
CD37	1.4304	3.12518	0.763265
ZNF321P	2.98587	5.74214	0.75831
TOPORS	12.9919	21.3727	0.677148
KAT2B	2.21768	4.16913	0.683898
ADAMTS14	2.78312	6.24566	0.937539
ADAMTS16	0.550894	1.43487	0.650745
ALDH1A1	1.60677	3.0107	0.621587
RBPJ	7.63912	12.5862	0.653191
TSC1	5.4345	8.83679	0.612361
RCN3	0.546702	1.47908	0.680613
RHOV	3.43658	6.22916	0.70438
CIR1	3.76979	6.94205	0.735585
FAM179B	3.04719	6.68838	0.92576
METTL10	10.8435	18.5701	0.724555
NR2F1	2.3783	5.14154	0.8623
ELL3	3.7889	7.46387	0.821623
OSBPL1A	10.3885	16.6846	0.634918
DHRS2	14.5256	33.9333	1.16995
CCRN4L	8.19429	16.7056	0.9454
TPR	18.0288	33.0493	0.839441
OSBPL11	3.92605	6.7495	0.653672
HPGD	15.1943	29.9232	0.933209
ELMOD2	1.79947	3.90332	0.808601
FEM1C	3.80668	7.32696	0.79275
METTL21D	4.21606	8.74334	0.901456
METTL21A	6.21803	10.1942	0.63307
MAP3K2	3.1197	6.46335	0.857283
MAP3K1	5.95989	13.002	1.0085
MAP3K4	3.99914	6.63608	0.611153
SETD2	10.0099	19.4834	0.89565
RRM2B	26.519	47.6223	0.821188
MKLN1	5.29258	10.2703	0.840797
MAST4	1.14855	2.22626	0.586501
LOC100505854	3.40984	7.06397	0.870762
TMEM167A	20.6663	32.1377	0.61302
RGNEF	0.44908	1.17498	0.585868
RNASEL	1.37522	2.57561	0.590126
RNASE1	0.701021	1.71875	0.676541
ZNF569	1.97087	3.83762	0.703414
ZNF566	2.3255	4.37153	0.691762
ZNF564	4.8337	8.29759	0.672446
ZNF563	1.06172	2.13629	0.605209
ZNF562	9.70142	15.896	0.658879
ZNF561	15.4139	25.6612	0.699828
TOP2B	13.4501	28.32	1.0208
SGCB	4.49723	7.52252	0.632576
DDX58	12.9919	21.3727	0.677148
TXNDC16	1.39707	2.65275	0.607715
ZNF160	2.79216	6.60159	1.00328
SNORD79	104.515	210.629	1.00409
ARID5B	5.64663	12.1618	0.985662
APPBP2	4.42284	7.97549	0.726941
EXOC2	15.9212	27.9258	0.773524
EXOC1	8.50907	13.8698	0.645014
EXOC8	5.26153	8.86421	0.655689
CENPJ	2.41772	5.13897	0.844962
CENPF	5.10952	10.1124	0.863044
CENPE	1.48348	3.47609	0.849873
DHX36	11.3232	18.0142	0.625698
ZNF765	3.16231	7.82318	1.08391
ZNF761	12.9266	25.4868	0.927428
LOC100129917	4.37061	10.9224	1.15052
MACC1	3.8643	10.8279	1.2819
RBM39	102.751	193.942	0.909919
ZNF35	4.33103	7.12646	0.608212
ZNF30	2.45897	4.36658	0.633663
LOC100527964	1.67794	3.19885	0.648871
SPAG1	4.95188	8.84697	0.726334
CAB39L	5.61579	11.7093	0.941902
CCDC71L	5.40267	9.01609	0.645574
C18orf54	0.518503	1.55733	0.751989
C18orf56	7.03155	12.361	0.734277
WHAMM	3.60294	6.7606	0.753611
SPTSSA	12.8765	27.2123	1.02368
GEN1	2.04316	4.12108	0.75088
ABCA7	15.5074	23.9239	0.594414
ABCA2	2.35973	4.19836	0.629712
NBEAL1	4.66187	7.50455	0.586958
SNORA13	4.51407	23.2899	2.13916
ZNF264	2.82457	5.27475	0.714263
ZNF266	2.98791	5.26017	0.650571
ZNF260	3.74328	9.12447	1.09389
ZNF268	1.51123	2.7701	0.586208
DERL2	36.15	58.8359	0.68765
ZBTB25	3.82077	6.45489	0.628924
RAD50	9.13759	16.0559	0.750561
RNF38	4.29536	9.31638	0.962135
INTS2	2.54267	4.78015	0.706271
INTS6	11.5364	18.2135	0.615997
INTS8	20.7203	34.0692	0.691164
MPP5	3.27448	6.37901	0.787679
FNDC3A	16.3684	28.9006	0.783709
FNDC3B	10.1211	20.0604	0.921228
STK36	3.36001	5.76126	0.632959
DNAAF2	6.29277	10.6342	0.673838
WASH5P	19.4105	35.0222	0.819573
MAP2K4	16.65	26.9901	0.66525
GRPR	0.904237	2.76588	0.983775
C9orf103	5.14796	8.52968	0.63232
IKZF5	8.85549	15.9558	0.782775
TCEAL1	9.92462	15.5274	0.597277
C8orf83	18.3598	28.5788	0.611502
SP3	12.4626	20.4984	0.675281
GOLIM4	4.04448	6.63652	0.59821
SPPL2A	28.9014	46.4966	0.667614
ZNF664-FAM101A	29.6835	49.706	0.724692
AFTPH	10.6252	16.4571	0.586556
SPHK1	8.20811	14.5974	0.760328
IFT81	2.5058	5.30431	0.846594
IFT88	3.21663	5.42197	0.606926
XPA	2.94248	5.64396	0.752939
ATG4C	3.83832	7.55828	0.822815
PDP1	28.1919	53.8552	0.910059
TMC8	0.361888	1.37241	0.800745
DNAJA1	78.7035	133.706	0.757099
UTRN	3.33532	7.02982	0.889229
TSHZ1	0.627599	1.59176	0.671187
CHML	14.5654	24.8502	0.731838
PGBD4	0.981926	2.05148	0.622606
PGBD2	4.40298	7.86885	0.714992
NEMF	11.3822	20.8748	0.821006
TRNT1	11.6962	22.1191	0.86469
SLC39A10	6.98859	11.2272	0.614081
MYSM1	4.45682	10.4178	1.06516
CHD1	7.00158	13.6668	0.874192
CHD2	19.5435	38.0511	0.926682
CHD7	5.70639	9.17372	0.601239
CHD6	4.54758	9.07046	0.860199
CHD9	2.25765	4.27233	0.69461
TTC3	19.4645	39.3604	0.979818
PIKFYVE	4.9705	8.10942	0.609507
ZFP36L2	10.7528	29.8658	1.39301
LOC100499177	14.5647	24.7694	0.727384
IL6ST	7.32609	12.3832	0.684707
LMBRD1	10.919	17.0722	0.600505
HSP90B1	919.289	1769.67	0.944141
CAMSAP2	11.3363	20.5408	0.804166
TPP2	8.69331	13.7552	0.606163
MMP20	0.193416	2.06544	1.361
DAAM1	4.12895	7.63197	0.751028
ZBTB33	5.16673	10.5833	0.909468
KRT75	0.126487	0.84472	0.711571
KRT71	0.946555	2.33818	0.778139
MRPS30	18.382	29.6232	0.659909
U2SURP	15.0095	23.9633	0.640877
IL6R	1.556	3.24192	0.73083
PRKAA1	6.39525	13.0218	0.923001
SNORA46	2.30885	7.05845	1.28417
SNORA47	1.84747	6.05275	1.30851
SNORA43	60.9646	92.1669	0.588372
SNORA48	11.1313	23.9198	1.03856
MUC20	1.07646	2.33627	0.684109
WWC2	4.03433	7.72765	0.793793
CSNK1G3	10.2833	18.065	0.756741
RNF6	19.1512	42.9064	1.12357
HEPHL1	9.11022	14.4827	0.614839
GGCT	26.6381	40.7118	0.593798
LEMD3	6.44543	10.7905	0.663197
NAPB	3.3857	7.04927	0.876052
LGR5	18.8334	33.4884	0.798176
LGR4	11.7695	25.1974	1.03672
TMEM123	67.7275	108.829	0.676299
SLC35B3	11.7267	19.6394	0.697537
S100A1	0.546587	1.38737	0.626333
TCFL5	12.2198	20.1488	0.677877
ANKRD10	16.294	35.0525	1.05982
SEC24B	8.87782	15.6923	0.756917
C16orf93	0.584433	1.42824	0.615943
ZNF697	6.88989	11.1964	0.628372
ZNF343	4.44254	7.43682	0.63242
STX3	24.3726	39.1444	0.661929
STX2	8.35387	14.9213	0.767323
NKTR	5.89085	12.9545	1.01798
BRCA1	3.11235	5.44166	0.647469
KIF27	0.710787	1.76498	0.692609
JKAMP	18.7012	31.1962	0.708612
FAM208A	8.30556	16.5056	0.911652
TFRC	11.2464	26.9697	1.1915
PLK2	39.5844	71.5038	0.83713
PLK4	4.5912	7.75959	0.647705
LOC613037	0.695745	1.73778	0.691088
ATP8B1	2.43629	5.51949	0.923908
ZBTB38	13.9434	23.2042	0.695752
ZBTB34	2.83952	4.81787	0.599563
LATS1	4.20326	7.59266	0.72369
ODZ3	14.6737	24.7286	0.715025
HIST1H2BN	0.416611	1.15381	0.604446
C10orf10	1.44775	4.04887	1.0445
C10orf12	5.31441	9.52882	0.737625
FABP12	0	0.623431	0.699046
PGM5P2	1.22814	2.47103	0.639522
FAM126B	2.32568	4.81963	0.80728
CCNE2	5.07967	8.41165	0.630455
GCC2	5.95694	12.4453	0.950583
MIS18BP1	5.52878	10.4593	0.811628
ZNF354A	4.97142	10.5762	0.955016
DNAJB11	80.6655	145.151	0.839666
MDM2	42.4018	78.2634	0.8689
WDR90	5.62003	9.65545	0.686684
CRK	25.8887	40.8902	0.639612
SGOL2	1.70516	3.6328	0.77617
GABPA	7.25738	13.052	0.767019
LOC100379224	3.12859	6.47999	0.857388
DNASE1	1.77858	3.20343	0.597219
DCP1B	9.24199	15.1009	0.652649
DCP1A	8.32216	14.0704	0.692987
ERP44	11.7595	20.7542	0.769725
ZNF320	2.78138	5.99948	0.888336
C2orf44	2.27976	3.97612	0.601432
PARP14	8.31735	14.4497	0.729588
ZNF451	7.17516	13.497	0.826436
BACH1	5.88147	10.2519	0.709381
RPS6KA3	6.18445	9.97159	0.610824
RAB23	4.96877	8.42591	0.659199
PPP2R3A	1.00362	2.533	0.818286
ARRDC3	4.77228	13.0964	1.28811
KIAA1009	0.67508	2.0581	0.868406
ELK3	2.97707	5.63058	0.73743
CEP97	1.8225	3.58859	0.701078
LCN12	0.444297	1.28919	0.66447
ALCAM	7.63639	13.0213	0.699115
LOC100329109	1.22072	2.69891	0.73607
PERP	75.2796	136.584	0.85095
PER3	4.43406	8.31605	0.777686
PER1	2.62661	5.32454	0.80234
C1QTNF3-AMACR	8.28272	16.7213	0.932861
ZNF613	2.60228	5.22471	0.789094
ZNF615	1.80577	3.9318	0.813714
ZNF614	3.20423	6.34792	0.805494
PLAG1	1.19875	3.092	0.896123
RDH14	8.72536	18.4436	0.999472
FAM200A	3.11391	5.69916	0.703471
TLK1	6.97778	12.3453	0.742272
TLK2	8.37918	14.0373	0.681007
KIF20B	3.50141	7.75425	0.959606
ZNF557	1.23641	2.3811	0.596306
ZNF554	2.61334	5.46285	0.838838
ZNF555	2.61334	5.46285	0.838838
ZNF552	4.1598	7.33911	0.692578
ZNF550	1.28393	2.84809	0.752622
ATF3	94.9677	237.989	1.31633
PPAP2B	0.982993	3.21163	1.0867
PTGER4	1.39588	4.61559	1.22888
ANKS3	5.13238	9.2114	0.735662
SENP7	1.70415	3.70849	0.80009
SENP6	9.20377	15.52	0.695115
LOC93432	1.20883	5.52452	1.56259
EFHC1	1.20406	2.32753	0.594291
LCOR	5.31441	9.52882	0.737625
BRMS1L	6.35463	11.5624	0.772388
DNTTIP2	19.6115	30.5578	0.614549
TSC22D2	6.30463	16.0041	1.219
ADAMTSL5	3.49153	6.08094	0.656734
C6orf141	8.88247	18.9732	1.01512
RGL4	1.05348	2.15377	0.619006
ZNF790	2.49753	5.20076	0.82611
ZNF791	6.9139	11.9647	0.712128
ZNF793	1.56785	3.31339	0.748261
PPP1R2	24.9975	43.9967	0.791447
TRPV3	0.764454	1.6763	0.601021
NAA16	3.31274	6.38833	0.776641
LOC100124692	2.00913	8.21572	1.61475
BIRC6	9.1809	14.4743	0.604008
BIRC3	0.989141	2.18541	0.679336
ANKRD17	12.2813	20.5771	0.700112
ANKRD12	3.2323	6.92665	0.905271
OTUD6B	4.96986	8.22115	0.62725
HAUS6	5.43521	9.08199	0.647723
HAUS3	1.82866	3.54378	0.683773
HIST1H2BD	6.14133	10.741	0.717292
HIST1H2BG	1.7117	3.13055	0.607136
TNFAIP3	1.46295	3.85592	0.979355
RNPC3	1.80719	3.71243	0.747342
SDCBP	51.6155	90.6825	0.801159
RFPL2	0.303584	1.0728	0.669098
ARHGEF19	1.97438	4.263	0.823295
SGK1	5.5783	11.0988	0.879071
MITD1	12.6477	21.5905	0.727055
SLC39A6	10.1251	18.5732	0.815057
RBM5	21.4633	38.5612	0.816518
ACTBL2	0.32776	1.62058	0.980894
CYLD	2.15726	4.43961	0.784832
ZNF184	2.74021	5.58138	0.815273
ZNF187	3.89206	7.551	0.805653
ZNF180	3.19493	6.66046	0.868786
ZNF182	1.26125	2.7056	0.712586
ZNF189	4.1402	9.34649	1.00925
ZNF235	1.01393	2.70716	0.880303
TRAM1	95.6781	148.871	0.632465
TAPT1	3.92305	6.95861	0.692966
NR2C2	3.92834	6.50157	0.606089
MAU2	7.3451	12.246	0.666551
HSPH1	40.238	65.0974	0.680618
GDPD1	0.882786	2.04695	0.694494
SNTB2	2.39991	4.29958	0.640383
FRG1B	0.480467	1.70005	0.866934
HECTD2	2.24074	4.8163	0.843779
TSPAN5	2.32585	4.51708	0.730178
LZTFL1	2.72948	5.0203	0.690861
LRRC37B	1.55317	3.38137	0.779088
SNORA64	40.572	70.9531	0.791446
SIRT1	8.25177	14.0824	0.705065
VAMP3	18.9465	29.2936	0.602879
ARHGAP11B	1.08936	2.8595	0.885355
PGAP1	1.36258	3.18891	0.826212
MFAP3	5.59079	9.30204	0.644406
OFD1	6.09443	11.5178	0.819221
ASPM	3.45647	7.30966	0.898888
ASPH	27.2787	43.9733	0.669351
C1GALT1C1	5.23586	8.70253	0.637773
ACIN1	43.9226	67.8642	0.616312
SNX2	25.4867	41.365	0.677606
SNX4	6.71276	13.3118	0.891887
AKR1C3	14.8843	22.9908	0.594879
CENPC1	1.66169	4.16937	0.957648
EP300	5.45721	10.6654	0.853253
SMEK1	31.2694	52.9412	0.741221
MED13	10.7449	18.8239	0.755202
SLC30A9	19.3579	29.9641	0.605005
SLC30A1	27.0584	45.7591	0.736815
EIF5B	14.2145	24.996	0.772844
LOC100128822	3.84774	6.42016	0.61414
HEXIM1	14.9944	23.1725	0.595801
CEP152	1.07084	2.30887	0.676124
DICER1	7.45451	16.7843	1.07282
AQR	9.65839	16.1334	0.684817
ZNF45	5.70111	10.2151	0.742978
ZNF44	4.30075	8.64724	0.86392
PNISR	10.5218	22.3734	1.0205
SULT1A1	0.670404	1.60196	0.639399
ZSCAN12P1	5.87828	13.8571	1.11103
NOL8	3.50703	7.38272	0.89524
LCORL	2.059	4.22358	0.771978
KTN1	42.0838	71.0823	0.742499
HECTD1	18.5987	32.3345	0.766258
COIL	10.3036	16.8949	0.662772
PJA2	24.5887	39.6073	0.666233
LRCH3	6.15067	10.4015	0.673066
ZNF101	3.22524	6.71593	0.868807
ZNF100	0.911196	2.46256	0.857363
PEX13	6.158	10.3325	0.662837
SNORA78	0	15.2261	4.02024
SNORA72	8.29792	14.7457	0.759983
IL17RB	3.96817	8.05165	0.865465
TEC	0.71207	2.06074	0.838141
RAP2B	16.141	28.6733	0.791714
RPL32P3	1.63589	3.34781	0.721997
AMH	1.48499	3.83668	0.960778
ALS2	6.95881	11.9552	0.702907
PLXNB1	10.3004	21.3134	0.98154
LRRC58	8.38773	15.093	0.777581
OSBPL3	7.71967	12.4149	0.62149
OSBPL7	1.69733	3.59592	0.768823
MARCH7	23.115	42.7972	0.860906
MARCH6	17.3425	29.0399	0.711685
CDKN2B	9.12682	16.6161	0.798709
CCL3	1.83349	5.09044	1.10396
CCL4	3.00641	14.0806	1.91231
ZNF808	0.908952	2.02321	0.663303
ZNF800	2.61084	5.11095	0.759062
FBXL2	1.54979	3.33445	0.765469
LUC7L3	27.1743	50.6133	0.873364
EHHADH	1.6023	3.67896	0.846401
SMA4	2.70187	7.10577	1.13069
ATG14	8.03676	16.8499	0.982042
RCHY1	8.29989	15.0407	0.786451
DUSP10	2.7184	5.91796	0.895666
MCM9	1.8015	3.82212	0.78347
SQSTM1	317.634	503.878	0.664038
TMF1	8.33082	14.0005	0.684935
SLC25A46	13.9309	23.262	0.700399
LOC645212	1.87203	3.51837	0.653731
ATP8A1	5.1149	11.7595	1.06117
UST	2.34017	4.50424	0.720623
SBNO1	7.20351	11.9304	0.656448
ZBTB41	4.28135	8.84591	0.898619
ZBTB43	2.68519	5.72361	0.867499
P4HA1	25.4905	42.0435	0.700321
TCF4	2.05878	3.65538	0.605943
KLF10	13.9608	33.4924	1.20509
DPY19L1P1	0.759286	2.09504	0.81497
DICER1-AS1	0.99901	2.27668	0.712947
C6orf97	1.4314	2.78868	0.63991
1/2-SBSRNA4	0.318117	1.01578	0.612857
LIMA1	21.6466	42.2615	0.933792
RWDD3	8.71819	15.3918	0.754215
MLL3	3.40202	6.00949	0.671145
CASP3	22.8594	36.7028	0.660114
KRT20	2.94237	8.31671	1.24076
OSGIN2	5.99228	11.0624	0.786682
USP27X	1.11853	2.25122	0.617915
CEP290	2.09441	5.12222	0.98439
TNKS	5.72224	9.9769	0.707458
SEPT7P2	3.58926	6.50802	0.710171
SOX15	0.35278	1.09271	0.629441
CROCCP2	9.62289	20.4701	1.01515
WDR60	4.95349	9.26203	0.78551
KTN1-AS1	5.4726	8.83878	0.604134
MITF	1.55071	2.83269	0.587458
TM4SF1	21.3524	51.8347	1.24106
C7orf60	0.942707	3.00179	1.04258
SLU7	10.0265	16.5796	0.672917
ZNF468	9.471	19.3163	0.956238
ZNF462	2.74873	4.95425	0.667518
ZNF461	1.87394	4.53493	0.945537
FILIP1L	32.5037	59.413	0.850542
RAB12	3.18683	7.68128	1.05205
SUZ12	13.159	20.8802	0.627906
LOC100134368	3.63089	6.0706	0.610546
NEAT1	58.3675	124.579	1.08085
TMTC4	2.01186	3.60882	0.613745
TMTC3	6.26708	10.9724	0.720265
LOC100170939	2.70187	7.10577	1.13069
SON	27.9038	48.3306	0.771225
ZNF664	29.6835	49.706	0.724692
SLMAP	13.1095	25.1262	0.888829
PVRL3	1.81713	4.27403	0.904684
LNX1	2.32979	4.23975	0.654065
SYDE2	2.2134	3.96511	0.627727
UGT1A8	2.12466	3.92048	0.655101
UGT1A9	2.12466	3.92048	0.655101
UGT1A4	2.12466	3.92048	0.655101
UGT1A5	2.12466	3.92048	0.655101
UGT1A6	2.12466	3.92048	0.655101
UGT1A7	2.12466	3.92048	0.655101
UGT1A1	2.12466	3.92048	0.655101
UGT1A3	2.12466	3.92048	0.655101
PDIA4	289.624	669.773	1.20667
CD164	45.8863	78.4617	0.761094
TTC21A	0.450765	1.30888	0.670379
LOC375010	21.8094	41.5855	0.900734
MAGEA6	7.29586	12.4707	0.699362
THAP1	11.1965	18.1395	0.650094
THAP9	1.25099	3.00802	0.832331
ZNF587B	9.86729	18.0166	0.807272
PGAM2	1.31858	2.72725	0.684874
PFN1P2	3.04722	5.72783	0.73321
YOD1	10.3738	25.3485	1.21201
ERV3-1	2.71137	4.84584	0.655457
FAM46A	8.07232	19.9487	1.20732
NANOS1	2.21258	4.20253	0.69548
LOC389458	3.6571	7.8311	0.92316
ANKRD26	1.6918	3.40171	0.709495
ANKRD28	6.06658	10.1076	0.652462
TRIM33	6.28322	10.1468	0.61398
HIST1H2AK	0.477134	1.70056	0.870458
GADD45A	49.8067	79.436	0.662823
N4BP2	5.23598	8.9446	0.673297
DIXDC1	1.13614	2.8065	0.833461
IGFL2	23.9473	37.7663	0.635917
MTDH	35.5342	56.0136	0.642061
NEURL3	1.49383	5.00594	1.26803
LMAN1	27.8392	44.5544	0.659558
SNORA21	2.53313	45.2102	3.70919
SNORA24	9.7169	33.713	1.69559
PRPF39	12.209	28.1329	1.14113
ZNF200	6.34658	11.2404	0.736512
PASK	1.69479	3.32109	0.681224
SNORD119	0	28.8555	4.89992
NPPB	0.147819	1.56234	1.15856
ZNF816	2.98587	5.74214	0.75831
ATP11C	4.27348	7.71799	0.72524
CCDC88A	2.32787	5.37307	0.937389
NIPSNAP3A	8.72029	14.5414	0.677045
SLC26A2	2.14925	4.97005	0.922734
MIA3	13.448	24.5498	0.822441
KIAA1586	3.03682	5.36123	0.656086
ELL	6.11282	10.5397	0.698118
FAM83B	2.60367	4.67959	0.65632
BMF	1.71219	4.39342	0.991744
C10orf118	3.50688	7.91329	0.98383
AKAP10	7.692	12.9173	0.679119
AKAP11	3.98842	6.69348	0.625054
METTL14	7.26093	11.8887	0.641737
WDR89	6.62831	10.7347	0.621345
JAG2	1.57835	3.34951	0.754402
USP25	10.5307	19.1805	0.807481
USP24	12.166	20.1867	0.686339
ARHGEF3	4.34652	7.12432	0.603646
RPL23AP53	1.40981	2.63705	0.593849
CDH1	1.98882	3.692	0.650627
DOPEY1	2.54759	4.34923	0.59249
ZNF502	0.854371	1.97122	0.680126
ZNF506	3.2308	5.58483	0.638213
PION	4.47164	8.11161	0.735733
NUAK2	6.17644	10.5191	0.682692
MERTK	5.57338	9.13363	0.624443
MEGF8	6.09837	10.8476	0.739028
ZBTB2	6.12605	12.5177	0.923676
ZBTB1	8.31852	15.4963	0.82397
ZBTB4	6.73886	11.2002	0.656706
BOD1L	3.59878	7.74951	0.927951
CUL4B	10.7945	17.6533	0.661318
GLCCI1	1.12372	2.18802	0.586066
C12orf51	3.28536	5.89131	0.685362
C12orf59	5.21873	9.30981	0.729327
SCARNA9	0.424662	1.36339	0.730238
RNF219	6.2156	10.0407	0.613636
MED23	5.22617	8.67079	0.635289
ZCCHC2	1.6415	3.74401	0.844751
ZCCHC6	2.67768	5.55568	0.833951
RENBP	4.4701	9.2004	0.898988
MUDENG	12.3772	19.766	0.634448
CEMP1	1.39875	2.79576	0.662107
YTHDC2	5.86436	9.70086	0.640529
GRHL1	4.9437	8.2009	0.630413
GRHL3	2.96632	5.98247	0.815935
NAPSA	1.23156	3.94028	1.14654
ZNF17	3.02191	6.90181	0.974301
ZNF12	4.83136	10.4088	0.968245
KIAA1737	4.39044	8.10279	0.755906
KIAA1731	1.83389	3.7913	0.757637
UPRT	1.95054	3.45152	0.593321
ARAP2	3.90541	6.96927	0.700075
AKD1	0.655564	1.53578	0.615107
ZC3H11A	32.459	54.1116	0.719963
CYB5R4	6.65751	11.4663	0.703086
AURKAPS1	0.340943	1.0961	0.644459
SOX2	2.16406	5.93276	1.13165
SOX4	8.43312	15.4981	0.806493
KLRC2	0.377499	1.26095	0.714876
LYST	0.920468	2.38054	0.815796
ARHGEF40	0.809209	1.99499	0.72719
FAM210B	5.46617	10.4267	0.82143
STAU2	5.39397	9.10463	0.660233
HECA	2.63818	4.87683	0.691822
ARV1	6.39257	12.5741	0.876709
BTAF1	9.48	15.4091	0.646857
ABCC5	6.9196	12.0482	0.720357
GOLGA1	4.06787	7.15275	0.685906
GOLGA4	12.0265	27.4208	1.1255
ENPP4	1.29397	2.56095	0.634419
ZZEF1	6.54645	10.5423	0.613061
ZNF284	1.43902	2.92169	0.685172
ZNF283	2.43612	5.60656	0.943121
ZNF281	10.8829	17.9571	0.673848
SNORD19B	52.7698	182.387	1.77003
SACM1L	11.0069	17.2299	0.602452
ZRSR2	6.7081	13.1401	0.875346
CFL2	12.0386	23.2955	0.897905
RNF13	11.0881	20.3894	0.823307
FAM183A	0.382351	1.21921	0.682919
HRH1	2.87754	5.23022	0.684143
FAM116A	4.90685	9.79805	0.870311
COL4A5	12.2615	20.8302	0.719088
HIBCH	4.1209	8.54237	0.89795
ZNF780A	4.1427	8.40588	0.871038
ZNF780B	1.5854	2.95348	0.612733
SIX4	1.00533	2.92279	0.968039
LOC100506385	0.310973	1.4437	0.89843
KDM3A	13.1223	20.8371	0.628802
ZMAT3	8.62235	18.0115	0.982415
MYBL1	0.437991	1.25991	0.652214
MBNL1	11.39	18.1972	0.631714
MBNL2	17.9511	27.5837	0.592912
HABP4	1.49672	3.09105	0.712441
ZNF850	1.1754	3.15448	0.933384
SRSF5	26.8743	46.7377	0.776191
ZNF583	1.31685	2.89011	0.747647
ZNF587	9.86729	18.0166	0.807272
ZNF586	6.22562	11.3251	0.770405
MTRF1L	7.12697	11.7141	0.645633
FAM160B1	5.95993	9.61153	0.608486
ZNF326	9.60077	20.273	1.00485
TSSK3	1.55984	4.40721	1.07883
ZNF323	62.5242	111.836	0.82885
ZNF322	5.82468	9.34343	0.599882
ZNF329	1.42706	2.92562	0.69371
PIGA	4.97028	9.61477	0.830202
ATG2B	5.82784	10.4906	0.75095
MLH3	3.37703	6.28385	0.734749
CRYZ	20.3045	40.0222	0.94525
AKAP8	15.9918	25.3276	0.631743
AKAP9	3.27035	7.63943	1.01658
EIF2A	30.8506	46.8655	0.587664
DNAJC2	20.3334	33.2773	0.684139
DNAJC3	22.9277	39.7921	0.769607
SPAG16	2.80909	5.36863	0.741535
CCDC144B	3.04611	7.0994	1.00128
OBFC2A	7.59581	17.5881	1.11268
ATM	3.01696	5.85834	0.771756
LOC100289230	0.35675	1.17554	0.68122
TAOK1	8.07503	15.4861	0.861272
TANC1	6.16686	10.7454	0.71269
ZNF92	3.4086	8.90639	1.16804
FAM3C	20.398	31.5795	0.606486
RAET1L	7.86375	16.3133	0.965891
FRMD6	1.36117	2.89867	0.72348
LOC147804	12.9266	25.4868	0.927428
OR1F1	0.23669	1.11673	0.775355
FAM69A	3.22167	5.75523	0.678192
FAM198B	23.9534	54.5704	1.15508
LOC100216545	0.794574	1.81237	0.648145
IPMK	6.06464	10.0015	0.63901
ZNF594	0.942527	2.22854	0.732947
PTEN	19.9491	32.1754	0.663228
ATP13A3	22.2477	38.8563	0.777717
E2F7	3.6579	6.66197	0.718036
SNORA22	0	10.165	3.48091
SNORA23	0.710668	3.80102	1.48878
SNORA27	22.4522	39.6476	0.793447
SNORA28	4.39883	24.9919	2.26735
SNORA29	0	13.4928	3.85726
ZNF335	7.97472	12.6678	0.606842
C16orf5	0.578038	1.85654	0.856139
ZNF431	3.3508	8.07467	1.06057
ZNF430	2.78707	5.02904	0.670847
ZNF432	7.39818	16.8143	1.08489
RBBP6	6.45296	12.8364	0.892584
MIER3	8.78095	16.5752	0.845495
THUMPD2	4.84526	13.9031	1.35027
CHORDC1	20.851	32.9137	0.634168
MLLT4	10.4219	16.1452	0.585995
SYNJ1	1.70798	3.55014	0.748694
RPS15AP10	0.231592	0.912242	0.634741
EPM2AIP1	2.72701	5.66809	0.839254
PEX1	4.69397	8.03754	0.666494
RC3H1	3.06728	6.07611	0.798893
RC3H2	10.4641	16.3341	0.596488
IFIT3	18.085	29.1348	0.65899
IFIT2	31.2967	128.46	2.00305
WDR31	0.801687	1.98626	0.728989
EIF4A2	165.878	362.774	1.12425
KIAA2026	1.597	3.58618	0.820449
LTBP1	0.408553	1.11358	0.585473
MBD5	1.01131	2.31694	0.721714
CCDC14	3.84441	9.62556	1.13315
CCDC18	1.10275	2.5916	0.772351
CLDN2	0.998977	2.62526	0.858823
FIGN	0.868199	1.84993	0.609278
ZBTB11	5.06078	10.6794	0.94639
SERTAD1	51.2496	91.5949	0.825513
SERTAD2	1.89511	3.62041	0.674402
LCA5	3.39033	5.65271	0.599611
DMTF1	9.53959	16.5705	0.737333
LOC100132352	2.75285	5.33689	0.755787
KIAA1429	12.7647	21.2011	0.689665
PPP4R1L	3.74641	6.7595	0.709125
C6orf211	16.4159	28.2874	0.749879
MAD2L1BP	30.948	48.4327	0.629737
ERBB2IP	10.3011	17.2734	0.693287
LOC389791	0.359066	1.23826	0.719765
FNBP4	11.9748	19.1501	0.635068
CCNG1	77.0996	119.709	0.62814
LRP11	7.98928	14.8399	0.81729
NIPA1	6.72706	11.0885	0.645649
PIK3CA	3.44934	6.09392	0.672991
ZSWIM6	3.61412	7.29011	0.845336
LOC100190986	4.46034	8.51658	0.801454
LOC100506710	8.17721	12.837	0.592404
RAB11FIP4	3.75047	6.15078	0.59003
CDC37L1	14.4275	28.273	0.924063
CD47	35.9227	56.9713	0.650831
CD46	44.0598	69.1711	0.639036
ARID2	5.40834	9.32342	0.687898
ZBTB10	1.63559	4.40525	1.03623
ARGLU1	30.8397	51.9127	0.732787
ZNF195	8.55454	14.1201	0.662209
UNK	8.39405	13.8994	0.665435
ARHGAP5	14.8957	26.5999	0.796025
CCT6P3	2.72235	7.21512	1.14207
CCT6P1	2.53617	6.56074	1.09634
COL4A3BP	5.24827	8.97357	0.674654
CATSPER2	0.830613	1.86566	0.646538
TARSL2	1.38205	2.75289	0.6558
ULBP3	7.86375	16.3133	0.965891
UBE2Q2P1	0.628357	1.46677	0.599203
TAB3	4.40794	7.64999	0.677618
TMCO3	20.7554	36.4156	0.782264
HSF2	6.07404	10.1826	0.66065
ANKIB1	8.79363	15.0607	0.71362
MIB1	9.35997	19.2518	0.967026
CXCL11	5.18836	9.04293	0.698551
CXCL10	2.96902	7.512	1.10071
HCN3	0.814998	2.13393	0.788002
UACA	6.54574	15.8519	1.15918
ING4	9.06968	15.2718	0.692351
ING2	8.2275	12.9078	0.591877
GLS	33.4854	61.0862	0.848288
ZNF638	12.5757	25.1711	0.946951
MEX3C	11.9149	21.6958	0.81339
MTMR4	5.75075	9.41061	0.624937
CDK6	6.9721	11.4657	0.644937
CDK9	42.9337	73.7989	0.767689
CCDC93	10.565	19.3245	0.813453
ZNF570	0.631731	2.04243	0.898821
ZNF571	2.54115	5.4561	0.866445
GPATCH8	5.84926	9.49983	0.616346
RB1CC1	8.31588	14.1154	0.69826
PI4K2B	14.5343	24.0012	0.686537
TLR4	3.7126	7.25387	0.808548
ARID4A	3.15543	7.55276	1.04139
ARID4B	6.06788	13.8731	1.07336
KIAA1107	0.514667	1.40639	0.66787
KIAA1109	5.2758	11.6887	1.01567
SMCHD1	12.6431	20.1337	0.631376
JAZF1	2.21061	4.5143	0.780329
C5orf25	2.7505	4.96507	0.669454
ANLN	13.0723	22.6853	0.751132
ZNF778	1.50023	3.00102	0.678312
ZNF776	5.86057	11.6354	0.88107
FBXW10	27.1684	44.633	0.695997
SNORD35A	0	64.6335	6.03636
SNORD35B	62.3152	132.185	1.07281
BAZ2B	3.46407	6.56861	0.761668
LOC100287177	8.4478	16.8167	0.915184
MYH13	0.562226	1.7759	0.82935
NAA30	10.5943	19.9424	0.853008
ATAD2B	2.65466	5.55706	0.843312
DMXL2	3.50096	6.91251	0.813905
DMXL1	2.7318	5.71932	0.848444
EID2	18.1078	41.3952	1.14974
EID1	36.546	61.6264	0.73811
ZNF24	8.66447	18.0483	0.978899
ZNF20	2.06063	4.66268	0.887655
ZNF28	9.471	19.3163	0.956238
SH3TC2	0.441389	1.33661	0.696954
BBS10	3.4685	6.07671	0.663287
BBS12	1.38378	3.17785	0.809509
RNF113A	16.4371	25.4251	0.599752
RANBP2	7.55393	12.7056	0.680106
UIMC1	12.0439	18.8563	0.606222
CREBZF	8.11693	14.1093	0.728822
SLC9A3	2.45077	5.62202	0.940354
PLCB4	2.9773	7.04827	1.01689
LOC93622	6.83389	11.5579	0.6808
LIG4	1.96395	4.29876	0.838133
BDP1	4.50512	10.0191	1.00116
FAS	7.33144	13.7144	0.820591
AMY2B	1.80719	3.71243	0.747342
C14orf149	4.03221	9.9849	1.12626
CFTR	4.68642	8.4766	0.736849
ZKSCAN1	4.89011	9.16516	0.787266
C1QL1	1.27907	2.47208	0.607357
SEMA3C	0.908674	2.06664	0.684086
ZNF251	2.10161	3.70288	0.600524
ZNF253	2.93953	7.77832	1.15592
C1QTNF3	8.28272	16.7213	0.932861
C1QTNF6	0.969737	2.59939	0.869752
ATF7IP2	2.70452	6.01132	0.9204
LOC100128398	1.40701	2.84033	0.673988
NT5C1B-RDH14	8.72536	18.4436	0.999472
RNMT	9.83301	16.441	0.687048
SLC12A2	28.6205	51.7297	0.832019
LENG8	6.58854	12.4067	0.821059
PSME4	19.7067	31.2034	0.637115
TIMM21	8.42426	15.3781	0.797316
C11orf61	2.63634	4.75193	0.661558
CDS1	9.35713	14.9584	0.623697
CDKN2C	1.87696	4.95243	1.04893
IL28A	0.488403	1.60932	0.809906
ZNF860	1.27829	2.54712	0.6387
ZFP1	1.3724	3.51132	0.927201
XRN1	2.857	5.10189	0.661775
PI4KAP1	2.57127	4.83683	0.708747
FAM18B1	11.6009	20.0572	0.74079
GLI4	10.5158	17.1039	0.652688
CCDC75	1.59822	2.91491	0.591455
SSFA2	39.0574	61.7685	0.647971
TMEM56	8.71819	15.3918	0.754215
PGLYRP1	0.298311	0.984201	0.611923
FLJ31306	6.79741	11.9937	0.736741
VPS54	9.53139	20.9809	1.06155
THOC2	10.6472	18.1549	0.717727
YTHDF3	12.3159	21.1306	0.732893
LETMD1	17.6795	28.6116	0.664706
BBX	4.75129	9.37728	0.851472
CEP135	2.91136	5.01039	0.619789
RBM48	4.66073	8.43619	0.737218
PPM1D	6.70579	13.765	0.938161
GCFC1	2.64625	5.05765	0.732345
NUCB2	19.7633	35.7306	0.822941
SOCS5	5.83788	12.6776	1.00019
SOCS4	7.39685	11.739	0.601327
OPN3	14.5654	24.8502	0.731838
HIVEP2	0.491615	1.29987	0.624681
PGRMC1	30.4968	47.2634	0.615722
NSUN5P1	1.16933	2.33811	0.62178
DDTL	0.792318	1.87279	0.680626
SETX	8.90622	15.3748	0.725066
C15orf52	4.77004	11.0588	1.06343
ZNF121	7.37836	12.4549	0.683387
TRIP11	6.19536	15.0989	1.16182
SNORA5A	5.67823	16.3742	1.37941
GCET2	1.06189	2.37194	0.709609
SNORA51	2.53503	29.0292	3.08657
SNORA50	3.74233	11.3207	1.37741
SNORA52	5.69831	35.9581	2.46402
SNORA56	0	9.43725	3.38367
PM20D2	8.55569	14.4136	0.689772
PHTF1	2.78399	5.26912	0.728356
VCPIP1	3.28971	6.50138	0.806275
ABCA11P	6.00718	11.565	0.842505
LOC100128071	1.20721	2.66642	0.732151
DPY19L1	5.11067	10.3989	0.899493
DPY19L3	7.20586	13.4957	0.820898
METTL3	9.56843	17.0619	0.773192
HCFC2	2.13165	3.96548	0.66501
LOC147727	5.33205	9.59146	0.742156
ZNF680	2.74321	5.66406	0.832123
PRG1	0.0883373	0.732644	0.670849
ZNF350	3.12047	8.15661	1.152
SMC3	9.95684	18.234	0.811824
SMC5	7.48221	13.5261	0.77614
SMC4	12.2524	21.7391	0.778921
STYX	7.15439	11.3606	0.600107
C1orf63	12.6631	26.3715	1.00239
CCDC47	23.6642	36.1121	0.58947
IQGAP2	3.48341	7.14346	0.861046
PCMTD1	4.99768	9.85052	0.855287
TUBA4A	1.29089	2.74631	0.709564
TOR1AIP2	12.0862	18.6305	0.585056
STRN3	14.3489	24.307	0.721401
FAM47E-STBD1	6.76965	11.0976	0.638794
PILRB	9.03088	19.6064	1.03864
TBC1D9	0.289036	0.961831	0.605908
LSM11	2.19353	4.09277	0.673302
PRPF38B	18.2801	28.0502	0.591436
LOC150776	5.32373	10.6127	0.87686
INSIG1	3.69033	6.67331	0.71016
LAMA5	13.706	22.7686	0.692652
TEP1	8.0791	16.4717	0.944399
CLOCK	7.97577	15.1037	0.84328
SH3BP5	2.65905	4.57878	0.608479
FASTKD3	5.49411	8.88983	0.606815
FASTKD1	6.64194	10.9214	0.641549
DNAJC21	9.62517	15.2125	0.60962
MFSD8	3.46197	6.34409	0.718902
DDX26B	0.942012	2.0005	0.627651
KAT6A	4.60368	9.83796	0.951646
SDHAP3	4.19299	11.2805	1.24174
SDHAP1	5.0394	10.5481	0.935179
ZNF267	3.47255	14.1539	1.76052
LY6D	14.2344	23.2419	0.670172
TYW5	5.87545	9.60662	0.625438
ZNF440	3.57016	6.30222	0.67609
ZNF441	0.635566	1.80785	0.779676
ZNF443	1.10499	2.21088	0.609153
FAM175A	5.67545	10.5155	0.786647
LOC100288846	0.844916	1.87965	0.642335
HSP90AA1	378.404	631.15	0.736534
LINC00085	3.00833	8.04534	1.17417
NNAT	1.36082	2.54649	0.587103
LOC344887	1.99121	4.35386	0.839846
HSPA6	21.7985	52.2752	1.22453
HSPA8	437.596	740.666	0.757876
LIFR	3.47312	6.72917	0.789032
KIAA0907	16.4458	25.8366	0.621326
PELI1	12.8878	26.237	0.971752
ZNF724P	0.763026	1.9409	0.738204
ZNF600	2.69708	7.25363	1.15864
ZNF606	2.14823	5.50321	1.04661
ZNF607	3.62798	7.97757	0.955941
ZNF608	1.81221	4.15357	0.873868
GPCPD1	6.95194	11.8819	0.695968
NBPF14	2.47158	4.37387	0.630368
ZSCAN30	1.59529	3.17957	0.687455
C9orf30	19.2813	32.0593	0.704902
IFNGR1	28.063	44.2304	0.638113
USP47	9.00918	15.3805	0.710655
USP46	2.64463	6.39669	1.02111
LOC100505865	1.17605	2.60523	0.72838
UGT1A10	2.12466	3.92048	0.655101
ACSL1	2.33942	4.40242	0.694008
ACSL5	1.85278	3.68749	0.716447
TRIM34	1.24894	2.70133	0.718799
ZNF585B	3.68921	6.27142	0.63289
LOC254128	1.97172	3.65541	0.647606
SNORD2	165.878	362.774	1.12425
TRIM16L	27.1684	44.633	0.695997
CSGALNACT2	4.84863	8.42552	0.688473
BHLHB9	1.10677	2.61582	0.77929
APOBEC3A	15.3115	24.945	0.66957
APOBEC3B	15.3115	24.945	0.66957
LPIN3	2.36802	4.6811	0.75427
LPIN1	1.86803	3.427	0.626268
NUP35	9.10652	15.6007	0.715962
SLC1A3	12.1045	28.4145	1.16646
CCNL1	15.0865	35.9821	1.20097
BAZ1A	8.31598	19.7592	1.15597
CEACAM1	23.8579	40.3516	0.734238
TAF9B	0.375028	1.87901	1.06611
SF3B1	65.6543	103.296	0.64592
MLL	3.13104	5.3605	0.622636
CWC22	7.7477	13.0352	0.682079
PRR14L	4.13613	6.87761	0.617076
MOSPD1	11.7489	22.0394	0.853731
PAN3	6.92239	11.4262	0.649384
DPP8	4.70389	8.5436	0.742588
IK	35.877	55.5575	0.616998
ESCO1	7.09392	11.9247	0.675226
IKBIP	5.65547	9.5195	0.660453
DKFZP434K028	0.70052	1.76337	0.700451
BCAN	1.50046	3.3683	0.804882
CWF19L2	4.10663	8.06776	0.828374
DUSP1	17.3573	28.4102	0.679962
RBL2	5.06779	11.4832	1.04075
MTF2	9.42847	15.4581	0.658275
TMEM106B	6.82119	14.3676	0.974437
AHNAK2	11.9763	19.9133	0.688547
CSRNP1	5.27023	9.73086	0.775175
ZNF197	3.77802	7.1467	0.769803
ZNF192	3.28956	6.87613	0.876658
PDS5A	18.1022	28.0955	0.60706
RSBN1L	3.37345	8.83168	1.16866
ZNF221	0.562632	1.44486	0.64577
ZNF223	2.89212	6.42584	0.931998
ZNF224	0.852976	2.01349	0.701593
ZNF225	1.43802	3.49555	0.882786
ZNF227	7.097	14.7357	0.958586
RTTN	1.50503	3.38428	0.807513
OTUD4	8.64214	14.2675	0.663044
OTUD1	7.59723	28.8122	1.79396
HTRA3	1.17709	3.29944	0.981751
UNC5CL	0.722972	1.60835	0.598238
SPCS3	33.1872	51.2784	0.612757
ACER2	3.70722	7.57794	0.865755
RAD17	8.62973	13.9915	0.638573
RAD18	2.24031	4.58637	0.785778
LINS	3.30282	6.13018	0.728657
SPRY2	9.17479	15.9537	0.736602
PLEKHA8	3.78336	7.76698	0.874056
SEC62	9.04918	17.2279	0.859067
SEC63	9.60687	16.7818	0.745407
PHF10	5.04338	9.58301	0.808323
UBN2	1.75163	4.20827	0.920518
ZC3HAV1	10.3809	25.6514	1.2276
SCEL	5.33488	10.0036	0.796591
FUNDC1	9.29954	14.6549	0.604035
AHCYL2	2.22888	3.92787	0.609931
CAPN7	8.68158	15.2254	0.74494
CLDN12	7.37656	13.4392	0.785566
PHIP	7.77621	17.2183	1.05371
ZNF527	1.74806	3.75896	0.792233
ZNF529	3.42311	6.6868	0.797323
C1GALT1	37.601	60.2563	0.666218
DPY19L4	5.16575	10.1539	0.855194
GORAB	7.81357	13.2828	0.69648
LTB4R2	2.53663	4.90023	0.738395
TBCC	16.4438	27.4926	0.707869
C12orf35	15.7021	28.512	0.821273
C12orf36	3.24613	7.28303	0.964011
ETAA1	2.54041	5.84488	0.951111
GPX2	29.0446	61.2544	1.05107
ARVCF	1.1644	2.25736	0.589734
LUST	1.93488	5.45578	1.13729
KIF13A	6.31388	11.1228	0.72902
CACHD1	1.73084	3.26329	0.642624
YPEL5	19.8351	31.0382	0.620773
MKL2	4.00266	7.91304	0.833223
LOC100130522	0.311083	1.35116	0.842614
USP8	9.3732	15.7379	0.690258
ZNF721	6.00718	11.565	0.842505
ZNF720	3.93831	7.92947	0.854556
LOC388906	1.36194	2.57917	0.599649
FAM13B	5.37978	11.2428	0.940355
MAP3K14	1.94196	3.59856	0.644403
PHF3	8.35541	13.8753	0.669046
ZNF625-ZNF20	2.06063	4.66268	0.887655
ZNF79	5.26778	12.2417	1.07906
PSPN	0.19413	1.2518	0.91512
PHF20L1	12.4304	19.2015	0.588962

## Sheet: Table S2
Supplementary Table 2
Down-regulated target genes from RNA-seq when miR-204 was over-expressed
Gene name	control	miR-204 overexpression	log2FC
TCOF1	17.3764	10.6605	-0.656228
SPPL3	15.5184	9.95852	-0.592023
ITGA5	32.1674	15.9903	-0.965051
CKS1B	559.223	215.512	-1.37155
AAAS	23.1166	12.5876	-0.827736
GSDMD	4.74331	2.68187	-0.641441
HN1	104.767	54.3525	-0.934172
HP07349	8.32531	3.01898	-1.21432
GCNT3	97.3277	56.5824	-0.771971
TAGLN	107.457	21.7882	-2.25076
EBP	35.2813	21.8936	-0.664286
DDIT4	512.621	107.635	-2.24121
PPPDE2	26.2532	11.5756	-1.1158
BTG1	17.6116	10.9278	-0.641873
SRD5A3	7.73901	4.28613	-0.725257
GJC2	4.01806	2.17245	-0.66153
PSMB4	547.341	243.641	-1.16441
PSMB3	254.813	157.48	-0.690794
PSMB2	24.3188	14.9487	-0.666772
C9orf142	42.9586	26.8592	-0.65799
FAHD2A	6.40291	3.19334	-0.819992
C11orf31	84.8576	36.0324	-1.21316
MACROD1	32.1394	9.23325	-1.69528
M1	0.886028	0.222047	-0.626051
FAM64A	9.66417	3.27311	-1.31941
C16orf55	2.19428	0.794471	-0.831932
RPL13	517.184	287.002	-0.847389
PKM2	683.888	380.139	-0.845549
RPL18	3864.61	2158.64	-0.83991
MTCH2	68.1513	36.096	-0.898492
NBL1	25.8063	12.9887	-0.938309
C1orf53	21.0392	9.51884	-1.0671
ENO1	810.872	522.899	-0.631964
CFD	9.38021	3.84713	-1.09863
SORBS3	16.4546	8.65751	-0.853886
CCDC72	308.678	200.194	-0.622184
GHITM	159.204	102.478	-0.630591
FKBP1B	1.90034	0.478633	-0.971956
UNC5B	2.81029	0.83038	-1.05776
RPL18A	2941.54	1637.84	-0.844386
PPCDC	11.3941	6.67065	-0.692231
ZBTB7B	34.9096	21.4137	-0.679992
FAM24B-CUZD1	11.3513	5.21515	-0.990807
ADAM15	62.7664	28.8633	-1.09442
U2AF1L4	17.8958	5.31017	-1.58232
C11orf1	30.8065	17.3983	-0.789753
FAM151A	5.91912	3.46909	-0.630606
CDC34	127.88	83.8336	-0.603325
PGLS	115.086	72.5989	-0.657439
VPS28	68.8249	40.193	-0.761343
ADSL	55.6472	33.6232	-0.710265
CDC42EP1	87.4372	29.3593	-1.54251
TESC	101.254	51.5562	-0.960224
PITPNC1	5.56219	3.30061	-0.609638
TIMP1	128.424	80.2006	-0.672547
DMAP1	29.2532	12.4262	-1.17204
LOC100144603	4.00219	1.52593	-0.985746
LHPP	10.0421	3.54923	-1.27932
ABHD14A-ACY1	74.7708	35.7115	-1.04541
BCL3	25.3459	9.79588	-1.2871
SERPINB8	6.55805	3.44398	-0.766164
SERPINB2	3.45207	1.5084	-0.827708
SERPINB6	105.811	55.7792	-0.911627
KLHDC3	57.6062	35.9154	-0.66683
HLA-J	29.0847	17.781	-0.679756
CITED4	83.2052	34.5284	-1.24493
SLC7A1	37.7697	12.3841	-1.53441
CRABP2	203.503	111.864	-0.857534
SSSCA1	88.3993	54.9233	-0.676812
EZR	164.603	103.029	-0.670739
N6AMT2	8.0648	1.98681	-1.60167
GSTZ1	28.2985	17.5346	-0.660608
GDI1	32.8103	20.9973	-0.620138
SERF2	107.758	70.5461	-0.604181
COX5A	172.052	88.3765	-0.953235
COX5B	385.761	244.589	-0.655195
SUPV3L1	20.5114	11.9729	-0.729598
TSPAN17	21.0918	12.7558	-0.683473
PDXP	10.5346	6.03341	-0.713666
SNORD111B	6.63547	0	-2.93272
ADAP1	33.3108	15.3681	-1.06777
PHGR1	0.87668	0.196786	-0.649017
SNRPD2	389.316	258.075	-0.591277
SNRPD1	41.4706	24.3123	-0.746622
IFT46	20.9391	11.5037	-0.811157
DHRS12	5.44077	2.55369	-0.857914
MARK2	14.6792	8.20634	-0.768152
WDR13	48.3056	22.5499	-1.06603
PPAN-P2RY11	50.2343	29.3724	-0.754351
WDR18	75.103	37.5374	-0.981693
LDLRAD3	2.27484	0.862091	-0.8145
APEH	92.6891	43.2536	-1.08209
SLC25A39	127.177	77.5891	-0.70574
TUBA1C	342.942	154.067	-1.14927
TUBA1B	383.04	176.161	-1.11619
TUBA1A	12.1083	7.69263	-0.592614
SSRP1	111.898	29.4953	-1.88836
IRAK1BP1	5.18237	2.49978	-0.820895
ANAPC5	59.8217	37.5671	-0.657214
PSMD13	78.0937	43.0852	-0.843268
LRRC23	3.09156	1.52433	-0.696752
HMGB2	106.084	66.955	-0.656089
LOC388796	91.9781	44.0915	-1.04404
PPAN	50.2343	29.3724	-0.754351
DCXR	140.411	82.6553	-0.757365
DPH1	95.9309	60.2508	-0.662228
DPH2	24.9087	14.0387	-0.784756
AES	134.954	88.2039	-0.607941
EIF4EBP1	372.067	74.196	-2.31071
CPSF3L	47.4255	27.796	-0.749902
RILPL2	6.64414	3.78146	-0.676902
LYPD1	12.5377	7.4041	-0.687816
RGS3	6.77353	4.1289	-0.599921
IFI35	2.6372	1.21863	-0.713159
LSM4	82.8323	54.745	-0.588662
LSM2	11.291	4.41302	-1.1831
AKR7A2	21.3798	8.15617	-1.28938
AKR7A3	1.4926	0.326173	-0.91038
GAMT	42.1419	15.0878	-1.42312
BLOC1S1	71.4276	33.4599	-1.07162
YBX1	669.363	373.122	-0.841433
ZNF496	33.7473	21.7409	-0.611609
UBA52	219.092	136.738	-0.676174
HNRNPAB	87.8291	53.1281	-0.714655
MTX1	71.2721	42.4425	-0.734333
TYMP	70.2862	41.34	-0.751604
TPI1	493.123	269.065	-0.871565
LOC100505761	12.1125	6.88329	-0.734075
CTSD	277.785	160.501	-0.787606
CTSE	19.977	9.30777	-1.02507
EMD	54.8745	25.5181	-1.07521
UBA1	125.64	75.2275	-0.732355
PWP2	18.7002	11.3989	-0.66799
INE1	125.64	75.2275	-0.732355
PRH1	1.87691	0.601416	-0.845173
PLAC8	0.777678	0	-0.829994
PYGO2	139.915	82.1903	-0.76034
USP11	23.4404	14.3154	-0.674292
KLC2	19.86	11.9408	-0.688814
ARPC5L	81.73	46.1747	-0.810397
CHCHD2	570.396	337.656	-0.754669
CHCHD6	27.2528	11.8387	-1.13789
CHCHD5	63.084	26.0869	-1.24237
CHCHD8	80.9661	39.1302	-1.03034
OVCA2	95.9309	60.2508	-0.662228
ZNF511	60.0769	27.301	-1.10978
NDE1	16.9437	9.6501	-0.752612
NUDC	87.6971	51.1114	-0.767289
C1orf86	94.427	30.0958	-1.61768
SNORA6	35.8802	12.9907	-1.39838
YWHAB	143.154	89.9018	-0.665232
CHST14	8.22215	4.49382	-0.747294
RFNG	30.4463	13.8267	-1.0847
PLD3	70.4408	41.4057	-0.752492
RRP1	26.708	16.0511	-0.70044
RPSAP58	13.7124	1.33727	-2.65413
RUSC1	50.4897	28.1858	-0.819018
PPIH	39.1741	24.1902	-0.673402
PPIE	30.4066	19.7226	-0.599862
PPIA	521.789	311.08	-0.744313
PIP5K1B	12.2907	7.74205	-0.604376
PI3	43.3284	25.6019	-0.736698
ANKRD54	12.408	6.90005	-0.763166
HMBS	67.4826	31.3897	-1.0802
ARL2	130.534	81.6899	-0.669651
RRM2	17.6097	10.9833	-0.635027
KIAA0090	21.5945	9.93299	-1.04729
DCTN2	103.867	51.2482	-1.0051
DCTN1	26.2531	16.9646	-0.601258
IGSF8	18.7221	9.42563	-0.919679
IGSF3	8.91327	4.48914	-0.85278
RAN	787.545	396.676	-0.987598
FGG	3.38752	0.7496	-1.32638
FGA	4.37634	1.30175	-1.22389
EXT2	34.858	22.543	-0.607002
RNASEH2A	116.501	49.7081	-1.21238
C1QBP	234.057	115.132	-1.01725
RAD54L	5.99104	3.33193	-0.690498
DNLZ	57.7017	33.8285	-0.753131
CTXN1	18.0686	11.3552	-0.626087
MKNK2	116.223	76.0681	-0.605049
TEAD4	21.3037	9.88276	-1.03524
EBPL	40.9157	26.8004	-0.592386
MSRA	4.57191	1.72934	-1.02962
MAPKAPK2	42.607	24.4968	-0.774244
CCDC101	18.2685	9.48797	-0.877508
FAHD2B	3.53607	1.87248	-0.659145
ARFRP1	14.0476	5.50603	-1.20969
TRAPPC1	86.5604	56.3512	-0.610455
TRAPPC5	190.064	98.1304	-0.946655
TRAPPC4	44.8798	24.5612	-0.843907
PSMG3	46.3587	27.7318	-0.720981
FOXM1	19.0304	7.99776	-1.15456
CDCA3	20.8658	5.69176	-1.70822
CDCA4	34.977	21.0487	-0.706379
CDCA8	14.6574	6.60775	-1.0413
HDGF	332.373	191.019	-0.795887
ZNF593	182.886	68.2708	-1.40849
NCAPH2	24.6064	12.0229	-0.975462
MAD2L2	58.5264	23.3635	-1.28881
GALNS	6.21897	3.72952	-0.610099
SNORA74B	1.84152	0	-1.50666
DYNLL1	491.409	308.911	-0.668003
GPS1	67.6878	36.7852	-0.862233
CCDC28B	4.05001	2.24825	-0.636624
CHCHD10	104.126	44.7662	-1.19976
SNORD12	29.0355	0	-4.9086
EIF1B	64.2841	41.4272	-0.621742
FLJ23867	43.3941	22.5401	-0.915247
C19orf33	833.769	548.98	-0.601998
KLK10	1.10534	0.316788	-0.677027
KLK14	12.3009	4.64942	-1.23535
MRPL11	58.8865	23.1214	-1.31192
MRPL12	179.72	90.0249	-0.989423
MRPL16	55.0864	31.6793	-0.779271
MRPL17	51.7584	21.3411	-1.2397
SNCG	6.17026	3.31118	-0.733942
NFKB2	13.9094	7.65298	-0.784955
SIAH2	30.8117	17.4534	-0.785675
P2RX5	120.542	45.9612	-1.37192
ERRFI1	164.518	61.9214	-1.39537
IFRD2	57.5558	36.9549	-0.625524
PDAP1	31.5434	19.7176	-0.651506
PFN1	2070.11	809.013	-1.35439
HLA-A	29.0847	17.781	-0.679756
HLA-G	33.2397	20.3211	-0.683384
IMMP2L	3.2902	1.28507	-0.908807
RPL37A	3668.82	2172.38	-0.755768
TNFAIP8L2	32.6051	14.8657	-1.08277
PPP1R14B	423.354	219.778	-0.942676
ALKBH2	20.6792	9.93843	-0.98691
ALKBH3	17.6328	8.34363	-0.995787
PVR	51.6487	33.2833	-0.618894
THAP3	21.4854	13.2668	-0.656323
SH3GLB2	26.2808	16.7082	-0.623466
MYADM	35.3191	19.2147	-0.845324
IL18	176.548	95.4536	-0.8803
ZDHHC24	20.5014	13.215	-0.597009
C20orf26	1.68197	0.435814	-0.901427
C20orf27	76.7298	26.0376	-1.5235
C20orf29	16.5104	8.25904	-0.919281
RANGAP1	66.3103	38.1906	-0.780321
VWA1	21.2067	12.5033	-0.717681
PKIG	27.5179	15.4924	-0.790069
NIT2	30.7673	15.436	-0.950677
NIT1	48.3323	17.7161	-1.39825
HCFC1R1	34.1666	19.4365	-0.783061
CUZD1	11.3513	5.21515	-0.990807
FOXRED1	25.1838	16.3611	-0.592814
SNORA33	11.253	0	-3.61506
SNORA37	2.41713	0	-1.77279
SNORA34	15.5378	0	-4.04769
SNORA39	32.277	21.1643	-0.586288
SNORA38	1.09316	0	-1.06569
SLC43A2	10.3086	5.02611	-0.908125
PRIM1	21.1762	11.8067	-0.792115
SLC43A1	5.77642	1.19431	-1.62676
C7orf29	25.366	15.6074	-0.666851
P2RY11	50.2343	29.3724	-0.754351
OSCAR	1.41228	0.0445526	-1.20751
NUPR1	75.8885	23.9327	-1.62473
TMEM134	37.211	21.3743	-0.772146
C11orf84	22.5438	12.2187	-0.832775
C11orf83	40.4122	15.2375	-1.35073
AUP1	110.092	68.4192	-0.678345
SKI	11.8646	6.08215	-0.861151
RPS26	766.232	375.651	-1.02643
RPS24	2223.86	1449.16	-0.617499
RPS23	383.008	249.166	-0.618254
RPS21	3949.58	2612.2	-0.596246
RPS29	8805.93	4867.98	-0.855022
TTC9C	39.9142	21.7232	-0.848435
ENTPD6	66.7906	42.4012	-0.643353
LOC100506686	7.10522	3.91482	-0.721712
FAM96B	139.865	86.5705	-0.685796
SGPL1	37.0485	12.3559	-1.51037
WDR5	21.6673	13.7215	-0.622691
WDR4	20.6127	8.35695	-1.20777
WDR1	143.661	93.6035	-0.612713
COX6A1	806.451	434.423	-0.890958
UBIAD1	19.6832	11.4146	-0.736417
KRTCAP2	268.354	125.326	-1.09235
KRTCAP3	53.1053	31.5875	-0.731452
PARD3	34.0389	21.7173	-0.625164
SARM1	3.41145	0.985143	-1.15201
RFC2	39.2905	23.4882	-0.718353
CBX4	64.3227	34.8445	-0.865831
MRPS17	36.9498	12.2683	-1.51611
MRPS16	73.7132	35.9451	-1.01598
MRPS15	117.816	70.5548	-0.731605
MRPS12	120.866	79.7656	-0.593486
PFKL	51.002	25.4506	-0.975268
FAM125A	50.5765	31.1062	-0.68386
WARS	237.427	133.061	-0.83065
APOC1	69.0901	37.9491	-0.847621
B9D1	21.2758	12.6485	-0.70674
PGK1	230.46	151.278	-0.604059
C6orf57	11.298	4.88813	-1.06254
DPM2	24.3773	15.8289	-0.592599
RBCK1	193.003	117.067	-0.716478
ARG2	68.1185	37.7747	-0.833955
HNRNPC	321.656	212.073	-0.598645
HNRNPD	118.289	67.7968	-0.794043
TADA3	41.6177	21.0615	-0.949925
CD55	484.755	111.475	-2.11062
CCDC124	65.8434	36.7264	-0.825211
HIST1H4B	2.11375	0.64851	-0.91749
HIST1H4A	2.38871	0.963849	-0.787053
HIST1H4E	4.38885	2.0722	-0.810702
HIST1H4D	1.35006	0.363988	-0.784869
PTRH1	32.3598	15.692	-0.998955
MFSD12	31.9179	16.1064	-0.944335
GART	53.8277	33.3369	-0.675145
GARS	95.5987	53.1286	-0.835613
SIGIRR	33.4982	13.5699	-1.24353
CHID1	38.5069	15.4769	-1.26166
SERINC3	80.2189	40.4136	-0.971712
RPS6KB2	51.0496	22.3292	-1.15775
ST6GAL1	3.9251	2.03072	-0.700492
POLR3K	24.7215	12.2881	-0.952844
NAT14	22.5144	12.3841	-0.813029
ZNF503-AS2	10.5645	6.11373	-0.70103
OAZ3	17.5385	10.6782	-0.666709
OAZ1	729.537	340.7	-1.09623
EEF1G	2541.96	1167.77	-1.12152
RPL8	3885.57	2149.44	-0.853866
RPL9	3603.58	2078.96	-0.793274
SCD	61.699	33.1493	-0.876583
TROAP	26.118	10.4136	-1.24851
ZNF628	4.4169	2.57736	-0.598571
NMRAL1	54.7255	33.2319	-0.702996
EFCAB4A	11.6651	6.46921	-0.761827
KIF21B	7.755	1.02989	-2.10871
KLF2	19.5735	8.092	-1.17812
PTGES3	174.088	106.32	-0.706157
PTGES2	57.3878	28.5449	-0.98276
F12	6.45724	1.97774	-1.32443
MRPS18A	85.51	41.1998	-1.03563
DNAJC19	20.1826	12.2447	-0.677464
EDF1	581.45	241.429	-1.26457
ECH1	222.133	111.671	-0.98578
RAB22A	5.012	2.5564	-0.757427
FIS1	196.236	129.726	-0.593384
DGCR6	4.74283	2.42727	-0.7447
SNORD32A	10.4857	0	-3.52177
NUDT4P1	137.564	88.1862	-0.635661
QSOX1	43.3941	22.5401	-0.915247
NR2C2AP	24.007	14.8005	-0.662361
TNKS1BP1	23.739	15.17	-0.613468
ESYT1	51.1858	31.9368	-0.663954
HAGHL	15.5394	9.83538	-0.610159
HHLA3	6.16476	2.6244	-0.983174
PRSS1	8.9735	3.83463	-1.04469
PRSS3	203.289	82.6119	-1.28883
PRSS2	3.58627	0.922047	-1.25468
PRSS8	185.985	69.9831	-1.39738
ACY1	74.7708	35.7115	-1.04541
FHL3	31.239	15.3	-0.98394
FTH1	5233.11	3128.7	-0.74192
GLRX2	31.4184	18.3343	-0.745653
S100A10	1377.75	628.978	-1.12998
S100A13	264.006	129.904	-1.01752
S100A14	239.69	127.224	-0.908519
S100A16	650.452	248.573	-1.3842
PRAP1	5.02729	2.97027	-0.602269
GRK6	32.2516	14.5961	-1.09224
MAMDC4	192.776	96.1533	-0.996056
TCTN3	15.3194	9.77146	-0.599375
ULK1	10.7587	5.97401	-0.753663
ZFPL1	38.0703	18.4101	-1.00927
UBL7	35.0834	22.1568	-0.639898
GRB10	21.9923	12.1735	-0.80351
ZNRF1	5.93363	3.35728	-0.670182
FLNA	150.399	88.1804	-0.763552
FLNB	111.16	49.5201	-1.15063
MT2A	49.2691	32.4258	-0.588712
PSMD3	62.8922	41.0648	-0.603025
COPS7A	34.2252	19.5646	-0.77645
PLBD2	8.75921	4.76208	-0.760173
YEATS4	38.4273	25.1253	-0.593746
C11orf51	23.5591	11.5722	-0.966019
TUBB	47.1938	30.2477	-0.625098
TMEM161A	19.5399	12.0921	-0.649731
CST3	344.291	208.302	-0.722231
CSTA	2.50136	0.655373	-1.08076
CEBPB	131.801	86.5023	-0.601878
TM7SF2	45.5607	29.8407	-0.594276
ATP2C2	1.75726	0.377943	-1.00072
GPI	149.722	88.1393	-0.757756
SNORD83B	20.7677	0	-4.44412
ZFAND2B	29.6804	19.23	-0.600822
C12orf10	45.1237	25.8559	-0.780271
LOC100505679	0.516939	0	-0.601164
UBE2L6	25.8346	9.88903	-1.30122
LONP1	148.856	74.8194	-0.982935
RGS16	39.197	10.8368	-1.76382
C1orf198	29.084	17.5467	-0.697829
SNF8	53.6617	30.6469	-0.788469
MZT2A	145.583	88.2673	-0.715514
PMM1	22.0294	10.9772	-0.943186
ZC3H10	51.1858	31.9368	-0.663954
NUP93	25.3659	15.5892	-0.668429
PHLDA1	58.4624	31.9367	-0.852278
GHDC	6.44066	3.42595	-0.749443
MUS81	30.6423	11.1055	-1.38618
CUEDC2	35.9872	20.3336	-0.793898
RHEBL1	5.15574	2.68568	-0.740002
TMEM179B	61.7768	33.4832	-0.86434
IGFBP4	22.5236	11.1573	-0.952283
PMS2P1	5.43585	2.81408	-0.754796
ARL2-SNX15	130.534	81.6899	-0.669651
CLIC4	63.9639	34.8086	-0.859333
AP2A2	40.9022	17.2783	-1.19689
NSUN5	15.2999	7.37481	-0.960731
DGAT2	6.18185	3.12984	-0.79827
RRP7A	23.0472	14.8827	-0.598409
DNAJB12	16.1269	8.54888	-0.842857
AVPI1	17.8088	11.3235	-0.609997
HILPDA	18.4776	5.25049	-1.63977
RBFA	4.57953	2.1431	-0.827956
NDUFAF2	54.5705	30.3652	-0.825153
C4orf36	1.72905	0.630285	-0.743278
SNORA66	5.52317	0	-2.70557
LDLR	39.0398	24.5757	-0.646658
NOS1AP	4.60527	2.65912	-0.615286
CTNNBIP1	6.37024	3.09576	-0.847581
PWWP2B	31.4757	17.8812	-0.782411
CCDC153	2.01774	0.982653	-0.606036
KRT8	2641.52	1008.11	-1.38883
MOGS	18.1237	10.8933	-0.685211
CHMP2A	176.962	99.3838	-0.826043
PHC2	60.3538	28.7726	-1.04317
H2AFV	40.1926	25.5855	-0.631747
H2AFX	62.0164	36.5849	-0.745573
H2AFJ	34.4373	18.2801	-0.878157
ADRBK1	45.243	22.53	-0.974731
POLDIP2	72.5106	42.7086	-0.750038
ALDH18A1	33.721	21.7053	-0.612779
FAM104B	4.4546	2.51489	-0.633995
CCDC59	24.5604	15.0254	-0.673544
LGALS3BP	15.6481	9.06777	-0.725618
ACBD6	48.5195	26.5709	-0.844847
DFFA	44.9892	20.3539	-1.1068
MRPL43	78.4758	44.3109	-0.810659
MRPL41	131.448	77.6892	-0.751186
MRPL40	53.2641	35.1346	-0.586616
MRPL48	24.9353	12.469	-0.945276
MTMR14	21.8763	13.5125	-0.656558
ECE2	26.2496	13.44	-0.916161
ECE1	18.4201	7.5457	-1.18428
AURKB	26.046	11.0197	-1.17001
JMJD4	30.551	12.9399	-1.17846
ZNHIT1	48.4371	22.1323	-1.09568
FAAH2	1.13696	0.328605	-0.685648
PMF1-BGLAP	93.5145	53.2453	-0.801037
ROBO3	10.6567	3.58136	-1.34731
DES	5.62496	2.35142	-0.983137
ATP5L	138.837	71.1098	-0.955479
ATP5B	641.707	263.661	-1.28002
C10orf11	3.36589	0.533432	-1.50951
CLPP	88.1238	46.0959	-0.920209
RMRP	243.679	69.7508	-1.79007
PSAP	343.93	220.694	-0.637734
KRT17	55.7857	29.4241	-0.900316
KRT16	5.99211	1.1147	-1.72527
KRT18	2027.2	454.252	-2.15546
LAD1	23.8785	14.6316	-0.670433
NDUFA11	221.356	97.2727	-1.17801
NDUFA13	487.98	250.82	-0.957384
GNG5	156.912	87.1184	-0.841607
FUS	79.3492	38.6459	-1.01911
SMYD3	22.2804	9.77105	-1.11196
SNHG11	32.277	21.1643	-0.586288
CYBA	320.13	135.642	-1.23276
HSF1	37.4827	22.9861	-0.68201
C7orf50	40.602	18.1758	-1.11737
C7orf59	101.293	64.5233	-0.64263
SNORA80B	1.78597	0	-1.47818
B4GALT2	36.4346	22.4398	-0.675408
DOHH	16.9157	10.6625	-0.619338
ZMYND19	31.0844	16.6719	-0.860409
TMEM182	8.23214	4.73618	-0.686575
TMEM180	12.1125	6.88329	-0.734075
PDXK	27.0758	17.2711	-0.619765
PDCD11	21.9467	13.9337	-0.619717
TMEM54	97.6322	52.3432	-0.886756
TMEM52	5.54368	3.14623	-0.658303
TMEM53	5.35984	2.96323	-0.682314
GMDS	41.1608	23.2184	-0.799797
ACTR1A	40.4918	25.3245	-0.656419
WDR74	74.4044	39.2959	-0.904014
DMBT1	5.46964	2.16829	-1.02998
TMSB10	4099.9	1962.21	-1.06272
LOC220906	19.4566	11.6706	-0.691088
PPDPF	488.929	191.399	-1.34847
DTD1	38.8731	14.7505	-1.34002
TWF2	54.8489	21.7393	-1.29634
GTF3A	198.666	116.311	-0.767245
MAPK13	50.4393	31.7592	-0.650973
MRTO4	54.8379	22.8383	-1.22796
SCARNA27	27.4807	15.3574	-0.800043
TARBP2	43.5805	21.6679	-0.975762
POC1A	12.4652	5.40199	-1.07265
WDR83OS	150.318	99.671	-0.587933
ANKRD37	9.56829	5.93855	-0.607036
ANKRD39	13.4038	6.96448	-0.854795
MECR	14.9719	4.99836	-1.4129
SLC27A5	17.0643	8.8497	-0.874987
SLC27A4	19.1969	12.2591	-0.607155
TBCB	117.418	75.5483	-0.62945
SH2D3A	53.0525	30.5832	-0.775201
EXOSC8	37.9778	20.7372	-0.842488
EXOSC1	82.8044	49.2775	-0.737115
EXOSC5	110.693	45.4524	-1.26572
NOC2L	70.193	38.6127	-0.845771
IFI16	1.42016	0.593198	-0.603178
HIST1H3B	2.24177	0.625926	-0.995521
HIST1H3F	1.92412	0.812786	-0.689796
CARD9	57.7017	33.8285	-0.753131
ERP29	148.815	90.6511	-0.708957
ARHGEF2	78.9614	21.8518	-1.807
MTG1	22.5112	14.5244	-0.598817
HLA-H	29.0847	17.781	-0.679756
SLC7A5	244.727	65.1085	-1.89415
HLA-F	33.2397	20.3211	-0.683384
SNORD100	16.4895	0	-4.12842
SNORD104	34.3333	0	-5.14296
PAQR4	12.3821	5.27521	-1.09257
FADS3	26.9612	16.2565	-0.696291
FADS2	1.0709	0.221538	-0.76156
PLOD3	39.7299	23.1958	-0.751331
PLOD1	39.0196	21.176	-0.851706
AP1S3	8.32951	4.58866	-0.739299
FUT1	17.6201	9.50142	-0.826274
ATP5J2	357.211	191.209	-0.898131
SF1	83.9698	46.9054	-0.826761
DDX39B	16.8122	10.2749	-0.659753
PAFAH1B3	93.8647	53.5259	-0.798929
C10orf125	55.8818	9.3049	-2.46464
ACTB	2560.38	1203.24	-1.08879
STARD10	74.2488	41.961	-0.808641
GLTPD1	10.9693	6.68811	-0.638636
MMP1	6.04912	1.36136	-1.57783
TRAPPC2L	70.1459	44.5627	-0.642927
SHMT2	328.636	92.4471	-1.81865
ATL3	23.8607	14.3524	-0.695401
SMOX	57.8071	23.2825	-1.27607
SNRNP40	62.0443	29.8173	-1.03263
C12orf45	27.3674	16.698	-0.680649
KCTD14	39.8613	23.0988	-0.761771
UBB	827.047	530.935	-0.638463
AKR1A1	78.2607	37.7436	-1.03265
P2RX5-TAX1BP3	120.542	45.9612	-1.37192
DAZAP1	76.1082	49.367	-0.614406
APRT	277.876	122.534	-1.17471
C19orf54	17.6897	11.3348	-0.59951
SMAGP	15.0221	9.01057	-0.678536
ITPKA	14.8928	6.29981	-1.12244
COMTD1	47.9572	21.9013	-1.09609
MXD3	18.7192	10.9552	-0.721964
ASL	37.4755	14.8425	-1.28014
ATP6V0B	189.708	104.817	-0.849796
ATP6V0C	104.489	68.8124	-0.595531
LAMP3	3.5448	1.78609	-0.705973
LAMP1	65.733	27.4373	-1.23061
NAT10	31.8515	17.5302	-0.82608
ALDH2	63.3514	23.5807	-1.38844
UQCR11	59.1028	37.6357	-0.637499
ADM2	7.96682	2.3651	-1.41394
BCAS3	11.8674	3.97142	-1.37199
CD81	185.715	82.379	-1.16308
BRI3	81.0848	50.624	-0.669071
NME1-NME2	1162.94	717.381	-0.696197
RTN4RL2	7.78296	4.26444	-0.738428
TOMM40L	14.9171	8.72505	-0.710796
REEP4	44.2732	15.8146	-1.42895
CECR5	53.4483	29.7976	-0.822072
ARL6IP4	77.9669	41.7166	-0.886451
RCC2	118.76	62.6885	-0.911046
FHIT	3.5171	0.754158	-1.36462
SNORD45C	22.1392	0	-4.53227
NDUFAF3	44.4622	21.63	-1.00643
PRKAR1B	17.8947	9.48675	-0.849411
TIMM50	104.721	55.054	-0.915379
SYTL1	31.1518	16.6669	-0.86385
TMEM45B	24.3605	10.9335	-1.08756
TK1	79.3168	41.8539	-0.906273
MSLN	40.2297	26.2936	-0.59512
UQCRQ	85.6429	39.7625	-1.08784
SNORA53	2.45624	0	-1.7892
ATP6V0D1	31.7707	20.1199	-0.633802
S100A11	2742.39	1234.72	-1.1506
C4BPB	176.105	89.9451	-0.961533
NNMT	6.54705	0.685357	-2.16286
AGPAT2	54.9243	30.9146	-0.809259
C11orf24	35.0949	14.7765	-1.19402
CCNY	23.1843	14.278	-0.662617
CCNF	10.1171	5.39602	-0.797532
CDC25B	78.6513	32.2077	-1.26218
GSTP1	618.44	204.161	-1.5942
SDHC	67.9835	44.0183	-0.615737
CAPZB	127.689	53.9186	-1.22853
GSTO2	24.8172	12.5458	-0.930484
GSTO1	97.0648	51.8414	-0.892067
GEMIN7	25.5249	14.9028	-0.738067
MCRS1	61.8182	26.6963	-1.18149
TGM1	6.49395	3.71495	-0.668485
SMG5	57.0578	31.723	-0.827185
EIF3I	277.767	115.199	-1.26246
EIF3F	166.869	100.993	-0.718872
SDSL	5.7311	2.13205	-1.10373
RALY	53.621	27.3448	-0.94637
HBXIP	124.255	82.3408	-0.587774
KLRC4-KLRK1	14.9245	8.65198	-0.72235
NENF	162.317	90.0748	-0.842552
INPP5A	9.88821	5.92466	-0.652952
INPP5J	3.096	0.703114	-1.26604
GUCA2A	0.847293	0.113843	-0.729866
BCYRN1	184.603	80.2545	-1.1917
M6PR	70.0843	24.5416	-1.47668
PYGB	128.715	64.7815	-0.979587
BAMBI	182.078	76.469	-1.24077
SLC19A1	10.5102	5.73923	-0.772257
FAF1	29.2941	14.171	-0.997714
PGM1	75.6945	42.7696	-0.809194
CDC20	134.12	38.818	-1.76275
GPRC5A	89.2811	42.3668	-1.05783
PRH1-PRR4	1.87691	0.601416	-0.845173
BANF1	116.947	65.8902	-0.818266
COX14	92.8575	46.4228	-0.984892
HSD17B10	96.9236	53.9213	-0.834292
GNB1	148.772	78.7447	-0.909305
GNB2	141.96	74.3388	-0.924141
SNORA19	7.01333	0	-3.0024
SNORA18	201.39	120.898	-0.731465
SNORA15	3.96357	0	-2.31138
HRAS	48.1062	26.588	-0.831864
LOC148189	3.7043	0.918527	-1.29398
RARRES2	1.71522	0.69714	-0.677963
RARRES3	16.868	8.0016	-0.989123
PRELID1	142.949	81.4877	-0.80331
RUSC1-AS1	7.90968	3.82143	-0.885913
STOML2	162.163	97.7052	-0.725114
DCAF11	22.5246	12.4422	-0.807394
SLC35E3	10.3047	5.68652	-0.7576
SCNM1	32.6051	14.8657	-1.08277
UROS	32.5044	17.7603	-0.836666
UROD	56.7022	31.6139	-0.823139
POLL	16.4385	9.81381	-0.689401
SSBP4	23.2699	13.3823	-0.754877
PRCC	58.4492	36.199	-0.676393
NUDT22	42.7514	24.0567	-0.804131
DDAH2	22.1654	13.3162	-0.694322
WDR25	13.5476	7.88852	-0.710766
KIF1C	20.808	13.0265	-0.636705
AIM1L	19.0006	12.1975	-0.599774
FAM207A	42.481	18.7239	-1.14044
POFUT1	26.5075	13.7631	-0.897829
SNX17	82.837	47.3003	-0.795555
SNX15	130.534	81.6899	-0.669651
CTDSP1	34.3372	20.2025	-0.736953
PSAT1	317.967	116.133	-1.44525
SPINT1	78.5553	48.4888	-0.684857
OBFC1	10.0001	6.17565	-0.616336
HMGA1	343.256	194.015	-0.819895
HAX1	308.639	101.244	-1.59857
XPO5	30.8669	17.8257	-0.759356
SESN2	87.3367	31.5849	-1.43881
NOLC1	44.3452	22.7156	-0.935113
TBL3	28.6013	16.3083	-0.774201
OR7E14P	3.09942	1.56503	-0.676445
MED8	47.3796	24.84	-0.904796
MNX1	12.255	5.96233	-0.928891
STK32C	9.16984	4.14343	-0.983494
PPP5C	39.0442	23.1291	-0.730815
PCBD2	11.6715	6.81875	-0.696583
PRDX6	160.754	82.8931	-0.947176
PRDX5	376.698	174.214	-1.10812
PCBD1	59.2613	33.4853	-0.805248
PRDX1	641.802	403.284	-0.669007
R3HDM4	58.6549	37.1188	-0.646138
R3HDM2	7.22326	4.16057	-0.672181
ORMDL2	42.9742	24.5591	-0.782816
ACADS	11.9525	3.24931	-1.60792
SMARCB1	75.1161	41.7033	-0.833853
FXYD4	5.74021	1.4802	-1.44233
FXYD5	160.635	79.2338	-1.01046
RHOA	238.409	154.253	-0.624855
RHOD	47.114	22.6624	-1.02386
PRPF19	94.4297	48.3289	-0.952005
TRAF4	78.2318	40.6257	-0.928607
TOMM40	87.4066	57.843	-0.587284
POLR1A	11.1925	6.89696	-0.626625
DUS1L	47.2148	28.8255	-0.692926
HOXB8	3.08951	0.823561	-1.16517
HOXB9	52.93	18.7968	-1.44582
HOXB7	2.8054	0.992042	-0.933802
DYRK4	4.09713	2.29711	-0.628486
TMEM222	25.4116	11.9996	-1.0227
TMEM223	54.2886	30.7708	-0.799281
DCTPP1	78.433	47.1087	-0.72344
ECHS1	160.688	58.322	-1.44657
LTBR	73.8653	34.517	-1.07579
PSRC1	11.958	4.30942	-1.28721
PRSS23	60.5401	38.0311	-0.656902
TP53	45.3703	19.0756	-1.20776
POLE4	42.2475	27.1873	-0.617568
LCK	2.71341	0.955497	-0.925209
RNASEK	117.694	77.2999	-0.600167
CCDC86	29.3146	15.1487	-0.908591
TXNDC12	44.4101	28.944	-0.600746
CNDP2	21.2227	12.2118	-0.750209
VEGFB	21.5082	13.6158	-0.622921
FLOT1	9.79499	6.03348	-0.618052
PSMD9	26.0329	13.0081	-0.948457
PLA2G16	64.7777	33.9644	-0.911714
COTL1	90.2047	52.4061	-0.772106
CENPM	23.5452	8.00501	-1.44664
CENPV	58.8539	37.3259	-0.643128
RPP21	16.5111	10.2214	-0.642016
RPP25	43.2536	25.7055	-0.728654
ATAD3B	27.8777	18.1211	-0.594794
ATAD3A	26.3231	12.125	-1.0578
BOLA1	34.9148	19.7712	-0.789992
NDUFB9	285.21	163.593	-0.798176
NDUFB8	239.623	128.861	-0.889812
NDUFB7	180.137	91.1224	-0.975453
NDUFB1	183.948	91.9569	-0.992486
STAP2	23.4238	14.2928	-0.675428
EPHB2	5.85199	3.12511	-0.732092
RNU6ATAC	10.493	0	-3.52269
UPP1	44.3998	19.8377	-1.12349
LOC550643	26.9045	16.2416	-0.694603
MTHFD2L	13.5943	5.14748	-1.24734
DNHD1	13.9527	8.01628	-0.729802
SNORA11	2.5071	0	-1.81028
C17orf49	117.694	77.2999	-0.600167
BTF3L4	35.8874	19.8387	-0.823863
PRR24	11.1385	5.28315	-0.950029
PRR22	29.6273	16.2638	-0.827066
RAD51	10.1368	4.25062	-1.08477
MYL7	1.72281	0.302924	-1.06335
MYL9	60.5175	19.2659	-1.60195
SURF1	43.8831	25.7555	-0.746333
SURF2	43.239	22.9988	-0.882358
ASNS	252.794	71.1179	-1.81523
SCAI	7.49953	4.13465	-0.727118
ATP5G1	108.754	60.6484	-0.832142
ATP5G3	76.58	42.5343	-0.833532
ATP5G2	223.082	106.038	-1.0659
NHP2L1	123.061	71.6817	-0.771387
ETV5	23.1072	8.30437	-1.37348
ETV4	23.4724	9.25507	-1.25482
C11orf73	45.0691	27.857	-0.674881
MYCL1	3.26963	1.33157	-0.872808
RSG1	7.37548	3.33385	-0.950522
C16orf13	104.482	49.7657	-1.05506
ASS1	6.53705	1.47781	-1.60494
GRN	70.4064	43.1542	-0.693505
GPT2	50.3493	10.366	-2.17562
C11orf2	67.722	38.7711	-0.789053
MLF2	170.804	97.0883	-0.808613
ASGR1	5.28834	2.84972	-0.707923
C19orf25	16.9116	9.32986	-0.794074
HNRNPA0	70.0529	40.8585	-0.763372
RAC3	92.3237	33.4031	-1.43971
UXT	165.759	86.4847	-0.930665
MRPL24	86.2895	40.6756	-1.0666
MRPL21	101.141	61.3872	-0.711247
MRPL20	140.144	72.5362	-0.940637
MRPL23	118.689	69.2651	-0.76841
MRPL22	14.931	9.23001	-0.639026
MRPL28	105.335	63.0817	-0.730636
MYO1C	65.9147	40.9177	-0.674764
LGALS2	0.999626	0.272965	-0.651537
LGALS7	7.43503	3.82517	-0.805813
LGALS4	40.6179	17.3547	-1.18106
MID1IP1	38.3672	20.1524	-0.896171
TAX1BP3	120.542	45.9612	-1.37192
NARFL	21.7262	13.9861	-0.600733
TTC5	14.6602	7.32229	-0.912052
CAPG	190.877	94.9479	-0.999857
MPG	71.7268	43.481	-0.709298
CORO7	68.4283	23.7316	-1.48917
PMVK	51.2422	26.6453	-0.918184
DBNL	35.1086	21.7413	-0.667029
PHPT1	192.776	96.1533	-0.996056
RRP12	36.6634	20.9693	-0.777673
SLC37A4	12.8123	6.03977	-0.972355
CDK16	50.0703	29.2252	-0.756729
OR7E2P	1.80465	0.436733	-0.965027
MMP24	16.8963	10.7609	-0.60566
TSFM	20.1462	10.0024	-0.942583
YIF1A	119.387	51.5966	-1.19464
YJEFN3	244.001	125.41	-0.954675
MRPS34	78.599	28.5644	-1.42889
AAMP	63.4794	40.6382	-0.630933
C15orf63	107.758	70.5461	-0.604181
TRUB2	48.173	30.302	-0.651615
PARD6A	14.2022	5.40432	-1.24717
MANEAL	8.92077	5.33822	-0.646374
FBLIM1	38.9863	25.5322	-0.591764
TIMM8B	85.7891	43.0002	-0.980003
NT5C	71.9264	45.365	-0.653406
PTCD1	357.211	191.209	-0.898131
PLEKHM2	32.1901	20.9358	-0.597461
UBE2M	125.955	61.437	-1.02385
GPAA1	47.4511	23.3494	-0.992646
SNORA44	13.5791	0	-3.86582
SNORA42	2.4284	0	-1.77754
SNORA40	201.39	120.898	-0.731465
SNORA41	24.2015	0	-4.65544
GPRIN2	9.06439	4.95158	-0.757914
FLJ20021	18.0234	10.2142	-0.762443
GPR108	57.4049	36.8201	-0.626936
MGMT	34.6831	8.93062	-1.84528
RNF5	9.61327	6.06423	-0.587265
LRRC61	25.366	15.6074	-0.666851
UQCRC1	134.68	86.2327	-0.637271
IGFBP6	101.109	56.8227	-0.820401
S100A9	2.55161	0.218062	-1.54388
EIF1	575.733	234.595	-1.2916
FAM60A	80.8003	44.9911	-0.830752
BRI3BP	14.3248	7.32743	-0.879922
TUSC2	16.4552	10.0456	-0.660181
URB2	9.9375	6.02576	-0.638559
TRIM39-RPP21	16.5111	10.2214	-0.642016
RUVBL2	157.141	95.4217	-0.713783
SNORD58C	12.2705	0	-3.73015
NUDT14	64.4337	29.365	-1.10763
NUDT18	7.26959	4.47804	-0.594157
STX8	21.3125	11.8178	-0.799704
IFI6	289.738	121.244	-1.24996
RPS3A	3168.45	1753.79	-0.852934
KIF2C	29.2995	15.4433	-0.881796
KIF22	52.5732	29.1784	-0.827995
GTPBP2	75.4502	39.117	-0.930304
PLK1	35.3269	17.5334	-0.97091
PCGF2	22.2245	14.1514	-0.616202
C1orf135	8.43197	4.5244	-0.771743
MDK	261.773	122.96	-1.08394
AURKAIP1	221.42	93.7663	-1.23084
PFDN2	238.933	118.84	-1.00153
TAF1D	102.601	62.8785	-0.697641
HMGN2	241.87	98.5795	-1.28626
FAM89B	88.3993	54.9233	-0.676812
CRIP1	1005.47	490.342	-1.0345
PLP2	126.255	65.77	-0.930448
CPSF4	30.7092	18.1866	-0.724805
CPSF1	39.2524	18.1686	-1.07033
LOC440335	1.26915	0.228621	-0.885112
ROMO1	275.689	183.252	-0.586583
RPPH1	260.301	48.8442	-2.39021
NOC4L	35.149	14.5775	-1.2145
LOC256021	17.6116	10.9278	-0.641873
PKN1	77.6333	37.8887	-1.01579
C9orf69	47.3664	26.4327	-0.818108
VPS26B	15.9711	8.42365	-0.848721
SREBF1	24.2857	14.2888	-0.725848
MTA2	75.4896	47.2889	-0.663572
C2orf48	17.6097	10.9833	-0.635027
PAM16	68.4283	23.7316	-1.48917
RPS6KA4	35.4201	21.0983	-0.720801
GANAB	108.831	65.1798	-0.730819
MYL6B	48.666	31.0373	-0.632504
ETNK2	1.40956	0.600009	-0.59069
RAB20	10.7987	6.24312	-0.703947
RAB25	203.992	110.782	-0.874874
ELK1	11.8045	6.14641	-0.841366
TNS4	83.5174	42.1148	-0.971066
TMEM216	13.4382	7.68696	-0.732971
TMEM219	58.4249	33.1599	-0.798764
TMEM218	5.6507	2.20002	-1.05543
FBXW4	33.1237	16.5932	-0.955759
PNKP	29.3041	15.9335	-0.839634
C21orf33	48.8427	22.0104	-1.1151
GAPDH	4373.14	2043.38	-1.09734
RPUSD4	19.1482	11.3041	-0.711516
MSRB2	18.3516	10.2626	-0.780909
CYBASC3	21.8838	12.9756	-0.711414
WDR54	21.6803	13.5586	-0.639573
HCST	1.02645	0.226888	-0.723951
SHKBP1	79.7621	49.7085	-0.671451
TACC2	10.9349	6.71431	-0.629572
JDP2	7.93545	2.81416	-1.22817
NHP2	117.03	46.2918	-1.31949
SNORA16A	8.88983	0	-3.30595
LOC100505817	10.0128	5.89055	-0.676496
RPL38	1875.2	1152.95	-0.701228
RPL36	3226.25	1457.39	-1.14593
RPL35	4028.33	2313.01	-0.800145
RPL32	772.016	477.433	-0.692182
ATF5	46.1753	27.7387	-0.715035
ATF6	73.5217	33.7747	-1.09962
SNRNP25	28.3265	17.3401	-0.677203
SARS	267.432	143.787	-0.890622
CNFN	9.19097	5.67727	-0.609959
BST2	5.9505	3.09418	-0.76354
HMGCL	36.815	17.678	-1.01762
NFKBIL1	3.13648	1.75749	-0.585049
PMF1	93.5145	53.2453	-0.801037
FGFR2	9.13836	5.55637	-0.628856
CXCL1	6.06878	2.4995	-1.01431
CXCL3	12.3758	4.98031	-1.16133
AP2S1	224.278	115.623	-0.949862
UBE2C	169.668	83.4976	-1.01421
UBE2S	333.924	106.324	-1.64186
LIPT2	7.51941	4.39278	-0.659724
NDUFA4	66.6899	38.3291	-0.783344
NDUFA3	228.121	129.59	-0.811063
RPLP0P2	3.33481	1.67814	-0.694734
BIRC5	24.3007	13.3889	-0.814221
AIP	57.9921	37.7903	-0.604824
EIF6	373.311	240.781	-0.630535
SYCE3	0.590694	0	-0.669657
HAUS4	44.5628	22.0497	-0.983107
HIST1H2BL	1.4972	0.40555	-0.829175
NXT1	39.2148	23.6464	-0.706351
DNASE2	67.3135	27.1593	-1.27856
DPM3	64.2945	24.124	-1.3779
EBNA1BP2	110.414	55.884	-0.969839
HINFP	16.8694	10.6814	-0.613287
HIST2H3D	4.26177	0.886676	-1.4797
SLC39A1	142.565	93.1729	-0.608319
SLC39A4	23.2868	9.01221	-1.27841
MTHFD1L	88.7504	36.5251	-1.25806
RBM3	53.9974	20.3452	-1.36546
HEXA	38.7077	20.6281	-0.876517
AKIP1	31.3898	17.8986	-0.77726
NDUFC2-KCTD14	39.8613	23.0988	-0.761771
ALYREF	109.912	67.6051	-0.69303
TGFB1	41.3781	21.3766	-0.921331
FBXO6	4.27977	2.40747	-0.631773
CORO1B	141.875	72.9497	-0.950137
TSPAN4	39.5661	14.5998	-1.37875
FLII	90.1455	57.9877	-0.627757
NPRL3	18.4394	7.45887	-1.20045
PSENEN	212.078	91.0286	-1.21122
NAGS	2.726	1.40691	-0.630448
C11orf48	75.6488	35.5635	-1.06786
C11orf49	10.0194	5.40381	-0.783045
SFXN4	38.5483	24.5595	-0.629758
MAN1B1	28.2152	15.8928	-0.790312
ATP5J2-PTCD1	357.211	191.209	-0.898131
IMP4	121.827	69.5757	-0.799379
SERF2-C15ORF63	107.758	70.5461	-0.604181
TSEN15	99.2786	43.5007	-1.17211
RPL27A	259.041	153.411	-0.751964
SNX8	23.4688	13.0671	-0.798615
PGAM5	53.4868	30.6937	-0.781709
MED16	34.9979	22.5698	-0.61097
EEF1B2	892.087	530.165	-0.749639
EML3	75.4896	47.2889	-0.663572
CNN2	125.78	79.2418	-0.659905
CHAC1	175.054	37.7189	-2.18491
EIF5A	448.79	200.922	-1.15545
C19orf70	72.011	41.0864	-0.794761
SH3BGRL3	150.517	80.4301	-0.895843
ODF3B	70.2862	41.34	-0.751604
OLFM2	3.45502	1.88523	-0.626743
BCL7C	70.5589	39.1673	-0.833109
APEX2	34.1453	21.1199	-0.667984
ASB13	6.03738	2.64418	-0.949445
FDPS	89.2141	52.1085	-0.76441
MRM1	9.14339	5.52827	-0.635768
MLST8	66.6473	23.7802	-1.44884
HNRNPA1L2	2.12958	1.06362	-0.600793
DRAP1	69.86	39.2135	-0.817292
CBLC	62.0752	31.1411	-0.972653
ZNF48	22.0344	10.5594	-0.994722
CDC45	10.5645	6.61026	-0.603683
TNFAIP8L2-SCNM1	32.6051	14.8657	-1.08277
NUDT8	33.9622	5.58577	-2.40837
NUDT1	19.7455	9.98561	-0.917183
NUDT4	137.564	88.1862	-0.635661
MEF2B	18.2264	11.1495	-0.662189
RPLP2	2855.17	1390.74	-1.03719
RPLP1	5316.9	2389.82	-1.15335
RPLP0	5263.03	2311.62	-1.18664
APOA2	64.2995	35.5155	-0.838562
SLC16A4	41.038	24.2796	-0.733724
BGLAP	93.5145	53.2453	-0.801037
PQBP1	172.259	69.4386	-1.2985
ABCF2	32.8688	20.6942	-0.642646
PEX14	14.0186	7.51856	-0.818072
OGG1	11.2306	4.78428	-1.08028
ATP6V1G2-DDX39B	19.214	11.7427	-0.665677
TBRG4	51.9493	34.0194	-0.596458
SNORA7B	3.45537	0	-2.15555
SNORA7A	772.016	477.433	-0.692182
RNF41	30.599	10.4428	-1.46545
DCUN1D5	65.2234	32.0044	-1.00468
SNORA77	2.62028	0	-1.8561
SNORA75	4.56832	0	-2.47724
USMG5	398.732	258.396	-0.623881
AIFM2	41.9898	15.5218	-1.37962
AVEN	13.5312	7.15859	-0.832758
LRRC59	155.421	65.2318	-1.23984
AP1M2	118.612	62.0017	-0.924901
MINOS1	25.8063	12.9887	-0.938309
LMO4	19.3457	11.9677	-0.649804
RDBP	15.2028	6.53676	-1.10423
PHB2	239.948	143.933	-0.733343
CD320	74.8581	34.3856	-1.10014
C16orf42	44.7932	27.1799	-0.700466
NME1	1162.94	717.381	-0.696197
NME2	1162.94	717.381	-0.696197
C1orf43	216.679	91.5808	-1.23342
GSTM1	49.9744	14.0864	-1.75653
GSTM3	33.3621	16.2011	-0.998315
GSTM4	166.55	19.3016	-3.04492
PKMYT1	17.8778	7.43816	-1.16169
BCS1L	21.6136	9.59675	-1.09357
SNORD55	3239.39	1911.55	-0.760676
CCDC61	4.62282	2.42889	-0.713555
SLC25A44	93.5145	53.2453	-0.801037
C1orf106	55.1654	28.4095	-0.933398
C1orf109	10.1726	5.59874	-0.759702
RNF167	48.5579	30.4479	-0.656148
ZBTB42	4.98569	2.42088	-0.807153
MRPL54	91.0832	38.3426	-1.22685
MRPL55	128.768	43.8945	-1.53132
MRPL52	93.9839	59.9081	-0.641048
LOC100133957	21.0791	11.2315	-0.852079
MICALL1	37.7997	23.8891	-0.640535
MEF2BNB	18.2264	11.1495	-0.662189
EEFSEC	10.9559	6.80861	-0.614589
KPTN	15.412	9.43256	-0.653661
SCARB1	25.1585	14.7337	-0.733421
CCNB2	34.5827	16.9567	-0.986656
CCNB1	50.3565	26.7771	-0.88665
LAMC2	13.9265	8.3827	-0.669797
PRDX2	140.318	73.817	-0.917509
TERC	9.26392	1.82879	-1.85932
CASP4	25.7963	13.6738	-0.868786
CASP5	1.09428	0.348353	-0.63526
CASP9	8.00319	3.77427	-0.915155
AKT2	37.0707	22.074	-0.722414
IRAK1	56.2124	27.1575	-1.02281
IFI27	62.8164	28.414	-1.11742
PDLIM7	32.8905	19.9113	-0.696594
HES4	35.564	19.1684	-0.85833
CAPNS1	529.059	198.53	-1.40955
HGS	179.72	90.0249	-0.989423
IER3	14.1543	7.91728	-0.765052
PKP3	74.6697	42.1111	-0.811657
WBSCR22	77.8072	46.7792	-0.721945
FAM173A	33.4622	19.6823	-0.736617
LSM6	26.3656	13.3599	-0.930313
LOC91948	11.8593	5.67097	-0.946845
MIIP	30.3885	19.9098	-0.586058
TINAGL1	106.951	63.9554	-0.732851
APOA1BP	219.705	90.353	-1.2726
FGB	4.35838	1.51082	-1.09364
RNU12	1.61371	0	-1.3861
RNU11	1.90245	0	-1.53727
SCO2	70.2862	41.34	-0.751604
NDST2	7.32533	3.53186	-0.877405
GLUD1	47.8044	30.5147	-0.630986
ISG20	28.9184	15.1969	-0.885318
C9orf16	34.7726	11.2678	-1.54398
CRB3	73.9011	46.6247	-0.653277
TRIM11	33.5733	21.3419	-0.629909
EPS8L3	19.2153	9.85357	-0.89728
NXPH4	4.6056	1.96056	-0.920996
ATXN2L	56.749	29.6302	-0.914845
KATNB1	13.4544	4.46586	-1.40299
COBRA1	46.199	28.5248	-0.676833
C1orf226	4.60527	2.65912	-0.615286
PRMT1	348.552	181.844	-0.934899
LYPD6B	30.0243	16.0902	-0.860229
C10orf47	16.7831	6.80328	-1.18835
SCARNA11	2.1738	0	-1.66621
SCARNA10	1.7175	0.73254	-0.649392
SCARNA16	3.13753	0	-2.04877
SCARNA15	4.91558	1.31789	-1.35171
GCDH	22.1565	11.01	-0.947175
ANKRD23	13.4038	6.96448	-0.854795
TRY6	3.58627	0.922047	-1.25468
MLXIP	5.88056	3.14348	-0.731685
HIST1H2AH	1.41209	0.214511	-0.989907
HIST1H2AG	2.35276	1.02317	-0.728728
UCKL1	36.6342	18.9922	-0.912607
RHOF	17.4503	8.28462	-0.990728
DEDD	28.7605	18.6256	-0.600662
KLRK1	14.9245	8.65198	-0.72235
FAM24B	11.3513	5.21515	-0.990807
EXO1	9.52764	4.42011	-0.957789
LOC100289341	2.61549	1.12517	-0.766612
H1FX	164.763	91.1372	-0.847266
H1F0	330.404	178.852	-0.881775
ADCK2	34.5474	13.3733	-1.30636
ACTG1	1391.02	909.322	-0.612725
C2orf28	157.814	91.6283	-0.77781
DECR1	10.4248	5.7995	-0.748674
RPS15A	3502.87	2309.11	-0.600988
DUS3L	29.6273	16.2638	-0.827066
QTRT1	36.4179	23.0135	-0.639878
RNH1	121.168	56.5785	-1.08527
C1orf151-NBL1	25.8063	12.9887	-0.938309
C21orf67	3.84083	1.96141	-0.708969
FAM83F	8.11052	3.66134	-0.966788
FAM83E	3864.61	2158.64	-0.83991
NPM3	56.9551	31.3761	-0.840004
PEMT	26.8787	9.42935	-1.41851
IMPDH2	240.084	154.854	-0.629344
C9orf91	4.60432	2.73009	-0.587329
JTB	179.94	104.102	-0.783725
RPL41	7451	3586.14	-1.05479
VTN	165.162	42.5836	-1.93073
FBRSL1	20.8222	8.92522	-1.13663
SLC6A9	25.7418	7.20791	-1.70401
C12orf57	201.608	87.8738	-1.18886
C12orf52	21.225	12.6209	-0.706367
SCARNA4	2.96503	0	-1.98733
SCARNA2	10.0445	4.25096	-1.07267
MED27	26.2037	11.7463	-1.09372
YARS	123.721	31.9123	-1.92201
EPN1	41.7423	18.3984	-1.13973
ALDH4A1	16.657	9.54862	-0.743184
FGF21	4.79238	1.00745	-1.52879
LOC100505633	28.3529	12.7165	-1.09759
MPST	85.5729	52.2758	-0.700434
LOC654342	1.86119	0.167547	-1.29313
C6orf132	17.1638	9.67768	-0.766466
C19orf42	55.5079	33.8501	-0.697291
C19orf48	203.075	109.094	-0.890359
MUTYH	17.6263	9.73709	-0.79474
AGTRAP	57.7729	35.3972	-0.691321
CSRP1	119.87	41.3719	-1.51227
RBM12	110.398	61.5425	-0.832808
NFE2L1	61.5582	37.5564	-0.698228
BLOC1S1-RDH5	71.4276	33.4599	-1.07162
SECTM1	15.0766	6.17547	-1.16382
SLC1A5	285.925	114.931	-1.3074
INHBE	52.4673	4.03473	-3.40867
SDHAF1	38.7583	21.638	-0.812513
MALL	24.301	11.4832	-1.0192
SLC2A4RG	29.9275	17.2348	-0.762194
MTFP1	40.2731	21.3186	-0.886955
RPL22L1	24.0707	15.6998	-0.586166
PTMS	107.54	44.3939	-1.25765
DNM2	77.3129	45.9509	-0.738099
TRAP1	145.774	60.9768	-1.2438
RAD23A	95.4019	39.2612	-1.25967
TIMM23	83.3985	52.0599	-0.669595
ELF3	81.9396	45.8633	-0.823602
UPK3B	6.0564	3.45886	-0.662258
LDHA	318.756	181.764	-0.806986
CFL1	641.023	221.708	-1.52748
METTL11A	43.6362	24.9042	-0.785028
CAMK1	7.02444	4.16327	-0.636116
HLCS	7.93236	3.18558	-1.09362
COX4I1	519.182	306.223	-0.759731
EDA	3.52483	1.64782	-0.77306
C3orf75	29.3941	19.1825	-0.590684
KHDRBS1	60.5965	39.3323	-0.610912
BOP1	47.4122	19.6088	-1.23211
EIF2B3	14.543	9.20838	-0.606509
C9orf123	42.7198	20.7753	-1.00559
TMEM141	152.267	58.2323	-1.37159
RTKN2	8.19529	4.62867	-0.708101
MYBL2	116.563	36.0769	-1.66484
C11orf10	378.084	213.161	-0.823825
TUFM	183.343	102.76	-0.829142
SRSF9	170.522	93.8679	-0.8544
CISD3	11.057	5.78118	-0.83026
SRI	80.0661	46.3098	-0.776961
SRM	126.883	42.4988	-1.55578
TIMM17B	58.4613	24.9302	-1.19732
PIGL	8.98784	5.55618	-0.607317
PIGO	17.619	11.1159	-0.619873
PIGQ	12.9277	6.52815	-0.88759
PIGT	86.1867	55.5021	-0.625804
CNIH4	217.847	138.228	-0.652468
SAP18	55.8251	29.6161	-0.892237
C1orf35	48.1759	31.1326	-0.613913
MRP63	31.2462	15.9822	-0.925107
TALDO1	154.945	88.9571	-0.79373
TUBE1	11.0391	5.72002	-0.841194
UCK2	27.2093	12.7109	-1.04085
DNAJC9	47.9427	29.2293	-0.695147
BAD	36.5918	15.0219	-1.23037
PIP5KL1	3.31747	0.960843	-1.13871
GUK1	307.612	142.223	-1.10753
WRAP73	30.2749	18.2647	-0.699043
C17orf101	9.89406	3.07367	-1.41914
CARS	95.117	44.7799	-1.07008
NSMCE1	42.0896	21.6108	-0.930327
SERGEF	5.61217	2.96229	-0.73879
ARHGDIA	85.4339	44.9376	-0.911921
UCP2	26.5604	9.43475	-1.4012
RNPEPL1	21.5854	10.3207	-0.996428
ERBB3	14.2429	8.57368	-0.670993
SHC1	139.915	82.1903	-0.76034
SMPDL3B	15.2052	6.03745	-1.20333
IMMP1L	20.1839	9.93934	-0.953442
MEF2BNB-MEF2B	18.2264	11.1495	-0.662189
DPF1	2.11187	0.820497	-0.773447
KLF16	14.7992	5.85153	-1.20536
NDUFS5	336.669	220.709	-0.606942
NDUFS7	159.458	58.1531	-1.43967
NDUFS8	247.341	100.167	-1.29559
MICAL2	47.2335	22.667	-1.02716
CPNE1	110.398	61.5425	-0.832808
SNRPB	498.064	236.476	-1.07144
SNRPA	80.7049	35.0561	-1.18018
SNRPF	90.1465	51.1535	-0.805422
SNRPG	267.971	177.611	-0.590632
ZDHHC12	37.9615	23.3564	-0.677748
ESPL1	6.01106	3.45682	-0.65362
HINT1	347.095	228.226	-0.602708
HINT2	60.9156	21.1389	-1.48372
E2F2	1.41511	0.441795	-0.74422
SNORA20	3.0349	0	-2.01253
PYCR2	73.649	34.3841	-1.07702
PYCR1	145.481	60.2011	-1.25908
IFITM3	472.014	212.907	-1.1449
IFITM1	101.108	66.8294	-0.59011
HPCAL1	19.6493	8.91614	-1.05825
LIPH	10.9401	5.68372	-0.83709
PYCRL	9.86237	5.32365	-0.780508
RILP	7.45803	4.15801	-0.713505
ARFGAP2	38.2695	24.8434	-0.603615
U2AF2	109.661	69.3437	-0.653655
COX7A2	184.569	113.07	-0.702032
MTHFD2	259.684	112.757	-1.19635
IFI27L2	24.4937	10.0349	-1.20807
ACTL8	0.692375	0.0330494	-0.71214
ACOT7	53.7191	21.7977	-1.26316
NDUFB11	99.3799	63.5491	-0.637001
HYI	40.9643	21.7618	-0.882546
CDX2	82.1798	47.8733	-0.767187
LRFN4	23.1315	12.0706	-0.884589
OAS3	15.7937	8.92808	-0.758335
OAS2	3.45911	1.21733	-1.00794
FXC1	13.9527	8.01628	-0.729802
REG4	67.0085	26.1038	-1.32722
POMP	94.2656	48.6866	-0.939099
RPS16	5217.81	2969.2	-0.813164
RPS15	1493.7	969.167	-0.623552
RPS19	4385.91	2425.01	-0.854624
TSSC4	49.2756	30.8596	-0.658127
ISG15	1083.06	675.919	-0.679383
MAP1LC3B	58.2429	35.7146	-0.69029
IL15RA	4.65509	1.87471	-0.976136
TLE2	4.53505	2.37748	-0.712649
FAM100B	46.1086	25.5456	-0.827516
REXO2	92.7181	54.6703	-0.751418
SLC25A10	32.9063	13.5549	-1.22005
LOC645249	5.14316	2.81729	-0.686431
FAM100A	25.0043	14.3422	-0.761242
RAB11B	31.7595	17.8856	-0.794626
CLDN7	206.15	81.3734	-1.33042
IRF7	33.7846	10.6156	-1.58239
UNG	19.8211	5.47955	-1.68408
BID	19.3	12.3122	-0.60873
FGFRL1	17.9282	8.15832	-1.04738
PARK7	257.593	144.968	-0.825032
NAPRT1	62.2915	31.6818	-0.953524
TRMT112	700.877	330.575	-1.08188
TNFRSF1A	62.8434	32.6949	-0.922009
MNF1	251.634	114.197	-1.13295
C1orf212	7.07066	4.10365	-0.661155
DGKZ	26.1617	16.8267	-0.607536
AP2M1	116.468	69.1435	-0.743881
GCAT	5.93027	3.39355	-0.657525
TAF6L	61.7768	33.4832	-0.86434
DAK	26.4408	8.65692	-1.50669
SLC50A1	122.106	80.6771	-0.591899
PRRG2	6.39177	3.66748	-0.663276
MAZ	147.915	75.2207	-0.966231
ERI3	36.6696	13.5267	-1.37469
CTH	42.9441	9.68588	-2.03996
ARF3	79.3772	45.9238	-0.776466
ARF1	532.63	268.714	-0.984412
ARF5	146.088	91.1835	-0.674096
PRADC1	9.93143	4.84	-0.90444
PEX10	25.1647	13.566	-0.845014
PEX16	18.763	10.4449	-0.7881
FPGS	34.2128	18.5369	-0.849901
NUBP2	56.0209	27.7315	-0.988855
ARHGAP1	18.1154	10.9797	-0.674139
ANXA11	66.884	37.4254	-0.821014
MRPL4	122.684	59.8908	-1.02237
MRPL2	50.3965	23.5308	-1.06708
SLPI	138.252	40.6996	-1.73959
CATSPER3	11.6715	6.81875	-0.696583
PTP4A3	4.17231	1.96606	-0.802258
PA2G4	124.311	70.1323	-0.816941
POLR2E	41.1664	23.6409	-0.775042
POLR2G	141.981	57.0999	-1.29921
POLR2L	107.341	59.7043	-0.83571
POLR2I	114.985	59.2248	-0.945515
POLR2J	29.8764	16.8469	-0.790825
ITFG3	20.4981	11.5543	-0.776026
ITFG2	13.4062	5.52622	-1.14237
TMEM238	79.2445	45.9855	-0.772186
C14orf80	24.2029	12.7957	-0.869367
CTU2	15.9223	5.52434	-1.37502
TMCO4	12.4521	6.60406	-0.822986
TOR3A	24.7133	14.1628	-0.76198
RSU1	17.6294	9.56832	-0.817835
DGCR6L	33.3045	15.3013	-1.07341
C21orf56	11.9758	7.55379	-0.601186
ACP2	19.2574	11.4822	-0.698576
DEPTOR	3.00658	1.48476	-0.689267
FLJ46906	8.63273	3.08932	-1.23609
VAT1	172.904	102.306	-0.751367
SNAP47	30.8431	16.0549	-0.900795
SCYL1	38.6739	23.9845	-0.667154
CDK4	203.135	84.8348	-1.24989
CDK5	19.8074	9.57188	-0.976866
PRKCZ	26.1763	16.9961	-0.594663
RER1	39.8729	22.5482	-0.795525
CCDC92	13.7909	8.26061	-0.675534
ZNF576	12.2329	7.65697	-0.612194
NAA10	109.78	44.9002	-1.27112
ILK	71.7762	44.1818	-0.687724
RABEPK	20.0111	10.8836	-0.822185
FAM171A1	14.2008	8.43775	-0.68763
UBXN1	123.452	75.1507	-0.70866
ECI1	188.5	61.0074	-1.61168
TRPT1	26.9954	15.6748	-0.747515
LMF2	18.001	11.1234	-0.648284
PGD	94.557	53.0243	-0.822755
NDUFC2	39.8613	23.0988	-0.761771
MIF	1926.43	953.164	-1.01437
SF3A2	38.6404	24.6294	-0.62917
SF3A3	47.412	31.0846	-0.593485
RNPEP	44.8154	25.5073	-0.789442
RANBP1	117.462	56.0922	-1.05306
TMEM9	171.168	106.879	-0.674414
TSPO	265.494	106.397	-1.31115
SSNA1	77.3051	43.221	-0.824377
SLC9A1	14.8037	9.19105	-0.632962
C14orf2	195.972	124.169	-0.65411
FAU	1401.98	652.473	-1.10229
CHTOP	77.5874	48.8787	-0.655876
PCBP4	28.5326	17.3312	-0.688011
PCBP2	179.757	74.2254	-1.26476
NHSL1	1.78508	0.695898	-0.71567
TMEM183A	162.532	91.0687	-0.828791
C17orf70	7.47859	4.35623	-0.662606
C17orf79	39.2692	23.841	-0.696952
NDUFAB1	124.647	81.1706	-0.612678
PRR13	131.55	79.9882	-0.71075
PRR19	8.93936	3.49363	-1.14527
TIMM10	109.69	39.2281	-1.46025
BPHL	12.7587	6.60481	-0.855355
MARS	210.917	64.2759	-1.69888
CHI3L1	11.1558	6.14959	-0.765711
STK24	59.8457	23.856	-1.29156
DTYMK	43.3635	26.6908	-0.679966
TCF25	52.5062	32.1362	-0.6913
LENG1	21.8595	14.1435	-0.59409
PRR4	1.87691	0.601416	-0.845173
PRR7	24.3328	15.7105	-0.600245
DVL3	40.3045	24.4129	-0.700737
KDM4A	22.8309	12.8798	-0.77984
TAGLN2	593.688	312.613	-0.923149
NOP10	247.628	142.384	-0.794103
C11orf67	14.6575	7.96216	-0.804938
S100P	1400.81	195.909	-2.83169
DHCR7	22.5964	12.3498	-0.821752
CORO7-PAM16	68.4283	23.7316	-1.48917
POLD2	94.0785	35.3254	-1.38814
ID3	53.1919	18.8112	-1.45176
ID1	116.979	39.355	-1.54771
DMKN	381.264	226.551	-0.748378
PPP4C	161.781	104.216	-0.629581
SH2B3	8.6716	3.29815	-1.17004
PCK2	237.319	46.3402	-2.33176
MRPL37	140.188	57.297	-1.27613
MRPL35	44.4881	22.502	-0.952705
MRPL38	66.0365	42.6315	-0.619577
THOC6	52.255	22.3682	-1.18837
THOC5	24.3291	13.9329	-0.762297
PPOX	9.31644	4.6962	-0.856873
RSL24D1	171.316	94.4754	-0.851852
TCEB2	622.857	368.852	-0.754268
MON1A	6.44343	3.94916	-0.588783
GINS2	11.8983	6.28277	-0.824624
CYP2S1	60.0479	38.0275	-0.64545
CS	65.9537	37.2365	-0.808213
RMND5B	25.2864	15.0483	-0.711896
PPP1CA	213.407	82.9879	-1.3521
ZYX	83.7546	41.2642	-1.00385
VPS72	100.101	64.9306	-0.616773
PTS	39.3226	24.4198	-0.665639
HSPBP1	71.9016	36.1668	-0.971934
ARPC3	336.981	190.783	-0.817469
C6orf1	19.7959	10.714	-0.828069
PTRHD1	61.0279	37.5442	-0.686404
DLEU2	4.35292	2.23856	-0.724971
SNORA5B	7.55308	0	-3.09644
SNORA58	1.42024	0	-1.27515
HIST2H2AB	2.31477	0.724605	-0.942642
LRRC73	1.96334	0.857912	-0.673543
MOCOS	13.9052	3.56418	-1.70739
PNPLA2	44.8569	21.5814	-1.022
PNPLA4	13.2688	5.1391	-1.21677
ZC3HAV1L	6.28746	3.52578	-0.68725
COX8A	460.765	164.242	-1.48258
METTL1	16.042	7.57674	-0.990591
RNASEK-C17ORF49	117.694	77.2999	-0.600167
NCAPD2	23.4736	14.8758	-0.624393
SNORD59A	23.1313	0	-4.59284
ARL8A	39.1141	23.3837	-0.718193
TTC7B	5.80125	3.42707	-0.619448
SNORD76	131.236	0	-7.04697
LOC100128881	11.7222	2.84797	-1.72517
FAM107B	33.9883	19.914	-0.742399
FIBP	80.2907	26.2885	-1.5748
C1orf122	97.9147	63.2405	-0.622703
SIVA1	202.114	86.8612	-1.20899
RNF187	130.733	47.2457	-1.44914
ATP6V1G2	19.214	11.7427	-0.665677
LAMTOR1	82.9198	41.0653	-0.996381
LAMTOR2	93.4614	51.2688	-0.853774
C10orf2	10.0991	5.5169	-0.768186
ANAPC10	11.623	7.41287	-0.585389
HADH	22.6003	13.9053	-0.662978
PARVA	3.60506	1.85836	-0.688033
LSM10	53.9935	33.7558	-0.662006
CCND1	101.385	65.0721	-0.631884
TAF10	160.645	76.3482	-1.06339
TAF15	53.8197	33.885	-0.652089
NDUFV1	103.114	34.0192	-1.57194
CSK	23.5569	15.3025	-0.591037
MFSD3	20.2259	11.6204	-0.750076
ABHD14A	74.7708	35.7115	-1.04541
SERPING1	2.14206	0.43041	-1.13528
MARCKSL1	90.4224	55.4395	-0.695844
LY6E	108.855	49.736	-1.11452
MAFG-AS1	8.00481	3.88663	-0.881856
DEFB109P1	1.39909	0	-1.26249
CYC1	233.205	101.605	-1.19068
SPATA2L	12.3928	7.06473	-0.731755
CRYBB2P1	27.6744	16.6529	-0.69986
TSPAN8	569.595	355.799	-0.677356
ARMC7	7.25337	4.10828	-0.692146
RANGRF	25.0773	16.3121	-0.591008
HSPA9	210.588	138.444	-0.601578
NTHL1	18.3697	9.04455	-0.947387
DAP3	106.998	57.8434	-0.876051
MYEOV	65.2392	41.0555	-0.65539
RDH5	71.4276	33.4599	-1.07162
SLC48A1	27.4159	15.2201	-0.808918
SEPHS1	44.9975	25.5378	-0.793508
SNAPIN	35.9494	18.882	-0.894086
VASP	120.495	73.1157	-0.713042
SLC25A3	396.377	206.886	-0.934715
SLC25A5	424.207	240.704	-0.814919
TPRG1L	29.4849	12.6886	-1.15512
RPS3	2131.79	1057.98	-1.01006
RPS2	7123.24	3789.24	-0.910449
RPS9	2136	1380.31	-0.629553
RPS8	3239.39	1911.55	-0.760676
RPL28	1539.3	815.663	-0.915399
RPL21	3539.71	1952.52	-0.857965
SNORD83A	7.88688	0	-3.15168
TRIM39	16.5111	10.2214	-0.642016
TFF1	0.948364	0	-0.962263
SNORD6	201.39	120.898	-0.731465
EMG1	101.809	60.6546	-0.737692
COMMD1	29.5416	15.249	-0.910429
COMMD7	22.2542	13.7752	-0.654317
COMMD5	22.2069	14.3875	-0.592797
POLR2F	14.7744	9.32571	-0.61134
F11R	67.1274	40.0267	-0.73167
CLSTN1	36.5319	16.8195	-1.07466
KLHDC7B	1.31163	0.305292	-0.824539
SLC1A4	9.22191	2.04833	-1.74558
SLC2A8	25.6058	16.0617	-0.64098
SLC2A1	490.021	192.058	-1.34675
LINC00239	7.37066	4.35927	-0.643305
TRNAU1AP	23.0215	12.9954	-0.779365
FAM195B	36.1953	18.4625	-0.934421
FAM195A	54.042	32.9444	-0.697362
SH2D2A	6.87303	3.33446	-0.861068
AKNA	5.91165	1.87172	-1.26712
SPRR2D	28.0623	13.3818	-1.01491
SPRR2F	2.39116	0.637201	-1.05055
KRT81	6.46192	1.07954	-1.84328
KRT86	1.76717	0.171864	-1.23961
DPP3	20.9445	11.5118	-0.810571
DPP7	87.0951	50.0645	-0.786742
NDUFB10	135.821	61.2445	-1.13627
GOT1	52.1411	26.0891	-0.972118
STMN1	147.864	89.8608	-0.712268
BCAM	57.2354	20.2844	-1.4521
TECR	76.6119	49.7054	-0.614136
TMEM106C	96.551	55.8218	-0.779713
SCN4A	6.70203	0.174395	-2.71332
TSTD1	142.425	63.297	-1.15748
KCNQ1	3.49883	1.34214	-0.941726
PDE4A	2.16465	1.04712	-0.628446
C17orf81	30.2055	17.2118	-0.776923
CTPS	36.0145	14.7471	-1.233
ABHD11-AS1	2.45895	1.30394	-0.586232
GPR39	1.47679	0.570919	-0.656862
CC2D1A	15.0288	9.60952	-0.595308
VTRNA1-3	10.2387	0	-3.4904
STUB1	64.4952	34.5941	-0.879753
CAPN1	128.662	67.2278	-0.92633
DLEU1	8.88463	4.24246	-0.914943
SEPT11	14.1041	8.79437	-0.624916
LOC100130093	30.8431	16.0549	-0.900795
ZNF524	16.3756	10.0462	-0.653509
RNF144B	0.774411	0.133897	-0.64605
RFXANK	35.3963	14.2118	-1.2586
IGFLR1	17.8958	5.31017	-1.58232
FKBP8	129.923	71.9218	-0.844292
GPR172A	40.3637	26.2216	-0.603615
GPX1	448.245	260.87	-0.77865
GPX4	424.354	235.124	-0.849121
TUBGCP2	25.6234	13.2019	-0.906614
FLAD1	80.2332	32.1947	-1.29111
ST6GALNAC3	46.7991	24.6659	-0.897131
ST6GALNAC1	6.21328	2.66752	-0.97585
HPS6	15.2994	9.58925	-0.622222
HPS1	25.6793	16.0957	-0.642086
SDR39U1	43.2722	26.729	-0.675006
C19orf60	37.8723	16.9368	-1.11582
USP5	30.9111	17.2128	-0.809103
TGIF1	118.546	67.3742	-0.806042
APH1A	171.833	99.5096	-0.782046
STAT3	31.9281	19.795	-0.663085
GIPC1	147.635	81.4893	-0.849499
GRHPR	100.222	54.3249	-0.871519
BTBD6	66.3595	33.9124	-0.948143
BTBD2	48.6556	29.8444	-0.686946
PSPH	49.3397	12.8696	-1.85977
