# Supplementary material for: Integrated MicroRNA–mRNA Analysis Reveals miR-204 Inhibits Cell Proliferation in Gastric Cancer by Targeting CKS1B, CXCL1 and GPRC5A
Source: Int J Mol Sci. 2017 Dec 28;19(1):87. doi: 10.3390/ijms19010087 (PMC5796037; doi:10.3390/ijms19010087)
Supplement: Supplementary file 1 [file ijms-19-00087-s001.zip › ijms-248236-supplementary/Additional File-6.xlsx]

## Sheet: Table S1
Supplementary Table 1
miR-204-5p targets in miRTarBase
MEIS1
HOXA10
BCL2
TGFBR1
TGFBR2
SNAI2
MEIS2
SNAI1
SPDEF
THRB
CDX2
AKAP1
AP1S1
AP1S2
ARHGAP29
ATP2B1
BCL2L2
BIRC2
CDH2
COL5A3
CXCL3
EDEM1
EZR
FARP1
FZD1
HAS2
IL11
IL1B
IL1RAP
IL8
ITGB3
JARID2
M6PR
MAPRE2
MYOC
PLAT
PLAUR
RAB22A
RAB40B
SERINC3
SERP1
SERPINE1
TCF12
TCF4
FOXC1
MAP1LC3B
CREB5
ELOVL6
RUNX2
SOX4
EFNB2
ALPL
SOST
BPTF
PRKAR1A
WNK3
ST3GAL1
GIGYF1
RPLP1
HSP90AA1
CCNT2
IPO7
TEC
UTP14A
HACL1
ENO1
USP14
BRD2
HIST2H4B
CSDE1
RPL3
BEX2
SMAD4
SIRT1
NTRK2
USP47
ANKRD13A
CDC42
TMPRSS3
CDH1
VIM
SGPL1
SOWAHC
CDC23
SLC1A1
TXNIP
ITPR1
ATXN1
ARNTL2
MAFG
HOXC8
ELMSAN1
PHF13
BDNF
TRPM3
SIX1
HMX1
MAP2K1
CACNA1C
TSC22D2
LIPC
SOD2
RACGAP1
PLCXD3
SORCS2
IL1F10
BCAN
ZDHHC20
TLK2
TMEFF2
ZNF576
OPN5
EID2B
SEZ6L
MTA3
TPPP
POU2F2
LSAMP
CCDC43
ZYG11B
TBPL2
ZFHX3
IKZF2
ADAT2
RAB10
MIER3
IGFBP5
IRF2BP2
XKR4
VAV3
CDH8
ZBTB22
ZWILCH
FCRL4
SP1
SH3PXD2A
BRD4
TTC38
ATP6AP1L
CEP97
BCL7A
CLUAP1
ARSE
DPF2
FSTL4
FEM1B
LINC00598
SYT6
SPIB
SLC16A5
DPF3
C21orf62
AP5B1
CHCHD5
DNAJC30
TMEM156
RPP40
HLA-DRB5
A1CF
MKKS
CDC42EP4
ZSCAN22
C1orf64
ODF4
VN1R1
GALNT10
RNF122
CLNK
SLC39A11
SAMD5
PDF
NUDT3
KCTD11
HRK
GTDC1
GAN
GALNT1
DNAJC16
CDH4
CACNG8
ARAP2
ANGPTL2
ABHD15
PAQR7
BID
PRDM2
PRICKLE4
SMAD6
SFT2D2
ETF1
PLAG1
AS3MT
ALDH1A2
ZKSCAN4
MICA
MARCH1
DCAF7
PNRC1
EPHA4
ARHGAP6
NFATC1
SHOX2
TMTC2
GPR45
ZBTB20
GLP1R
CHRDL1
POU2F1
ATXN7
CCR5
B4GALNT3
STC2
KIAA1244
TCF7L2
CHORDC1
TOR1AIP1
CHCHD3
SAMD1
KIAA0754
XRRA1
PHKG1
MYOCD
ABCC12
WWC2
IQCE
C4orf3
ZNF747
SPOP
SNX9
STEAP4
MAGEB4
SPNS1
ATF6B
INADL
DUSP10
PRSS38
SH3BP5L
CPT1B
SLC22A6
HLA-DRB1
ZNF705A
ELP2
MUC4
WDR3
C6orf132
ANKRD45
HTR1F
FBXO31
TM4SF20
AGAP1
GP2
ZNF22
KLHL40
ZNF689
C17orf64
SLC27A2
SH2D4A
GTF3C3
MRPS27
BBS9
POP4
SEMA4G
UNC13D
VASH1
ZNF48
ZNF398
ZNF362
WWC3
WISP1
VASP
UFD1L
UBE2J1
TTC39B
TMEM236
TIAF1
SYNGR1
SYAP1
SRGAP1
SOS2
SMOC1
SLC43A2
SLC38A7
SERPINC1
RORB
RNMTL1
RBM27
RAB5B
RAB14
RAB11FIP4
PTPRT
PPP3R1
PPP1CC
PLCG1
PI4K2A
PALM2-AKAP2
PADI2
ONECUT3
NPTX1
NOTCH1
NGDN
MYRF
MYLK4
MEX3A
MESDC1
MDFI
MCTP1
LRRC55
KNTC1
KIAA1462
KIAA1324L
HNRNPA2B1
HCAR2
G3BP2
FNBP1L
FAXC
FAM83F
FAM167B
ENAH
SRCAP
DNAJB5
DENR
CD28
CCDC93
CAPRIN1
CAMK2G
CACHD1
C12orf5
BZW1
BMPR1A
BLOC1S5
BACH2
ANKFY1
AMOTL2
ALDH6A1
AKAP2
AFF4
ADCYAP1R1
UGT2B28
ZNF623
CCRL2
AKAP13
SERPINF2
TECPR2
NOX5
SYNJ2BP
STRBP
SLC39A9
SH2B3
PRLR
MYO18A
HCFC2
FZD8
AK2
MBNL1
AGO2
ETV3
C11orf74
LY6G6D
LY6G6F
NUDT7
MED8
ASIC4
ZNF385D
NUPL2
DHODH
ZBTB8B
HARS
RBM48
ADORA3
HLCS
CD44
LRRC4
ADCY5
ZBTB43
MRPS15
LURAP1
SEC31B
ASGR1
ZCCHC24
SLC43A1
KANSL1
